# Supplementary material for: Functional Sites Induce Long-Range Evolutionary Constraints in Enzymes
Source: PLoS Biol. 2016 May 3;14(5):e1002452. doi: 10.1371/journal.pbio.1002452 (PMC4854464; doi:10.1371/journal.pbio.1002452)
Supplement: S1 Data — This data file contains all analyzed quantities (such as rate estimates, WCN values, RSA values, etc.) for every residue in the 524 enzymes we analyzed. (ZIP) [file pbio.1002452.s001.zip]

Archive with 1 entries (1 files):
- supp_data_1.csv
