# Supplementary material for: Functional Sites Induce Long-Range Evolutionary Constraints in Enzymes
Source: PLoS Biol. 2016 May 3;14(5):e1002452. doi: 10.1371/journal.pbio.1002452 (PMC4854464; doi:10.1371/journal.pbio.1002452)
Supplement: S1 Data — This data file contains all analyzed quantities (such as rate estimates, WCN values, RSA values, etc.) for every residue in the 524 enzymes we analyzed. (ZIP) [file pbio.1002452.s001.zip › supp_data_1.csv]

pdb	Chain	multimer	Residue	pdb_site	Amino_Acid	rate	z_rate	RSA	RSA_mono	wcnSC	wcnCA	wcnSC_mono	wcnCA_mono	ACTIVE_SITE	dist_active	interface	dist_int	ref.site	distance	r.dist	ref.site.k123	distance.k123	r2.k123	dist.coeff	ref.site.wcn	dist_wcn	gam_rate
132L	A	0	1	2	V	1.88363314961323	1.246	0.689655172414	0.689655172414	0.523983649944	0.650875832809	0.523983649944	0.650875832809	0	14.845381445	FALSE	NA	104W	18.4505473309	0.19683482307202	112G	25.7498102345	0.40390863638959	0.0106854001288332	91C	20.5988181233	1.29128605078084
132L	A	0	2	3	F	2.01256143800908	1.427	0.145833333333	0.145833333333	0.755579961866	0.737993481748	0.755579961866	0.737993481748	0	15.0049326296	FALSE	NA	104W	15.9077886181	0.19683482307202	112G	24.6557666228	0.40390863638959	0.0106854001288332	91C	16.5575492495	1.329771840505
132L	A	0	3	4	G	1.84614336362578	1.193	0.317307692308	0.317307692308	0.58738555723	0.681010163132	0.58738555723	0.681010163132	0	16.6166239005	FALSE	NA	104W	18.7468787815	0.19683482307202	112G	23.2901093372	0.40390863638959	0.0106854001288332	91C	21.7515062373	1.32499194889403
132L	A	0	4	5	R	0.570667693530881	-0.6054	0.324817518248	0.324817518248	0.614145757343	0.766146751585	0.614145757343	0.766146751585	0	17.1317270925	FALSE	NA	104W	18.6846403183	0.19683482307202	112G	18.0960406754	0.40390863638959	0.0106854001288332	91C	23.9879983005	1.25637183782841
132L	A	0	5	6	C	0.247798341526788	-1.061	0.233532934132	0.233532934132	0.692717468304	0.770109644455	0.692717468304	0.770109644455	0	19.7592765508	FALSE	NA	104W	20.487338254	0.19683482307202	112G	21.6135578916	0.40390863638959	0.0106854001288332	91C	24.2550995909	1.2997743374677
132L	A	0	6	7	E	1.11646411440667	0.1641	0.515695067265	0.515695067265	0.562138566164	0.738366473338	0.562138566164	0.738366473338	0	18.7754727247	FALSE	NA	104W	19.8335124206	0.19683482307202	112G	26.2622615725	0.40390863638959	0.0106854001288332	91C	20.94154168	1.2311617865915
132L	A	0	7	8	L	0.776587200954618	-0.315	0	0	0.919194747899	0.895356061025	0.919194747899	0.895356061025	0	12.416454233	FALSE	NA	104W	12.7886452207	0.19683482307202	112G	20.2387865217	0.40390863638959	0.0106854001288332	91C	15.4667052968	0.811182890773009
132L	A	0	8	9	A	0.291871699687642	-0.9986	0.015503875969	0.015503875969	0.821256635764	0.903900592698	0.821256635764	0.903900592698	0	16.6737886036	FALSE	NA	104W	16.1619723838	0.19683482307202	112G	19.1886787024	0.40390863638959	0.0106854001288332	91C	19.7025332225	1.31715799382476
132L	A	0	9	10	A	1.11737849943076	0.1655	0.232558139535	0.232558139535	0.61145140187	0.74947687314	0.61145140187	0.74947687314	0	20.2613993812	FALSE	NA	104W	19.2820266373	0.19683482307202	112G	24.2033137876	0.40390863638959	0.0106854001288332	91C	20.5568199803	1.33149507044321
132L	A	0	10	11	A	1.89917769502266	1.267	0.0542635658915	0.0542635658915	0.750456651514	0.779914307842	0.750456651514	0.779914307842	0	17.2345376082	FALSE	NA	104W	16.0789694657	0.19683482307202	112G	24.4118727737	0.40390863638959	0.0106854001288332	91C	15.9661188594	1.2447030838177
132L	A	0	11	12	M	0.536652570634953	-0.6534	0.0178571428571	0.0178571428571	0.933577360779	0.870551897586	0.933577360779	0.870551897586	0	12.5412831576	FALSE	NA	104W	10.7304816781	0.19683482307202	112G	18.9553442588	0.40390863638959	0.0106854001288332	91C	13.1535161789	0.800613757078957
132L	A	0	12	14	R	2.76601469785437	2.49	0.78102189781	0.78102189781	0.512041011783	0.616968784185	0.512041011783	0.616968784185	0	21.752077984	FALSE	NA	104W	19.9303842546	0.19683482307202	112G	27.2750175553	0.40390863638959	0.0106854001288332	91C	19.013420732	1.40274115809582
132L	A	0	13	15	H	2.80076132876957	2.539	0.330357142857	0.330357142857	0.671741643741	0.718454591535	0.671741643741	0.718454591535	0	18.6099670342	FALSE	NA	104W	15.5546300423	0.19683482307202	112G	26.2486128068	0.40390863638959	0.0106854001288332	91C	12.5758788721	1.22187741762963
132L	A	0	14	16	G	0.581274559810256	-0.5904	0.509615384615	0.509615384615	0.55721350989	0.690568289615	0.55721350989	0.690568289615	0	19.5258849302	FALSE	NA	104W	15.2016365307	0.19683482307202	112G	22.8748371317	0.40390863638959	0.0106854001288332	91C	14.5325249462	1.28357609173802
132L	A	0	15	17	L	0.989364596058986	-0.01542	0.0298507462687	0.0298507462687	0.867576537302	0.852520270371	0.867576537302	0.852520270371	0	14.0352039063	FALSE	NA	104W	9.85967427639	0.19683482307202	112G	19.063796509	0.40390863638959	0.0106854001288332	91C	11.1365710262	1.04506347630036
132L	A	0	16	18	D	0.829164339839453	-0.2409	0.466321243523	0.466321243523	0.615571738684	0.809757784756	0.615571738684	0.809757784756	0	19.5441320158	FALSE	NA	104W	16.1365741213	0.19683482307202	112G	17.9272531307	0.40390863638959	0.0106854001288332	91C	19.2950686563	1.28487670842171
132L	A	0	17	19	N	0.667683944586203	-0.4686	0.471794871795	0.471794871795	0.53213692736	0.774659150719	0.53213692736	0.774659150719	0	20.3317972536	FALSE	NA	104W	16.2103791872	0.19683482307202	112G	16.402775418	0.40390863638959	0.0106854001288332	91C	19.977041835	1.33561191596142
132L	A	0	18	20	Y	1.10732026416583	0.1509	0.292775665399	0.292775665399	0.632842020206	0.753303603258	0.632842020206	0.753303603258	0	17.6976600985	FALSE	NA	104W	11.8777965312	0.19683482307202	112G	20.5217444493	0.40390863638959	0.0106854001288332	91C	11.7369697776	1.21077193542291
132L	A	0	19	21	R	2.46061009981029	2.059	0.558394160584	0.558394160584	0.525718651546	0.649037114651	0.525718651546	0.649037114651	0	19.7501791823	FALSE	NA	104W	13.6032177354	0.19683482307202	112G	20.8133487305	0.40390863638959	0.0106854001288332	91C	13.869575984	1.29916058400537
132L	A	0	20	22	G	0.326344015095612	-0.95	0.596153846154	0.596153846154	0.511948384878	0.634831241468	0.511948384878	0.634831241468	0	18.971949511	FALSE	NA	104W	14.0016215681	0.19683482307202	112G	15.0631966361	0.40390863638959	0.0106854001288332	91C	18.1361789179	1.24380593704187
132L	A	0	21	23	Y	1.1667552907313	0.2353	0.190114068441	0.190114068441	0.726176658656	0.800473053703	0.726176658656	0.800473053703	0	14.1270135284	FALSE	NA	104W	9.41355703109	0.19683482307202	112G	11.9824662707	0.40390863638959	0.0106854001288332	91C	15.5065182345	1.07351546254424
132L	A	0	22	24	S	0.516353223100286	-0.682	0.225806451613	0.225806451613	0.674783822705	0.810513625217	0.674783822705	0.810513625217	0	17.1749872627	FALSE	NA	104W	14.3250783942	0.19683482307202	112G	11.9431204698	0.40390863638959	0.0106854001288332	91C	20.1955859078	1.25131927021657
132L	A	0	23	25	L	0.495230929043943	-0.7118	0.0597014925373	0.0597014925373	0.799604913132	0.911310415421	0.799604913132	0.911310415421	0	16.391023358	FALSE	NA	104W	14.0594823562	0.19683482307202	112G	17.0745694583	0.40390863638959	0.0106854001288332	91C	17.7575964785	1.3544565124034
132L	A	0	24	26	G	0.807036222256618	-0.2721	0.00961538461538	0.00961538461538	0.855512388074	0.955289174352	0.855512388074	0.955289174352	0	14.1283798968	FALSE	NA	104W	12.9164706819	0.19683482307202	112G	12.1307506542	0.40390863638959	0.0106854001288332	91C	19.2177916681	1.07394342315356
132L	A	0	25	27	N	0.820203366603429	-0.2535	0.102564102564	0.102564102564	0.818827028297	0.946597241931	0.818827028297	0.946597241931	0	12.9040187289	FALSE	NA	104W	10.3335140953	0.19683482307202	112G	9.27396823511	0.40390863638959	0.0106854001288332	91C	17.6546273575	0.804179163583231
132L	A	0	26	28	W	0.567193030439361	-0.6103	0	0	0.912914186097	1.00281606479	0.912914186097	1.00281606479	0	11.6128207422	FALSE	NA	104W	7.32859330791	0.19683482307202	112G	15.2128615112	0.40390863638959	0.0106854001288332	91C	11.9491938548	0.977043936741799
132L	A	0	27	29	V	0.852481157953597	-0.2081	0	0	0.886920123224	0.995119949062	0.886920123224	0.995119949062	0	12.4046776522	FALSE	NA	104W	12.4790111891	0.19683482307202	112G	15.3725466946	0.40390863638959	0.0106854001288332	91C	17.8179736332	0.812517409633842
132L	A	0	28	30	C	0.108354625353965	-1.257	0.0059880239521	0.0059880239521	0.902300743523	0.935501679341	0.902300743523	0.935501679341	0	9.72441829596	FALSE	NA	104W	11.0428687964	0.19683482307202	112G	9.6586879756	0.40390863638959	0.0106854001288332	91C	19.1771096086	0.792339657154386
132L	A	0	29	31	A	0.572770779086274	-0.6025	0	0	0.931670496733	1.02011569646	0.931670496733	1.02011569646	0	5.86368418027	FALSE	NA	104W	5.51677649095	0.19683482307202	112G	12.7529817343	0.40390863638959	0.0106854001288332	91C	13.5803643333	0.47502796733116
132L	A	0	30	32	A	0.564815629376743	-0.6137	0	0	0.950145497847	1.00823108989	0.950145497847	1.00823108989	0	7.47494508367	FALSE	NA	104W	8.81637018904	0.19683482307202	112G	17.0998847766	0.40390863638959	0.0106854001288332	91C	13.7499454157	0.512886900092398
132L	A	0	31	34	F	1.22710470232085	0.3208	0.370833333333	0.370833333333	0.643589011816	0.785000282967	0.643589011816	0.785000282967	0	8.37141135779	FALSE	NA	104W	12.547996332	0.19683482307202	112G	12.1259706192	0.40390863638959	0.0106854001288332	91C	20.6327498099	0.550983223450875
132L	A	0	32	35	E	0.33219607924975	-0.9417	0.161434977578	0.161434977578	0.852241297191	0.919882167565	0.852241297191	0.919882167565	1	0	FALSE	NA	104W	6.28650707154	0.19683482307202	112G	15.9428117412	0.40390863638959	0.0106854001288332	91C	13.403168599	0.364565748694298
132L	A	0	33	36	S	0.0865556863798	-1.288	0.0645161290323	0.0645161290323	0.861044829619	0.925894797025	0.861044829619	0.925894797025	0	6.64490851773	FALSE	NA	104W	10.4734645568	0.19683482307202	112G	20.2896256123	0.40390863638959	0.0106854001288332	91C	14.1555380528	0.492778275754423
132L	A	0	34	37	N	2.50632935101449	2.124	0.676923076923	0.676923076923	0.517620939776	0.768933179636	0.517620939776	0.768933179636	0	10.7140415772	FALSE	NA	104W	15.7957464981	0.19683482307202	112G	20.4888135032	0.40390863638959	0.0106854001288332	91C	20.8188808855	1.05803038888394
132L	A	0	35	38	F	0.83684517404176	-0.23	0.129166666667	0.129166666667	0.74294423825	0.894268465582	0.74294423825	0.894268465582	0	11.1258674933	FALSE	NA	104W	13.8815154553	0.19683482307202	112G	18.8325732629	0.40390863638959	0.0106854001288332	91C	18.5067132704	1.06279227064483
132L	A	0	36	39	N	0.508855265902796	-0.6926	0.292307692308	0.292307692308	0.626246468283	0.870842532212	0.626246468283	0.870842532212	0	12.387156262	FALSE	NA	104W	16.3504773794	0.19683482307202	112G	25.7391260227	0.40390863638959	0.0106854001288332	91C	17.9590461132	0.814607093462164
132L	A	0	37	40	T	0.211680133075467	-1.112	0.0755813953488	0.0755813953488	0.728300776559	0.923738966349	0.728300776559	0.923738966349	0	13.7042865594	FALSE	NA	104W	15.3371434996	0.19683482307202	112G	26.8690198574	0.40390863638959	0.0106854001288332	91C	14.4032568337	0.949599141357513
132L	A	0	38	41	Q	2.58496646308572	2.236	0.542222222222	0.542222222222	0.531460466311	0.778361137382	0.531460466311	0.778361137382	0	14.5609030415	FALSE	NA	104W	18.4944661906	0.19683482307202	112G	30.6035412072	0.40390863638959	0.0106854001288332	91C	16.8928203011	1.21022175599428
132L	A	0	39	42	A	0.488738795372946	-0.7209	0.178294573643	0.178294573643	0.760066352551	0.829304240475	0.760066352551	0.829304240475	0	8.93278973386	FALSE	NA	104W	13.1801466753	0.19683482307202	112G	23.9781930614	0.40390863638959	0.0106854001288332	91C	15.161097093	0.612545605404725
132L	A	0	40	43	T	1.23899170763394	0.3375	0.412790697674	0.412790697674	0.654959908953	0.815907840539	0.654959908953	0.815907840539	0	8.38275957654	FALSE	NA	104W	15.536515004	0.19683482307202	112G	28.1128042973	0.40390863638959	0.0106854001288332	91C	15.128590235	0.55183634425698
132L	A	0	41	44	N	0.766986158201735	-0.3285	0.394871794872	0.394871794872	0.628488965389	0.740928001307	0.628488965389	0.740928001307	0	5.78353884265	FALSE	NA	104W	13.2595550468	0.19683482307202	112G	23.4842499036	0.40390863638959	0.0106854001288332	91C	16.3489770087	0.47326596363242
132L	A	0	42	45	R	1.5343380704131	0.7534	0.664233576642	0.664233576642	0.471773314275	0.679861167853	0.471773314275	0.679861167853	0	10.3183746174	FALSE	NA	104W	19.7961947107	0.19683482307202	112G	31.6246722696	0.40390863638959	0.0106854001288332	91C	19.525725439	0.975943627448166
132L	A	0	43	46	N	0.266634673022921	-1.034	0.271794871795	0.271794871795	0.691161595552	0.666063235463	0.691161595552	0.666063235463	0	4.55193867185	FALSE	NA	104W	13.3494722817	0.19683482307202	112G	24.4214936335	0.40390863638959	0.0106854001288332	91C	15.666087986	0.447411626448362
132L	A	0	44	47	T	1.8964345399504	1.264	0.906976744186	0.906976744186	0.367431238897	0.506616106019	0.367431238897	0.506616106019	0	11.045801761	FALSE	NA	104W	19.0181377491	0.19683482307202	112G	27.4923149406	0.40390863638959	0.0106854001288332	91C	21.7900775627	1.06896402745229
132L	A	0	45	48	D	0.835290719500816	-0.2322	0.321243523316	0.321243523316	0.644970713852	0.559091384483	0.644970713852	0.559091384483	0	8.77107148965	FALSE	NA	104W	15.906432248	0.19683482307202	112G	27.0637110788	0.40390863638959	0.0106854001288332	91C	16.8910801665	0.590299088962821
132L	A	0	46	49	G	1.82236935299959	1.16	0.269230769231	0.269230769231	0.581726022397	0.632355569075	0.581726022397	0.632355569075	0	10.3391040857	FALSE	NA	104W	18.8873160148	0.19683482307202	112G	30.9289115662	0.40390863638959	0.0106854001288332	91C	18.3560815172	0.981555123687113
132L	A	0	47	50	S	0.224207207905419	-1.094	0	0	0.866683939011	0.824141270915	0.866683939011	0.824141270915	0	6.30152601753	FALSE	NA	104W	14.0041856605	0.19683482307202	112G	26.8301048787	0.40390863638959	0.0106854001288332	91C	13.8654120577	0.484844124652726
132L	A	0	48	51	T	0.639246570337188	-0.5088	0.00581395348837	0.00581395348837	0.785722574851	0.885074853127	0.785722574851	0.885074853127	0	6.40296677127	FALSE	NA	104W	15.1773202263	0.19683482307202	112G	28.5448499141	0.40390863638959	0.0106854001288332	91C	14.1323334893	0.48716581763833
132L	A	0	49	52	D	0.342894384031534	-0.9266	0.155440414508	0.155440414508	0.824509102516	0.998799643583	0.824509102516	0.998799643583	1	0	FALSE	NA	104W	9.54640610174	0.19683482307202	112G	22.2002655239	0.40390863638959	0.0106854001288332	91C	12.0456129339	0.364565748694298
132L	A	0	50	53	Y	0.616478383237494	-0.5407	0.0722433460076	0.0722433460076	0.876269091313	1.03772509164	0.876269091313	1.03772509164	0	7.58525478486	FALSE	NA	104W	13.9748395037	0.19683482307202	112G	28.5866429316	0.40390863638959	0.0106854001288332	91C	10.9953304309	0.515719400722113
132L	A	0	51	54	G	0.115029636029779	-1.248	0	0	0.895592800148	1.07811913599	0.895592800148	1.07811913599	0	8.72627162975	FALSE	NA	104W	11.0065259518	0.19683482307202	112G	24.4804717807	0.40390863638959	0.0106854001288332	91C	10.4259434526	0.584842282909032
132L	A	0	52	55	I	0.187631806942055	-1.145	0.0152284263959	0.0152284263959	0.94518068989	1.0656153172	0.94518068989	1.0656153172	0	9.5318335998	FALSE	NA	104W	10.5574368534	0.19683482307202	112G	21.7682254145	0.40390863638959	0.0106854001288332	91C	11.9430073345	0.736452374121914
132L	A	0	53	56	L	0.240026068822074	-1.072	0.00497512437811	0.00497512437811	0.996966007296	1.05325358304	0.996966007296	1.05325358304	0	7.29961685364	FALSE	NA	104W	5.41336628477	0.19683482307202	112G	18.5765283439	0.40390863638959	0.0106854001288332	91C	8.66324519343	0.50852390188452
132L	A	0	54	57	Q	0.086327090123779	-1.288	0.0444444444444	0.0444444444444	0.864939352764	1.06155245034	0.864939352764	1.06155245034	0	4.76867792509	FALSE	NA	104W	9.06845828964	0.19683482307202	112G	21.1573229645	0.40390863638959	0.0106854001288332	91C	12.2294858633	0.451806322262292
132L	A	0	55	58	I	0.174190347088019	-1.164	0.010152284264	0.010152284264	0.975199757011	1.03255196321	0.975199757011	1.03255196321	0	8.01694967607	FALSE	NA	104W	6.93514394036	0.19683482307202	112G	22.6943885911	0.40390863638959	0.0106854001288332	91C	4.33512073202	0.530290971401464
132L	A	0	56	59	N	0.146941673370313	-1.203	0.128205128205	0.128205128205	0.837405610817	0.978015248142	0.837405610817	0.978015248142	0	4.76156748611	FALSE	NA	104W	10.30624535	0.19683482307202	112G	23.888671722	0.40390863638959	0.0106854001288332	91C	10.7090934985	0.451661167492114
132L	A	0	57	60	S	0.301838496450158	-0.9845	0	0	0.954979845261	0.989433225989	0.954979845261	0.989433225989	0	7.39665203228	FALSE	NA	104W	14.0716143558	0.19683482307202	112G	28.5962728941	0.40390863638959	0.0106854001288332	91C	11.219382476	0.510930303127097
132L	A	0	58	61	R	1.27282395352505	0.3841	0.350364963504	0.350364963504	0.576748464548	0.855946730484	0.576748464548	0.855946730484	0	11.0997568812	FALSE	NA	104W	15.9624896547	0.19683482307202	112G	27.8408921394	0.40390863638959	0.0106854001288332	91C	15.5753520649	1.0651306641693
132L	A	0	59	62	W	1.85437282884254	1.204	0.319298245614	0.319298245614	0.595627999806	0.837050328311	0.595627999806	0.837050328311	0	11.196695138	FALSE	NA	104W	12.8875690266	0.19683482307202	112G	25.3570759079	0.40390863638959	0.0106854001288332	91C	12.201355916	1.0549760905227
132L	A	0	60	63	W	0.138895085158373	-1.214	0.133333333333	0.133333333333	0.80030168517	0.976948542311	0.80030168517	0.976948542311	0	10.47405069	FALSE	NA	104W	8.68597338838	0.19683482307202	112G	23.203717822	0.40390863638959	0.0106854001288332	91C	6.36323823593	1.01508298235192
132L	A	0	61	64	C	0.0957361120216043	-1.275	0	0	0.970089126984	1.01561829161	0.970089126984	1.01561829161	0	9.61457933129	FALSE	NA	104W	12.4449102519	0.19683482307202	112G	28.1621565782	0.40390863638959	0.0106854001288332	91C	6.37785750504	0.759562723973823
132L	A	0	62	65	N	1.13109427479202	0.1853	0.317948717949	0.317948717949	0.639750138088	0.871989291591	0.639750138088	0.871989291591	0	14.5206344037	FALSE	NA	104W	18.9374164268	0.19683482307202	112G	34.3918566551	0.40390863638959	0.0106854001288332	91C	12.3245006688	1.19786686140146
132L	A	0	63	66	D	0.732605281296173	-0.3771	0.160621761658	0.160621761658	0.834515862898	0.780900176155	0.834515862898	0.780900176155	0	10.2476689418	FALSE	NA	104W	17.1337281664	0.19683482307202	112G	31.9027362094	0.40390863638959	0.0106854001288332	91C	13.0072866357	0.956036549002518
132L	A	0	64	67	G	1.69435544962782	0.9787	0.615384615385	0.615384615385	0.526965508108	0.586441235653	0.526965508108	0.586441235653	0	15.1138404002	FALSE	NA	104W	21.2701776415	0.19683482307202	112G	36.4023388128	0.40390863638959	0.0106854001288332	91C	15.5624661873	1.35211918268707
132L	A	0	65	68	R	1.67972528924247	0.9586	0.448905109489	0.448905109489	0.567822626384	0.583767459072	0.567822626384	0.583767459072	0	11.5550839072	FALSE	NA	104W	19.9583703212	0.19683482307202	112G	33.7542736807	0.40390863638959	0.0106854001288332	91C	17.0771729388	0.990146408313275
132L	A	0	66	69	T	0.658357217340545	-0.4817	0.0697674418605	0.0697674418605	0.80146132128	0.728452452126	0.80146132128	0.728452452126	0	10.068023262	FALSE	NA	104W	17.0697839369	0.19683482307202	112G	31.0910350825	0.40390863638959	0.0106854001288332	91C	14.1136245291	0.901429993557289
132L	A	0	67	70	P	1.11554972938259	0.1625	0.572327044025	0.572327044025	0.471430906694	0.57231710419	0.471430906694	0.57231710419	0	14.1037543696	FALSE	NA	104W	21.3180971092	0.19683482307202	112G	34.2927494635	0.40390863638959	0.0106854001288332	91C	18.8447612901	1.06624938802524
132L	A	0	68	71	G	2.7358399920596	2.448	0.528846153846	0.528846153846	0.475837796799	0.553893911651	0.475837796799	0.553893911651	0	14.8964967295	FALSE	NA	104W	19.8244349731	0.19683482307202	112G	33.0404635861	0.40390863638959	0.0106854001288332	91C	16.6340004427	1.30428168759787
132L	A	0	69	72	S	0.861167815682396	-0.1957	0.251612903226	0.251612903226	0.648833183491	0.740474462221	0.648833183491	0.740474462221	0	13.1967805311	FALSE	NA	104W	17.5860597637	0.19683482307202	112G	32.3478984498	0.40390863638959	0.0106854001288332	91C	12.4480582548	0.838900840583854
132L	A	0	70	73	R	1.49684828442566	0.7007	0.598540145985	0.598540145985	0.433106359681	0.687276119613	0.433106359681	0.687276119613	0	16.0767473022	FALSE	NA	104W	17.355940512	0.19683482307202	112G	29.9788720549	0.40390863638959	0.0106854001288332	91C	14.2751265504	1.38738449026402
132L	A	0	71	74	N	0.167972528924247	-1.173	0.205128205128	0.205128205128	0.630779233883	0.856704249827	0.630779233883	0.856704249827	0	15.0487649216	FALSE	NA	104W	16.6074840264	0.19683482307202	112G	32.1125892141	0.40390863638959	0.0106854001288332	91C	8.8211684908	1.33918610481088
132L	A	0	72	75	L	1.79950972739749	1.127	0.358208955224	0.358208955224	0.571179462234	0.755290658975	0.571179462234	0.755290658975	0	15.1255321011	FALSE	NA	104W	13.957046393	0.19683482307202	112G	27.8361556455	0.40390863638959	0.0106854001288332	91C	9.01496173274	1.35430362275467
132L	A	0	73	76	C	0.0958275505240127	-1.275	0.059880239521	0.059880239521	0.904944314878	0.833224779249	0.904944314878	0.833224779249	0	13.2786279407	FALSE	NA	104W	11.1573073198	0.19683482307202	112G	26.4993438002	0.40390863638959	0.0106854001288332	91C	2.71554705643	0.852887534229917
132L	A	0	74	77	N	1.70624245494091	0.9963	0.635897435897	0.635897435897	0.455193569461	0.695308537966	0.455193569461	0.695308537966	0	19.1147196789	FALSE	NA	104W	18.4093087937	0.19683482307202	112G	33.4959984359	0.40390863638959	0.0106854001288332	91C	9.70086286002	1.2537544968415
132L	A	0	75	78	I	0.865282548290775	-0.1899	0.203045685279	0.203045685279	0.766746464486	0.765187066169	0.766746464486	0.765187066169	0	14.7140157935	FALSE	NA	104W	14.6916947561	0.19683482307202	112G	30.3711927583	0.40390863638959	0.0106854001288332	91C	5.7382440719	1.25545673767889
132L	A	0	76	79	P	1.47490304384764	0.6695	0.465408805031	0.465408805031	0.601036684707	0.789386276282	0.601036684707	0.789386276282	0	16.2097353658	FALSE	NA	104W	18.575409383	0.19683482307202	112G	34.3632171603	0.40390863638959	0.0106854001288332	91C	10.3657602264	1.37501643452584
132L	A	0	77	80	C	0.108537502358782	-1.257	0.0059880239521	0.0059880239521	0.965330254939	0.933057522013	0.965330254939	0.933057522013	0	9.64798060553	FALSE	NA	104W	14.2544487876	0.19683482307202	112G	29.7161405383	0.40390863638959	0.0106854001288332	91C	8.91277480364	0.769307501306122
132L	A	0	78	81	S	1.1493819752737	0.2108	0.58064516129	0.58064516129	0.56276301389	0.750052515534	0.56276301389	0.750052515534	0	15.1592122806	FALSE	NA	104W	19.0496524798	0.19683482307202	112G	34.3298450157	0.40390863638959	0.0106854001288332	91C	12.5929118965	1.36034850028212
132L	A	0	79	82	A	1.7126431501095	1.006	0.279069767442	0.279069767442	0.714082109209	0.779421503357	0.714082109209	0.779421503357	0	15.4606948303	FALSE	NA	104W	16.5647047341	0.19683482307202	112G	31.9037512275	0.40390863638959	0.0106854001288332	91C	9.02630106369	1.39667651893114
132L	A	0	80	83	L	0.788474206267711	-0.2983	0.00995024875622	0.00995024875622	0.952009818778	0.974386121794	0.952009818778	0.974386121794	0	10.7730022547	FALSE	NA	104W	11.4378705786	0.19683482307202	112G	26.88922698	0.40390863638959	0.0106854001288332	91C	5.51477664658	1.06449400659823
132L	A	0	81	84	L	1.30208427429574	0.4261	0.203980099502	0.203980099502	0.708384083314	0.876955194457	0.708384083314	0.876955194457	0	11.3636462133	FALSE	NA	104W	15.6151023444	0.19683482307202	112G	29.6328451312	0.40390863638959	0.0106854001288332	91C	12.4029574955	1.02919039959709
132L	A	0	82	85	S	1.44107079795653	0.6219	0.341935483871	0.341935483871	0.611251527213	0.754487642093	0.611251527213	0.754487642093	0	17.4093277571	FALSE	NA	104W	17.6764341409	0.19683482307202	112G	31.3043469898	0.40390863638959	0.0106854001288332	91C	12.7189906514	1.22802869259782
132L	A	0	83	86	S	0.986621440986733	-0.01832	0.61935483871	0.61935483871	0.513987577254	0.684680447673	0.513987577254	0.684680447673	0	18.9064988412	FALSE	NA	104W	19.6572187448	0.19683482307202	112G	31.4935847861	0.40390863638959	0.0106854001288332	91C	16.6658220885	1.23943407280998
132L	A	0	84	87	D	0.864642478773916	-0.1909	0.487046632124	0.487046632124	0.582944722039	0.696669334781	0.582944722039	0.696669334781	0	19.6122991547	FALSE	NA	104W	18.2060692477	0.19683482307202	112G	30.6075156816	0.40390863638959	0.0106854001288332	91C	13.6430353151	1.28968393526554
132L	A	0	85	88	I	0.516444661602694	-0.6818	0.0406091370558	0.0406091370558	0.85459395012	0.868502907582	0.85459395012	0.868502907582	0	14.3430177809	FALSE	NA	104W	13.0909211341	0.19683482307202	112G	24.3856640945	0.40390863638959	0.0106854001288332	91C	11.6765931301	1.142020975712
132L	A	0	86	89	T	1.73093085059118	1.03	0.261627906977	0.261627906977	0.651273229025	0.783422508343	0.651273229025	0.783422508343	0	19.1100884266	FALSE	NA	104W	16.2955608747	0.19683482307202	112G	29.0629260946	0.40390863638959	0.0106854001288332	91C	10.9188223701	1.25342474687905
132L	A	0	87	90	A	1.49593389940157	0.6988	0.22480620155	0.22480620155	0.785194132078	0.854441242377	0.785194132078	0.854441242377	0	15.5478953263	FALSE	NA	104W	14.0602531959	0.19683482307202	112G	28.8466484012	0.40390863638959	0.0106854001288332	91C	6.90329403823	1.40144067625843
132L	A	0	88	91	S	0.640069516858863	-0.5075	0.0258064516129	0.0258064516129	0.946287708546	1.01307155988	0.946287708546	1.01307155988	0	11.5911241436	FALSE	NA	104W	9.9312999213	0.19683482307202	112G	24.2367431969	0.40390863638959	0.0106854001288332	91C	6.68745192929	0.982020150986429
132L	A	0	89	92	V	0.570942009038106	-0.605	0.051724137931	0.051724137931	0.862505623699	0.95021427442	0.862505623699	0.95021427442	0	14.4529023435	FALSE	NA	104W	10.8264278827	0.19683482307202	112G	22.8356529554	0.40390863638959	0.0106854001288332	91C	8.62433294571	1.17677867551203
132L	A	0	90	93	N	2.80807640896224	2.55	0.54358974359	0.54358974359	0.623790838274	0.826141705725	0.623790838274	0.826141705725	0	18.3626724481	FALSE	NA	104W	14.0236984774	0.19683482307202	112G	27.3970002584	0.40390863638959	0.0106854001288332	91C	7.57000528604	1.21120932934437
132L	A	0	91	94	C	0.241214769353383	-1.07	0.0179640718563	0.0179640718563	0.997964780752	0.935510603892	0.997964780752	0.935510603892	0	12.0456129339	FALSE	NA	104W	9.28281648154	0.19683482307202	112G	24.7820588777	0.40390863638959	0.0106854001288332	91C	0	0.875211203336326
132L	A	0	92	95	A	0.47072541039849	-0.7464	0.0232558139535	0.0232558139535	0.94068208296	0.939447458027	0.94068208296	0.939447458027	0	10.7762359187	FALSE	NA	104W	5.79798730088	0.19683482307202	112G	19.8326883285	0.40390863638959	0.0106854001288332	91C	5.78060559689	1.06479534083774
132L	A	0	93	97	K	0.347283432147138	-0.9204	0.402542372881	0.402542372881	0.619983179938	0.773758608587	0.619983179938	0.773758608587	0	17.2160174356	FALSE	NA	104W	12.9703721401	0.19683482307202	112G	26.9290330217	0.40390863638959	0.0106854001288332	91C	6.00522372407	1.24671595456723
132L	A	0	94	98	I	0.475205897016502	-0.7401	0.0406091370558	0.0406091370558	0.8946723414	0.876060389069	0.8946723414	0.876060389069	0	10.9228635109	FALSE	NA	104W	5.54005452533	0.19683482307202	112G	20.2175182196	0.40390863638959	0.0106854001288332	91C	5.69498057549	1.07218410293213
132L	A	0	95	99	V	0.538755656190346	-0.6504	0.0344827586207	0.0344827586207	0.795249390046	0.874062345611	0.795249390046	0.874062345611	0	13.5247720903	FALSE	NA	104W	7.36562462707	0.19683482307202	112G	17.0158736616	0.40390863638959	0.0106854001288332	91C	10.3177509031	0.904427425144404
132L	A	0	96	100	S	1.65778004866446	0.9275	0.303225806452	0.303225806452	0.595038948438	0.701652311498	0.595038948438	0.701652311498	0	18.2737971083	FALSE	NA	104W	12.0133827946	0.19683482307202	112G	22.4415718039	0.40390863638959	0.0106854001288332	91C	10.4161040383	1.20852419492181
132L	A	0	97	101	D	1.30574181439208	0.431	0.528497409326	0.528497409326	0.558029285706	0.650885085821	0.558029285706	0.650885085821	0	17.5124178535	FALSE	NA	104W	12.4228821431	0.19683482307202	112G	24.0721679917	0.40390863638959	0.0106854001288332	91C	9.98024378172	1.22041807267301
132L	A	0	98	102	G	0.875066468048474	-0.1761	0.596153846154	0.596153846154	0.507346510166	0.610157446278	0.507346510166	0.610157446278	0	17.0942220105	FALSE	NA	104W	11.5930314601	0.19683482307202	112G	19.5640830637	0.40390863638959	0.0106854001288332	91C	13.7063460916	1.26090210286779
132L	A	0	99	103	N	1.76933502160271	1.085	0.558974358974	0.558974358974	0.562921763755	0.635790683973	0.562921763755	0.635790683973	0	14.1009057609	FALSE	NA	104W	10.2005299181	0.19683482307202	112G	15.2235825586	0.40390863638959	0.0106854001288332	91C	15.8806248609	1.06536202464632
132L	A	0	100	104	G	0.362279346542117	-0.8992	0.0769230769231	0.0769230769231	0.705311493446	0.784033585554	0.705311493446	0.784033585554	0	13.6339944081	FALSE	NA	104W	8.17815737022	0.19683482307202	112G	14.7686377163	0.40390863638959	0.0106854001288332	91C	13.3249110851	0.931246934390978
132L	A	0	101	105	M	0.612912281643566	-0.5458	0	0	0.913273219142	0.85495510649	0.913273219142	0.85495510649	0	9.93478491559	FALSE	NA	104W	5.59366366064	0.19683482307202	112G	11.9415110857	0.40390863638959	0.0106854001288332	91C	13.1599559678	0.858911911201433
132L	A	0	102	106	N	1.85528721386662	1.207	0.25641025641	0.25641025641	0.608897036002	0.773215827701	0.608897036002	0.773215827701	0	12.3846615012	FALSE	NA	104W	9.29991008641	0.19683482307202	112G	11.6861297626	0.40390863638959	0.0106854001288332	91C	16.7875496583	0.814914588050627
132L	A	0	103	107	A	0.415953747455853	-0.8235	0.37984496124	0.37984496124	0.787330141414	0.813449322181	0.787330141414	0.813449322181	0	9.14981923369	FALSE	NA	104W	4.55207345457	0.19683482307202	112G	16.6857030592	0.40390863638959	0.0106854001288332	91C	10.2323939331	0.649311173061339
132L	A	0	104	108	W	0.139718031680049	-1.213	0.0245614035088	0.0245614035088	0.930365007764	0.908834387708	0.930365007764	0.908834387708	0	6.28650707154	FALSE	NA	104W	0	0.19683482307202	112G	15.8366411317	0.40390863638959	0.0106854001288332	91C	9.28281648154	0.484501935004099
132L	A	0	105	109	V	0.979306360794061	-0.02975	0.402298850575	0.402298850575	0.628071778982	0.773330567967	0.628071778982	0.773330567967	0	6.31426149075	FALSE	NA	104W	8.69461422323	0.19683482307202	112G	14.9567192522	0.40390863638959	0.0106854001288332	91C	16.2954533432	0.48513460007371
132L	A	0	106	110	A	1.05428593276896	0.0771	0.0387596899225	0.0387596899225	0.774216761285	0.841803901291	0.774216761285	0.841803901291	0	3.66148837065	FALSE	NA	104W	8.36564723575	0.19683482307202	112G	13.1401634444	0.40390863638959	0.0106854001288332	91C	16.6654867667	0.429954374087151
132L	A	0	107	111	W	0.467616501316604	-0.7507	0.133333333333	0.133333333333	0.773770911879	0.938883007589	0.773770911879	0.938883007589	0	9.56078862558	FALSE	NA	104W	7.63263796583	0.19683482307202	112G	8.30311155341	0.40390863638959	0.0106854001288332	91C	16.5053451407	0.744360323215569
132L	A	0	108	112	R	1.63492042306235	0.8956	0.456204379562	0.456204379562	0.580364265377	0.759820679643	0.580364265377	0.759820679643	0	9.3587435974	FALSE	NA	104W	9.23575344892	0.19683482307202	112G	12.5387534487	0.40390863638959	0.0106854001288332	91C	17.3553972054	0.693142805947395
132L	A	0	109	113	N	1.91746539550434	1.294	0.641025641026	0.641025641026	0.465389220598	0.63589303522	0.465389220598	0.63589303522	0	9.97193494273	FALSE	NA	104W	12.5354233425	0.19683482307202	112G	10.8339551134	0.40390863638959	0.0106854001288332	91C	21.3221363503	0.870834167410811
132L	A	0	110	114	R	1.33043021004235	0.4656	0.503649635036	0.503649635036	0.562025820848	0.674904185354	0.562025820848	0.674904185354	0	7.87356644455	FALSE	NA	104W	12.7008478713	0.19683482307202	112G	12.4182988606	0.40390863638959	0.0106854001288332	91C	21.1020064666	0.524533359244495
132L	A	0	111	115	C	0.112926550474385	-1.251	0.0359281437126	0.0359281437126	0.857558102626	0.761152229619	0.857558102626	0.761152229619	0	8.82061228719	FALSE	NA	104W	9.92118430526	0.19683482307202	112G	8.03585132077	0.40390863638959	0.0106854001288332	91C	18.7554920495	0.596680408264847
132L	A	0	112	117	G	1.06525855305797	0.09204	1.11538461538	1.11538461538	0.421759437193	0.47890489277	0.421759437193	0.47890489277	0	15.9428117412	FALSE	NA	104W	15.8366411317	0.19683482307202	112G	0	0.40390863638959	0.0106854001288332	91C	24.7820588777	1.39684585258077
132L	A	0	113	118	T	1.84614336362578	1.193	0.476744186047	0.476744186047	0.512612266309	0.568308469294	0.512612266309	0.568308469294	0	14.6682358683	FALSE	NA	104W	15.8600248933	0.19683482307202	112G	4.82874088323	0.40390863638959	0.0106854001288332	91C	24.7203993868	1.242267525807
132L	A	0	114	119	D	0.715597719848209	-0.401	0.554404145078	0.554404145078	0.459500115656	0.57775774315	0.459500115656	0.57775774315	0	19.6666205469	FALSE	NA	104W	19.6358498502	0.19683482307202	112G	9.16401518458	0.40390863638959	0.0106854001288332	91C	27.3968626324	1.29345675038633
132L	A	0	115	120	V	0.888416489400102	-0.1573	0.0977011494253	0.0977011494253	0.747634981767	0.790317875485	0.747634981767	0.790317875485	0	13.9858036259	FALSE	NA	104W	13.1874341299	0.19683482307202	112G	7.474777087	0.40390863638959	0.0106854001288332	91C	21.0349552326	1.03003746523092
132L	A	0	116	121	Q	0.956446735191959	-0.06127	0.573333333333	0.573333333333	0.493637730454	0.725329492972	0.493637730454	0.725329492972	0	20.8239055359	FALSE	NA	104W	19.4413060008	0.19683482307202	112G	13.5131824615	0.40390863638959	0.0106854001288332	91C	25.5470511423	1.36222069211923
132L	A	0	117	122	A	1.76384871145821	1.077	0.217054263566	0.217054263566	0.552727205352	0.665693088409	0.552727205352	0.665693088409	0	18.3009734924	FALSE	NA	104W	19.1488323304	0.19683482307202	112G	11.6851552589	0.40390863638959	0.0106854001288332	91C	26.5085506396	1.20927348656973
132L	A	0	118	123	W	0.67993670390893	-0.4514	0.245614035088	0.245614035088	0.709152609986	0.801722688378	0.709152609986	0.801722688378	0	12.5015260582	FALSE	NA	104W	14.3568685084	0.19683482307202	112G	12.0216870065	0.40390863638959	0.0106854001288332	91C	21.6607077637	0.803276013604116
132L	A	0	119	124	I	1.83151320324043	1.173	0.157360406091	0.157360406091	0.726373957063	0.788594263716	0.726373957063	0.788594263716	0	18.0027860251	FALSE	NA	104W	16.9794458494	0.19683482307202	112G	15.7830725599	0.40390863638959	0.0106854001288332	91C	22.0566857585	1.20492056097684
132L	A	0	120	125	R	1.71172876508542	1.003	0.605839416058	0.605839416058	0.424977870228	0.625930159919	0.424977870228	0.625930159919	0	21.857744293	FALSE	NA	104W	22.6656723347	0.19683482307202	112G	15.5941879283	0.40390863638959	0.0106854001288332	91C	29.3477286947	1.40660952362952
132L	A	0	121	126	G	0.662471949948923	-0.4759	0.490384615385	0.490384615385	0.447238129562	0.532314639027	0.447238129562	0.532314639027	0	23.4413627598	FALSE	NA	104W	23.8597761756	0.19683482307202	112G	20.8887633491	0.40390863638959	0.0106854001288332	91C	28.6953788131	1.44872062172088
132L	A	0	122	127	C	0.144381395302878	-1.207	0.125748502994	0.125748502994	0.752191172954	0.638503904794	0.752191172954	0.638503904794	0	20.0070324168	FALSE	NA	104W	20.084376074	0.19683482307202	112G	20.2996648592	0.40390863638959	0.0106854001288332	91C	24.1221753456	1.31594946130817
132L	A	0	123	128	R	2.62977132926584	2.298	0.529197080292	0.529197080292	0.50312962365	0.502001896922	0.50312962365	0.502001896922	0	22.7139125505	FALSE	NA	104W	21.3802232093	0.19683482307202	112G	22.1157264206	0.40390863638959	0.0106854001288332	91C	24.3202835997	1.43286702681783
132L	A	0	124	129	L	1.32951582501827	0.4647	1.07462686567	1.07462686567	0.286256706487	0.383534318648	0.286256706487	0.383534318648	0	28.1886695093	FALSE	NA	104W	27.799259914	0.19683482307202	112G	25.1065682216	0.40390863638959	0.0106854001288332	91C	31.6333087652	1.46222979607917
13PK	A	0	1	5	E	3.59610905804861	2.582	0.650224215247	0.650224215247	0.880219167088	0.882507585446	0.880219167088	0.882507585446	0	20.8796320462	FALSE	NA	395G	20.8796320462	0.368104512549418	218D	27.6265953637	0.501777043035345	0.031879198836157	393G	17.9377523952	1.22469888116494
13PK	A	0	2	6	K	0.301209640217595	-0.6948	0.131355932203	0.131355932203	1.06802637022	1.18765048059	1.06802637022	1.18765048059	0	19.7090407753	FALSE	NA	395G	19.7090407753	0.368104512549418	218D	25.0038825858	0.501777043035345	0.031879198836157	393G	17.6905636228	1.09541713178772
13PK	A	0	3	7	K	0.852613029118382	-0.1466	0.245762711864	0.245762711864	0.985005318265	1.15707532944	0.985005318265	1.15707532944	0	24.7742325181	FALSE	NA	395G	26.379212616	0.368104512549418	218D	31.5915072942	0.501777043035345	0.031879198836157	393G	22.9455687305	1.68567784107727
13PK	A	0	4	8	S	0.827389136199368	-0.1716	0.0258064516129	0.0258064516129	1.12888715572	1.22711738835	1.12888715572	1.22711738835	0	21.0905339542	FALSE	NA	395G	23.8645418803	0.368104512549418	218D	30.4768688294	0.501777043035345	0.031879198836157	393G	19.2727069377	1.24856983910075
13PK	A	0	5	9	I	1.23847041809573	0.2375	0	0	1.32771915197	1.25527949543	1.32771915197	1.25527949543	0	19.0134584338	FALSE	NA	395G	23.6924786411	0.368104512549418	218D	29.7118471495	0.501777043035345	0.031879198836157	393G	18.7087253868	1.0216622772039
13PK	A	0	6	10	N	1.46344027385991	0.4608	0.415384615385	0.415384615385	0.925363435475	0.994680721012	0.925363435475	0.994680721012	0	22.9857442714	FALSE	NA	395G	26.9596532438	0.368104512549418	218D	33.781259381	0.501777043035345	0.031879198836157	393G	21.8354906578	1.46922456077625
13PK	A	0	7	11	E	0.585716972961788	-0.4119	0.52466367713	0.52466367713	0.830993219816	0.930288415841	0.830993219816	0.930288415841	0	25.4138790419	FALSE	NA	395G	27.6110792634	0.368104512549418	218D	33.9014143792	0.501777043035345	0.031879198836157	393G	23.4205999589	1.76420564009945
13PK	A	0	8	12	C	1.44980573714693	0.4471	0.119760479042	0.119760479042	1.0968728825	1.03126774078	1.0968728825	1.03126774078	0	23.6775341234	FALSE	NA	395G	27.1390168287	0.368104512549418	218D	32.2732751614	0.501777043035345	0.031879198836157	393G	23.0238678399	1.55215892870405
13PK	A	0	9	13	D	1.44185225739769	0.439	0.507772020725	0.507772020725	0.718341527661	0.904465213168	0.718341527661	0.904465213168	0	29.90490532	FALSE	NA	395G	34.3965991571	0.368104512549418	218D	39.1164595151	0.501777043035345	0.031879198836157	393G	30.0766773351	2.31075708540507
13PK	A	0	10	14	L	0.946577711298673	-0.05318	0.00497512437811	0.00497512437811	1.12765229606	1.11715145734	1.12765229606	1.11715145734	0	23.5167144604	FALSE	NA	395G	28.7841601847	0.368104512549418	218D	33.8273460771	0.501777043035345	0.031879198836157	393G	24.0870318739	1.53277949367221
13PK	A	0	11	15	K	2.1678913373639	1.162	0.572033898305	0.572033898305	0.691265307103	0.97339932307	0.691265307103	0.97339932307	0	30.43065724	FALSE	NA	395G	36.6295701195	0.368104512549418	218D	41.6388790993	0.501777043035345	0.031879198836157	393G	31.6110831964	2.37413641393795
13PK	A	0	12	16	G	0.567423969538539	-0.4301	0.490384615385	0.490384615385	0.846970665484	0.947102159707	0.846970665484	0.947102159707	0	29.2831324629	FALSE	NA	395G	35.4677474257	0.368104512549418	218D	39.4120933535	0.501777043035345	0.031879198836157	393G	30.9723189182	2.23567711833861
13PK	A	0	13	17	K	0.305640864649313	-0.6904	0.271186440678	0.271186440678	0.893959787067	1.11558551679	0.893959787067	1.11558551679	0	28.0136195034	FALSE	NA	395G	32.6837808857	0.368104512549418	218D	36.6230358515	0.501777043035345	0.031879198836157	393G	28.6925022097	2.08187792367204
13PK	A	0	14	18	K	1.05588124728107	0.05557	0.199152542373	0.199152542373	1.01851965539	1.28411939448	1.01851965539	1.28411939448	0	26.4749644196	FALSE	NA	395G	32.4482043042	0.368104512549418	218D	34.710919637	0.501777043035345	0.031879198836157	393G	28.8939441988	1.89435699036794
13PK	A	0	15	19	V	0.158728731566948	-0.8365	0	0	1.32043825912	1.4384024744	1.32043825912	1.4384024744	0	20.8347411234	FALSE	NA	395G	26.3653179382	0.368104512549418	218D	30.4155634777	0.501777043035345	0.031879198836157	393G	22.1327201057	1.21963832981574
13PK	A	0	16	20	L	0.636505622217641	-0.3615	0.00497512437811	0.00497512437811	1.34824321242	1.5239810757	1.34824321242	1.5239810757	0	20.4991808737	FALSE	NA	395G	24.8623540067	0.368104512549418	218D	27.0023159568	0.501777043035345	0.031879198836157	393G	22.0248662609	1.18205166904697
13PK	A	0	17	21	I	0.620030557022789	-0.3778	0	0	1.48081299285	1.59742307286	1.48081299285	1.59742307286	0	15.4912628743	FALSE	NA	395G	21.5635558759	0.368104512549418	218D	25.8196497429	0.501777043035345	0.031879198836157	393G	17.176570518	0.686565775306041
13PK	A	0	18	22	R	0.0108405928982123	-0.9835	0	0	1.66077514413	1.65556646501	1.66077514413	1.65556646501	0	11.2115795726	FALSE	NA	395G	14.734016837	0.368104512549418	218D	16.9492411968	0.501777043035345	0.031879198836157	393G	12.6735499411	0.364470082577206
13PK	A	0	19	23	V	0.427101862534115	-0.5697	0.00574712643678	0.00574712643678	1.58825938242	1.66390823998	1.58825938242	1.66390823998	0	10.1141536083	FALSE	NA	395G	17.2962941876	0.368104512549418	218D	21.312220361	0.501777043035345	0.031879198836157	393G	13.0058992104	0.296093533848684
13PK	A	0	20	24	D	0.0106951578399405	-0.9836	0.0362694300518	0.0362694300518	1.66541366809	1.64755617116	1.66541366809	1.64755617116	0	4.14435253085	FALSE	NA	395G	10.394334325	0.368104512549418	218D	14.9490775991	0.501777043035345	0.031879198836157	393G	6.77578575566	-0.00992828522723178
13PK	A	0	21	25	F	0.205881504366006	-0.7896	0	0	1.55358539328	1.58078588265	1.55358539328	1.58078588265	0	8.92294090996	FALSE	NA	395G	17.7872300615	0.368104512549418	218D	21.452522949	0.501777043035345	0.031879198836157	393G	13.4574568983	0.227107346944241
13PK	A	0	22	26	N	0.00925557800532828	-0.9851	0.148717948718	0.148717948718	1.50526693929	1.55278966495	1.50526693929	1.55278966495	0	5.66530951909	FALSE	NA	395G	11.2159892503	0.368104512549418	218D	12.7093076305	0.501777043035345	0.031879198836157	393G	10.0424126415	0.0599645835348118
13PK	A	0	23	27	V	0.0449485226971258	-0.9496	0.0229885057471	0.0229885057471	1.43261414019	1.49630556454	1.43261414019	1.49630556454	0	6.40532166611	FALSE	NA	395G	15.9009267477	0.368104512549418	218D	18.984734586	0.501777043035345	0.031879198836157	393G	12.4480589505	0.0955934515094203
13PK	A	0	24	28	P	0.0322684035540539	-0.9622	0.0817610062893	0.0817610062893	1.41971183932	1.37798168803	1.41971183932	1.37798168803	0	4.74626455019	FALSE	NA	395G	14.2429699161	0.368104512549418	218D	17.1979901992	0.501777043035345	0.031879198836157	393G	11.8673993028	0.0172498289586847
13PK	A	0	25	29	V	1.08917224108859	0.08866	0.304597701149	0.304597701149	1.19186704797	1.27826327464	1.19186704797	1.27826327464	0	10.6801410831	FALSE	NA	395G	18.2968170862	0.368104512549418	218D	18.6483545387	0.501777043035345	0.031879198836157	393G	16.7460139275	0.33072857045422
13PK	A	0	26	30	K	1.6793204384821	0.6758	0.601694915254	0.601694915254	0.857600438988	1.05796639548	0.857600438988	1.05796639548	0	14.5047176297	FALSE	NA	395G	22.8234157821	0.368104512549418	218D	22.9320110395	0.501777043035345	0.031879198836157	393G	21.8605509693	0.604061551519878
13PK	A	0	27	31	N	1.89520060310429	0.8899	0.733333333333	0.733333333333	0.739490289986	0.888382269148	0.739490289986	0.888382269148	0	17.6696559552	FALSE	NA	395G	25.5640111365	0.368104512549418	218D	24.6425001749	0.501777043035345	0.031879198836157	393G	24.7256477732	0.886346464587144
13PK	A	0	28	32	G	0.993844105237005	-0.006129	0.461538461538	0.461538461538	0.939944343777	1.02710375522	0.939944343777	1.02710375522	0	15.7791634823	FALSE	NA	395G	23.5609474009	0.368104512549418	218D	23.1008868455	0.501777043035345	0.031879198836157	393G	22.031761227	0.711583969474914
13PK	A	0	29	33	K	5.16635320282687	4.143	0.593220338983	0.593220338983	0.777827955631	1.07157802161	0.777827955631	1.07157802161	0	17.1319237553	FALSE	NA	395G	26.1960984909	0.368104512549418	218D	26.957823885	0.501777043035345	0.031879198836157	393G	23.7761228067	0.83479329449285
13PK	A	0	30	34	I	0.393356384169488	-0.6031	0.0964467005076	0.0964467005076	1.22050166122	1.24212989325	1.22050166122	1.24212989325	0	10.831263249	FALSE	NA	395G	20.2463644174	0.368104512549418	218D	22.773547984	0.501777043035345	0.031879198836157	393G	16.8112730174	0.340199094934526
13PK	A	0	31	35	T	0.395401564676435	-0.6011	0.488372093023	0.488372093023	1.08477317226	1.16191458497	1.08477317226	1.16191458497	0	9.67697047266	FALSE	NA	395G	19.2349182879	0.368104512549418	218D	21.3222262607	0.501777043035345	0.031879198836157	393G	17.0161786868	0.270192083705087
13PK	A	0	32	36	N	0.335409603139321	-0.6608	0.0769230769231	0.0769230769231	1.37335102664	1.29149084795	1.37335102664	1.29149084795	0	6.24450774247	FALSE	NA	395G	16.3112544262	0.368104512549418	218D	21.0542441087	0.501777043035345	0.031879198836157	393G	12.4562619541	0.0877488021235069
13PK	A	0	33	37	D	0.348930518713027	-0.6473	0.0880829015544	0.0880829015544	1.19155482411	1.34170508485	1.19155482411	1.34170508485	0	10.5508401962	FALSE	NA	395G	20.3722495762	0.368104512549418	218D	24.9498756605	0.501777043035345	0.031879198836157	393G	15.5956056024	0.322701633468921
13PK	A	0	34	38	Y	0.52492966344975	-0.4723	0.133079847909	0.133079847909	1.40838352009	1.38484574637	1.40838352009	1.38484574637	0	7.58332139713	FALSE	NA	395G	14.8070458699	0.368104512549418	218D	21.7362994771	0.501777043035345	0.031879198836157	393G	9.2369567929	0.154966227069548
13PK	A	0	35	39	R	0.0221561221585934	-0.9722	0.0985401459854	0.0985401459854	1.63756841294	1.54775352296	1.63756841294	1.54775352296	1	0	FALSE	NA	395G	10.0604208931	0.368104512549418	218D	15.2106643831	0.501777043035345	0.031879198836157	393G	6.05266541388	-0.186596702358465
13PK	A	0	36	40	I	0.21349412069742	-0.782	0	0	1.39169648501	1.47180930392	1.39169648501	1.47180930392	0	8.99922944377	FALSE	NA	395G	18.9444052113	0.368104512549418	218D	23.1402898804	0.501777043035345	0.031879198836157	393G	14.17252027	0.231380440699192
13PK	A	0	37	41	R	1.27482918266368	0.2733	0.310218978102	0.310218978102	1.11486903857	1.29808608435	1.11486903857	1.29808608435	0	10.7274377975	FALSE	NA	395G	19.7964255458	0.368104512549418	218D	25.72354255	0.501777043035345	0.031879198836157	393G	14.3303368391	0.333682170409231
13PK	A	0	38	42	S	0.397673987461932	-0.5988	0.0709677419355	0.0709677419355	1.39399947029	1.38216017825	1.39399947029	1.38216017825	0	7.86504349088	FALSE	NA	395G	15.5702606588	0.368104512549418	218D	22.4470149574	0.501777043035345	0.031879198836157	393G	9.47335585999	0.16970300774509
13PK	A	0	39	43	A	0.347453443902454	-0.6488	0.015503875969	0.015503875969	1.46771107886	1.47366912431	1.46771107886	1.47366912431	0	9.53675402729	FALSE	NA	395G	17.7384383026	0.368104512549418	218D	23.2123067193	0.501777043035345	0.031879198836157	393G	12.2744861354	0.26203285248767
13PK	A	0	40	44	L	0.921012954961834	-0.07856	0.203980099502	0.203980099502	1.11848669964	1.2995994317	1.11848669964	1.2995994317	0	13.5989726051	FALSE	NA	395G	22.6861881378	0.368104512549418	218D	28.4227752567	0.501777043035345	0.031879198836157	393G	16.8532378994	0.532705494131688
13PK	A	0	41	45	P	0.0969188318014366	-0.8979	0.301886792453	0.301886792453	1.09907259399	1.2085672577	1.09907259399	1.2085672577	0	14.3358142701	FALSE	NA	395G	21.546444533	0.368104512549418	218D	28.3500140151	0.501777043035345	0.031879198836157	393G	15.457421793	0.590437136764453
13PK	A	0	42	46	T	0.0416762338860105	-0.9528	0	0	1.4526521601	1.38271671336	1.4526521601	1.38271671336	0	14.718502399	FALSE	NA	395G	20.8043945952	0.368104512549418	218D	26.697986765	0.501777043035345	0.031879198836157	393G	15.469979665	0.621515943363706
13PK	A	0	43	47	L	0.340636175545963	-0.6555	0	0	1.38426759062	1.36439956178	1.38426759062	1.36439956178	0	14.7606054609	FALSE	NA	395G	22.8713706938	0.368104512549418	218D	27.6599576492	0.501777043035345	0.031879198836157	393G	17.6619418482	0.624981078117878
13PK	A	0	44	48	K	2.24515371207079	1.238	0.466101694915	0.466101694915	0.871088610126	1.17470266821	0.871088610126	1.17470266821	0	20.1150550678	FALSE	NA	395G	27.6641075511	0.368104512549418	218D	34.0588549699	0.501777043035345	0.031879198836157	393G	21.6808381701	1.13958582294501
13PK	A	0	45	49	K	1.19188575099305	0.1905	0.114406779661	0.114406779661	1.04999821173	1.17338139437	1.04999821173	1.17338139437	0	21.7529448405	FALSE	NA	395G	27.4716911287	0.368104512549418	218D	33.7361368315	0.501777043035345	0.031879198836157	393G	22.0300919881	1.32449305350839
13PK	A	0	46	50	V	0.490275215970925	-0.5068	0.00574712643678	0.00574712643678	1.28782998305	1.30011561875	1.28782998305	1.30011561875	0	20.1389256562	FALSE	NA	395G	26.8933201649	0.368104512549418	218D	31.7107699123	0.501777043035345	0.031879198836157	393G	21.897240183	1.14220622189776
13PK	A	0	47	51	L	2.84280090465644	1.832	0.144278606965	0.144278606965	1.08913880457	1.18958493146	1.08913880457	1.18958493146	0	21.231461716	FALSE	NA	395G	29.4025513271	0.368104512549418	218D	34.1620190014	0.501777043035345	0.031879198836157	393G	24.0615714429	1.26460538531061
13PK	A	0	48	52	T	3.0109601907832	1.999	0.529069767442	0.529069767442	0.787752245258	0.962147398525	0.787752245258	0.962147398525	0	24.3737410705	FALSE	NA	395G	31.6265425667	0.368104512549418	218D	37.6422666942	0.501777043035345	0.031879198836157	393G	25.8681907874	1.63668611958213
13PK	A	0	49	53	E	1.85429699296535	0.8495	0.27802690583	0.27802690583	0.873289022161	1.0100094704	0.873289022161	1.0100094704	0	25.6208583539	FALSE	NA	395G	31.5468395505	0.368104512549418	218D	37.3714960368	0.501777043035345	0.031879198836157	393G	26.2476088479	1.78963651101078
13PK	A	0	50	54	G	0.920103985847636	-0.0795	0.182692307692	0.182692307692	0.921176569266	1.04097199763	0.921176569266	1.04097199763	0	27.1025809749	FALSE	NA	395G	34.0427836656	0.368104512549418	218D	38.855448962	0.501777043035345	0.031879198836157	393G	28.9218035783	1.97101191704585
13PK	A	0	51	55	G	0.451984892035304	-0.5449	0	0	1.13257924418	1.28329346705	1.13257924418	1.28329346705	0	24.9251761759	FALSE	NA	395G	31.6172025021	0.368104512549418	218D	35.8924223517	0.501777043035345	0.031879198836157	393G	26.8554594044	1.7041876450038
13PK	A	0	52	56	S	1.05724470095236	0.05696	0.0258064516129	0.0258064516129	1.16318892969	1.34961283929	1.16318892969	1.34961283929	0	24.2443674691	FALSE	NA	395G	31.1908822662	0.368104512549418	218D	34.4351105484	0.501777043035345	0.031879198836157	393G	26.8958562664	1.62090843853767
13PK	A	0	53	57	C	0.585148867265414	-0.4125	0	0	1.38035559706	1.45007275841	1.38035559706	1.45007275841	0	18.5518321031	FALSE	NA	395G	25.9780682478	0.368104512549418	218D	29.9336576056	0.501777043035345	0.031879198836157	393G	21.299626287	0.974120463182345
13PK	A	0	54	58	V	0.388925159737769	-0.6075	0	0	1.34704041275	1.48726272988	1.34704041275	1.48726272988	0	20.1130595734	FALSE	NA	395G	26.2375817291	0.368104512549418	218D	28.3064535981	0.501777043035345	0.031879198836157	393G	22.9003103994	1.13936688206039
13PK	A	0	55	59	L	0.405172982654071	-0.5914	0	0	1.4701320667	1.57324329015	1.4701320667	1.57324329015	0	14.5587610712	FALSE	NA	395G	22.2019672781	0.368104512549418	218D	25.481079141	0.501777043035345	0.031879198836157	393G	17.9984118016	0.608451773753435
13PK	A	0	56	60	M	0.789326054542297	-0.2095	0	0	1.49589326242	1.59202726702	1.49589326242	1.59202726702	0	16.0458938786	FALSE	NA	395G	20.620714213	0.368104512549418	218D	22.1884139343	0.501777043035345	0.031879198836157	393G	18.2009802388	0.735140606647739
13PK	A	0	57	61	S	0.0584921624986864	-0.9361	0	0	1.58368624734	1.61242451579	1.58368624734	1.61242451579	0	9.05661768693	FALSE	NA	395G	15.6668664033	0.368104512549418	218D	17.8351562878	0.501777043035345	0.031879198836157	393G	12.8679718363	0.2346072671748
13PK	A	0	58	62	H	0.0100429725005029	-0.9843	0.0267857142857	0.0267857142857	1.57157859085	1.56755446829	1.57157859085	1.56755446829	0	8.6771129482	FALSE	NA	395G	12.0523331527	0.368104512549418	218D	12.5685107037	0.501777043035345	0.031879198836157	393G	11.4310553674	0.213463963362843
13PK	A	0	59	63	L	0.687407892612768	-0.3108	0.0149253731343	0.0149253731343	1.40602040534	1.50187689976	1.40602040534	1.50187689976	0	9.70539493096	FALSE	NA	395G	16.5517246538	0.368104512549418	218D	16.6994570094	0.501777043035345	0.031879198836157	393G	15.0593456336	0.271854683548154
13PK	A	0	60	64	G	0.0157933383592024	-0.9786	0.278846153846	0.278846153846	1.3449491088	1.33551519133	1.3449491088	1.33551519133	0	8.58716504485	FALSE	NA	395G	13.6684595859	0.368104512549418	218D	12.0383144925	0.501777043035345	0.031879198836157	393G	14.0793731887	0.208519192574483
13PK	A	0	61	65	R	0.101622746967415	-0.8932	0.368613138686	0.368613138686	1.21315530692	1.22681533769	1.21315530692	1.22681533769	0	4.85639045156	FALSE	NA	395G	10.3582683353	0.368104512549418	218D	5.67787177271	0.501777043035345	0.031879198836157	393G	13.5909693855	0.0222868239817819
13PK	A	0	62	66	P	0.152706811185382	-0.8425	0.0943396226415	0.0943396226415	1.29659024728	1.22138037607	1.29659024728	1.22138037607	0	12.4917113874	FALSE	NA	395G	17.344055375	0.368104512549418	218D	13.8052760819	0.501777043035345	0.031879198836157	393G	18.27599208	0.451137916832107
13PK	A	0	63	67	K	0.165886863341263	-0.8293	0.669491525424	0.669491525424	0.879354894138	1.050767364	0.879354894138	1.050767364	0	14.1186409699	FALSE	NA	395G	20.1629211123	0.368104512549418	218D	13.9834119542	0.501777043035345	0.031879198836157	393G	22.6113871904	0.573133586340793
13PK	A	0	64	68	G	0.620485041579889	-0.3774	0.0673076923077	0.0673076923077	1.12942027831	1.28003622769	1.12942027831	1.28003622769	0	16.5149055321	FALSE	NA	395G	20.9091372117	0.368104512549418	218D	15.9650368212	0.501777043035345	0.031879198836157	393G	22.5145931854	0.777441532933563
13PK	A	0	65	69	I	1.18506848263656	0.1836	0.121827411168	0.121827411168	1.03053900323	1.13806861281	1.03053900323	1.13806861281	0	22.0452572634	FALSE	NA	395G	26.4046391077	0.368104512549418	218D	21.3265727653	0.501777043035345	0.031879198836157	393G	27.7413353544	1.35842505740417
13PK	A	0	66	70	P	1.74067585369051	0.7367	0.207547169811	0.207547169811	0.936924733171	1.0491426312	0.936924733171	1.0491426312	0	22.624014256	FALSE	NA	395G	26.3091451469	0.368104512549418	218D	20.6355572227	0.501777043035345	0.031879198836157	393G	28.3648690165	1.42632775916974
13PK	A	0	67	71	M	1.3975400130805	0.3954	0.183035714286	0.183035714286	1.08855294121	1.0719638171	1.08855294121	1.0719638171	0	24.7033415644	FALSE	NA	395G	26.7159262708	0.368104512549418	218D	23.3672847712	0.501777043035345	0.031879198836157	393G	27.3653112467	1.6769919193154
13PK	A	0	68	72	A	1.73272237394127	0.7287	0.53488372093	0.53488372093	0.727250973129	0.856941440351	0.727250973129	0.856941440351	0	27.9680997737	FALSE	NA	395G	31.0045498405	0.368104512549418	218D	25.9568174308	0.501777043035345	0.031879198836157	393G	32.56043057	2.07634909667185
13PK	A	0	69	73	Q	1.53956643717405	0.5365	0.448888888889	0.448888888889	0.783904314176	0.883774259306	0.783904314176	0.883774259306	0	25.3870439342	FALSE	NA	395G	29.5898924678	0.368104512549418	218D	23.6724255693	0.501777043035345	0.031879198836157	393G	31.5483864525	1.76090829531854
13PK	A	0	70	74	A	2.68032267549342	1.671	0	0	1.094459978	1.05876352826	1.094459978	1.05876352826	0	25.8637178672	FALSE	NA	395G	29.2864880885	0.368104512549418	218D	25.3435427315	0.501777043035345	0.031879198836157	393G	29.7725262278	1.81945962365557
13PK	A	0	71	75	G	2.38377150198609	1.376	0.288461538462	0.288461538462	0.830724503729	0.875396344101	0.830724503729	0.875396344101	0	30.17242482	FALSE	NA	395G	33.6388435753	0.368104512549418	218D	29.5716904462	0.501777043035345	0.031879198836157	393G	34.035971988	2.34301779474268
13PK	A	0	72	76	K	2.79508002616101	1.785	0.559322033898	0.559322033898	0.634112768926	0.790005766899	0.634112768926	0.790005766899	0	30.9969472193	FALSE	NA	395G	34.9532064484	0.368104512549418	218D	29.7899015516	0.501777043035345	0.031879198836157	393G	36.1273778399	2.44230894045971
13PK	A	0	73	77	I	2.09290138544251	1.086	0.279187817259	0.279187817259	0.862297716656	0.933286056156	0.862297716656	0.933286056156	0	26.8439722682	FALSE	NA	395G	31.4355017447	0.368104512549418	218D	26.9057606157	0.501777043035345	0.031879198836157	393G	32.0196035253	1.9394554936929
13PK	A	0	74	78	R	2.63601043117623	1.626	0.284671532847	0.284671532847	1.02273754047	0.946790189092	1.02273754047	0.946790189092	0	27.612533458	FALSE	NA	395G	31.3533286313	0.368104512549418	218D	28.278270576	0.501777043035345	0.031879198836157	393G	31.075448071	2.03312482621441
13PK	A	0	75	79	S	1.33050354090835	0.3281	0.683870967742	0.683870967742	0.579047793826	0.735173800426	0.579047793826	0.735173800426	0	34.019684639	FALSE	NA	395G	37.9892471462	0.368104512549418	218D	33.8847600927	0.501777043035345	0.031879198836157	393G	38.1225090237	2.80518685272941
13PK	A	0	76	80	T	2.25083476903453	1.244	0.720930232558	0.720930232558	0.599159643668	0.709821657862	0.599159643668	0.709821657862	0	31.8391276711	FALSE	NA	395G	36.7138922011	0.368104512549418	218D	32.2982274483	0.501777043035345	0.031879198836157	393G	36.9605657373	2.54354714305006
13PK	A	0	77	81	G	2.96551173507326	1.954	0.615384615385	0.615384615385	0.686823551556	0.772676539038	0.686823551556	0.772676539038	0	30.8641983321	FALSE	NA	395G	35.9975224902	0.368104512549418	218D	32.7247990436	0.501777043035345	0.031879198836157	393G	35.4145752414	2.42633597115202
13PK	A	0	78	82	G	3.147305557913	2.135	0.307692307692	0.307692307692	0.826433580008	0.87825690611	0.826433580008	0.87825690611	0	27.8272282204	FALSE	NA	395G	32.7239454672	0.368104512549418	218D	29.2458195266	0.501777043035345	0.031879198836157	393G	32.3927010188	2.05923206987868
13PK	A	0	79	83	V	0.429715148737436	-0.5671	0.247126436782	0.247126436782	1.05528400441	1.05747645587	1.05528400441	1.05747645587	0	22.8771501975	FALSE	NA	395G	28.1898283508	0.368104512549418	218D	25.5598521509	0.501777043035345	0.031879198836157	393G	27.472738463	1.45631128632359
13PK	A	0	80	84	P	1.49639040424961	0.4939	0	0	1.16412957125	1.15063262924	1.16412957125	1.15063262924	0	24.5584334831	FALSE	NA	395G	28.4262855046	0.368104512549418	218D	24.9531353363	0.501777043035345	0.031879198836157	393G	28.4339956169	1.65925423663119
13PK	A	0	81	85	G	0.60196479587809	-0.3958	0.144230769231	0.144230769231	1.11137896431	1.19451409881	1.11137896431	1.19451409881	0	19.9952671841	FALSE	NA	395G	24.701318615	0.368104512549418	218D	20.4126654748	0.501777043035345	0.031879198836157	393G	25.4424355679	1.12647477525937
13PK	A	0	82	86	F	2.87688724643889	1.867	0.3375	0.3375	0.988464334557	1.13361397609	0.988464334557	1.13361397609	0	20.8593746828	FALSE	NA	395G	26.3278351783	0.368104512549418	218D	23.5069206355	0.501777043035345	0.031879198836157	393G	25.8386564829	1.22241436052171
13PK	A	0	83	87	Q	1.38049684218928	0.3778	0.173333333333	0.173333333333	1.04590852598	1.07824446727	1.04590852598	1.07824446727	0	15.7355003102	FALSE	NA	395G	21.5188161885	0.368104512549418	218D	17.0223743578	0.501777043035345	0.031879198836157	393G	22.6294627731	0.707762417030835
13PK	A	0	84	88	Q	2.07699442594403	1.071	0.546666666667	0.546666666667	0.839671871236	1.00349988242	0.839671871236	1.00349988242	0	20.2685972033	FALSE	NA	395G	26.4880484311	0.368104512549418	218D	24.1863215496	0.501777043035345	0.031879198836157	393G	25.7420365126	1.15648471218519
13PK	A	0	85	89	K	1.62932713720117	0.6253	0.618644067797	0.618644067797	0.866114149009	1.09381147827	0.866114149009	1.09381147827	0	16.4029852143	FALSE	NA	395G	22.769062108	0.368104512549418	218D	19.392572976	0.501777043035345	0.031879198836157	393G	23.1964422789	0.767245556427279
13PK	A	0	86	90	A	2.49057537290444	1.482	0.062015503876	0.062015503876	1.28704318152	1.31285407035	1.28704318152	1.31285407035	0	13.4841779156	FALSE	NA	395G	18.6605230129	0.368104512549418	218D	16.3289506382	0.501777043035345	0.031879198836157	393G	18.5919892807	0.523960339590602
13PK	A	0	87	91	T	0.335409603139321	-0.6608	0.0406976744186	0.0406976744186	1.15238270108	1.30590375431	1.15238270108	1.30590375431	0	16.7422975609	FALSE	NA	395G	23.6515496068	0.368104512549418	218D	22.4992422622	0.501777043035345	0.031879198836157	393G	22.1958469144	0.798352994658529
13PK	A	0	88	92	L	0.171567920305005	-0.8237	0	0	1.45950715071	1.43050487813	1.45950715071	1.43050487813	0	11.7399424102	FALSE	NA	395G	19.1650170688	0.368104512549418	218D	19.9469271439	0.501777043035345	0.031879198836157	393G	16.7657043267	0.399278115405369
13PK	A	0	89	93	K	1.51797842071183	0.5153	0.550847457627	0.550847457627	0.924658862248	1.24427484397	0.924658862248	1.24427484397	0	19.5236431599	FALSE	NA	395G	27.7638017579	0.368104512549418	218D	27.6913457692	0.501777043035345	0.031879198836157	393G	25.2648148805	1.07551313421831
13PK	A	0	90	94	P	0.439145703297248	-0.5577	0.232704402516	0.232704402516	1.12785820044	1.20086015514	1.12785820044	1.20086015514	0	14.3129161026	FALSE	NA	395G	22.8944730177	0.368104512549418	218D	23.6132148152	0.501777043035345	0.031879198836157	393G	20.2828406511	0.58860132213715
13PK	A	0	91	95	V	0.409490585946515	-0.5871	0	0	1.41190939886	1.39069226106	1.41190939886	1.39069226106	0	10.4854807434	FALSE	NA	395G	19.6577372291	0.368104512549418	218D	21.9072949155	0.501777043035345	0.031879198836157	393G	16.1527982535	0.318670415774137
13PK	A	0	92	96	A	0.330978378707602	-0.6652	0.0387596899225	0.0387596899225	1.21889941779	1.35991279512	1.21889941779	1.35991279512	0	16.2593389354	FALSE	NA	395G	25.1832357815	0.368104512549418	218D	26.8471198419	0.501777043035345	0.031879198836157	393G	21.6339721525	0.754252700138225
13PK	A	0	93	97	K	3.07458802877711	2.062	0.529661016949	0.529661016949	0.826250383869	1.15096592088	0.826250383869	1.15096592088	0	19.2982227168	FALSE	NA	395G	29.0034638883	0.368104512549418	218D	31.108450707	0.501777043035345	0.031879198836157	393G	25.0783583446	1.05154976827048
13PK	A	0	94	98	R	0.684908227548722	-0.3133	0.255474452555	0.255474452555	1.07557190771	1.19967569323	1.07557190771	1.19967569323	0	13.3316661233	FALSE	NA	395G	23.2736258622	0.368104512549418	218D	26.7887987662	0.501777043035345	0.031879198836157	393G	18.9055070111	0.51244541166171
13PK	A	0	95	99	L	0.148048344475114	-0.8471	0	0	1.33023898918	1.31378577524	1.33023898918	1.31378577524	0	13.8311587247	FALSE	NA	395G	23.217703479	0.368104512549418	218D	27.0166962708	0.501777043035345	0.031879198836157	393G	18.4063497997	0.550598544867374
13PK	A	0	96	100	S	0.952486010540964	-0.04724	0.18064516129	0.18064516129	0.945104253642	1.20562652411	0.945104253642	1.20562652411	0	19.5731954115	FALSE	NA	395G	29.2909130094	0.368104512549418	218D	32.3676890871	0.501777043035345	0.031879198836157	393G	24.6694080842	1.08081606783395
13PK	A	0	97	101	E	0.970210908267839	-0.02961	0.394618834081	0.394618834081	0.842766696912	1.01060595529	0.842766696912	1.01060595529	0	18.253585229	FALSE	NA	395G	28.2774151132	0.368104512549418	218D	31.5517635375	0.501777043035345	0.031879198836157	393G	23.712871268	0.943996521262476
13PK	A	0	98	102	L	0.77387357960092	-0.2248	0.283582089552	0.283582089552	1.031774566	1.04667417646	1.031774566	1.04667417646	0	14.3413801855	FALSE	NA	395G	24.2412399316	0.368104512549418	218D	29.0660738938	0.501777043035345	0.031879198836157	393G	18.888387349	0.590883778219008
13PK	A	0	99	103	L	0.719449053888272	-0.279	0.124378109453	0.124378109453	1.12581343607	1.08502280048	1.12581343607	1.08502280048	0	17.1981185254	FALSE	NA	395G	26.4229636013	0.368104512549418	218D	31.0677326038	0.501777043035345	0.031879198836157	393G	21.0340020577	0.841060596051201
13PK	A	0	100	104	L	1.6815928612676	0.6781	0.766169154229	0.766169154229	0.650363915302	0.89039304746	0.650363915302	0.89039304746	0	22.0528728544	FALSE	NA	395G	31.7267377617	0.368104512549418	218D	36.6936659799	0.501777043035345	0.031879198836157	393G	26.0893990453	1.35931243656826
13PK	A	0	101	105	R	2.14971195507993	1.143	0.346715328467	0.346715328467	0.891439014531	0.936118161531	0.891439014531	0.936118161531	0	22.9097933637	FALSE	NA	395G	31.8927102506	0.368104512549418	218D	36.1910843744	0.501777043035345	0.031879198836157	393G	26.6010950036	1.46018985367627
13PK	A	0	102	106	P	3.07004318320611	2.058	0.635220125786	0.635220125786	0.759458875406	0.982392298614	0.759458875406	0.982392298614	0	24.1913329731	FALSE	NA	395G	33.5396884873	0.368104512549418	218D	36.5771384696	0.501777043035345	0.031879198836157	393G	28.8326291635	1.61444886325788
13PK	A	0	103	107	V	0.132368627255186	-0.8627	0.109195402299	0.109195402299	1.21051915057	1.22828694741	1.21051915057	1.22828694741	0	17.7972110032	FALSE	NA	395G	26.90748882	0.368104512549418	218D	29.7110941397	0.501777043035345	0.031879198836157	393G	22.5538344554	0.898790575384894
13PK	A	0	104	108	T	3.0814052971336	2.069	0.360465116279	0.360465116279	0.990296444387	1.14478463204	0.990296444387	1.14478463204	0	22.9455245366	FALSE	NA	395G	31.2267001387	0.368104512549418	218D	32.8107914215	0.501777043035345	0.031879198836157	393G	27.5295405011	1.46443842780762
13PK	A	0	105	109	F	0.978846114852727	-0.021	0.1625	0.1625	1.20962847702	1.24794755958	1.20962847702	1.24794755958	0	17.7553421814	FALSE	NA	395G	25.6182633205	0.368104512549418	218D	25.941326192	0.501777043035345	0.031879198836157	393G	22.9622256809	0.894696757852013
13PK	A	0	106	110	A	0.669114889189519	-0.329	0.0232558139535	0.0232558139535	1.24956726092	1.25502309864	1.24956726092	1.25502309864	0	21.2808267337	FALSE	NA	395G	28.1178629173	0.368104512549418	218D	28.2827691719	0.501777043035345	0.031879198836157	393G	25.5761836249	1.27023776631581
13PK	A	0	107	111	P	2.26901415131851	1.261	0.459119496855	0.459119496855	0.996087672157	1.16795439399	0.996087672157	1.16795439399	0	22.8059028701	FALSE	NA	395G	29.6075330915	0.368104512549418	218D	28.6846635579	0.501777043035345	0.031879198836157	393G	27.6242886989	1.44785534282852
13PK	A	0	108	112	D	0.383244102774028	-0.6132	0.0569948186528	0.0569948186528	1.18337549019	1.2776845165	1.18337549019	1.2776845165	0	23.3707260697	FALSE	NA	395G	28.1501501736	0.368104512549418	218D	26.0280984497	0.501777043035345	0.031879198836157	393G	27.2497944858	1.5152384303071
13PK	A	0	109	113	C	0.437895870765225	-0.5589	0.0059880239521	0.0059880239521	1.38973472985	1.39666717001	1.38973472985	1.39666717001	0	18.8430530274	FALSE	NA	395G	23.2752583383	0.368104512549418	218D	22.2401677058	0.501777043035345	0.031879198836157	393G	22.1082623164	1.00398234206905
13PK	A	0	110	114	L	0.932715932307143	-0.06688	0.0597014925373	0.0597014925373	1.28046387385	1.21602178773	1.28046387385	1.21602178773	0	22.8278457005	FALSE	NA	395G	25.9461040247	0.368104512549418	218D	23.9470105238	0.501777043035345	0.031879198836157	393G	25.4744523389	1.45045822487645
13PK	A	0	111	115	N	2.10312728797725	1.097	0.476923076923	0.476923076923	0.921574839088	1.08484895072	0.921574839088	1.08484895072	0	27.3602522081	FALSE	NA	395G	32.3411934888	0.368104512549418	218D	30.515889649	0.501777043035345	0.031879198836157	393G	31.1096744407	2.00241496712907
13PK	A	0	112	116	A	0.468914441787255	-0.528	0.0077519379845	0.0077519379845	1.24795080799	1.17628930529	1.24795080799	1.17628930529	0	23.1135501791	FALSE	NA	395G	29.015948622	0.368104512549418	218D	28.8994397869	0.501777043035345	0.031879198836157	393G	26.7899390233	1.48446018869752
13PK	A	0	113	117	A	2.49852885265368	1.49	0.472868217054	0.472868217054	0.867941588426	1.02567206598	0.867941588426	1.02567206598	0	28.5219168113	FALSE	NA	395G	33.6298094751	0.368104512549418	218D	33.1962107164	0.501777043035345	0.031879198836157	393G	31.636675807	2.14354594485895
13PK	A	0	114	118	D	3.06890697181337	2.057	0.435233160622	0.435233160622	0.839773652239	0.896660448163	0.839773652239	0.896660448163	0	28.4087728425	FALSE	NA	395G	34.7732239058	0.368104512549418	218D	34.3762989262	0.501777043035345	0.031879198836157	393G	32.4228661762	2.12982981273793
13PK	A	0	115	119	V	1.77703461825846	0.7725	0.166666666667	0.166666666667	1.0445911595	1.03653382485	1.0445911595	1.03653382485	0	25.083677307	FALSE	NA	395G	32.2307831162	0.368104512549418	218D	32.8409108588	0.501777043035345	0.031879198836157	393G	29.2463431837	1.72364222947238
13PK	A	0	116	120	V	1.00543346144304	0.005422	0.0287356321839	0.0287356321839	1.16273778742	1.16420013752	1.16273778742	1.16420013752	0	24.6128223761	FALSE	NA	395G	30.6121700568	0.368104512549418	218D	31.6797051059	0.501777043035345	0.031879198836157	393G	27.70146727	1.66590888634978
13PK	A	0	117	121	S	2.91551843379233	1.904	0.503225806452	0.503225806452	0.74165980288	0.936190865289	0.74165980288	0.936190865289	0	30.5099876345	FALSE	NA	395G	36.6818595725	0.368104512549418	218D	37.3845251577	0.501777043035345	0.031879198836157	393G	33.7768747476	2.38369208315767
13PK	A	0	118	122	K	5.33905733452462	4.314	0.567796610169	0.567796610169	0.690308384698	0.855071336764	0.690308384698	0.855071336764	0	30.4380226162	FALSE	NA	395G	37.6405896398	0.368104512549418	218D	38.4283859662	0.501777043035345	0.031879198836157	393G	34.4226531514	2.37502368344052
13PK	A	0	119	123	M	1.14643729528311	0.1457	0.0669642857143	0.0669642857143	1.15043786845	1.02293769785	1.15043786845	1.02293769785	0	24.3793661603	FALSE	NA	395G	31.4470977641	0.368104512549418	218D	33.6707140734	0.501777043035345	0.031879198836157	393G	27.648021271	1.63737273411819
13PK	A	0	120	124	S	3.03482063003091	2.023	0.4	0.4	0.732000821731	0.925623211794	0.732000821731	0.925623211794	0	29.9051457352	FALSE	NA	395G	37.5148901554	0.368104512549418	218D	40.2911679712	0.501777043035345	0.031879198836157	393G	33.1881298296	2.31078608850977
13PK	A	0	121	125	P	2.87915966922439	1.869	0.509433962264	0.509433962264	0.84655270489	1.05492299167	0.84655270489	1.05492299167	0	28.9354946546	FALSE	NA	395G	36.1258888356	0.368104512549418	218D	39.8081989479	0.501777043035345	0.031879198836157	393G	31.4711899499	2.19363304355524
13PK	A	0	122	126	G	0.107406062956504	-0.8875	0.144230769231	0.144230769231	0.96512017137	1.06009589379	0.96512017137	1.06009589379	0	25.0950076091	FALSE	NA	395G	33.1766100372	0.368104512549418	218D	37.1708072597	0.501777043035345	0.031879198836157	393G	28.1889199746	1.72503347854214
13PK	A	0	123	127	D	1.41685560675723	0.415	0.300518134715	0.300518134715	0.945650062952	1.15897632254	0.945650062952	1.15897632254	0	25.7653491908	FALSE	NA	395G	33.8279434882	0.368104512549418	218D	36.6592713079	0.501777043035345	0.031879198836157	393G	29.4333028146	1.80738329675372
13PK	A	0	124	128	V	0.627643173354203	-0.3703	0.00574712643678	0.00574712643678	1.26273582009	1.32943400693	1.26273582009	1.32943400693	0	18.8272997264	FALSE	NA	395G	27.3383650633	0.368104512549418	218D	30.8642837457	0.501777043035345	0.031879198836157	393G	22.6389530317	1.00235562059347
13PK	A	0	125	129	V	1.60205806377521	0.5988	0.00574712643678	0.00574712643678	1.25724617905	1.39778953268	1.25724617905	1.39778953268	0	20.9727895959	FALSE	NA	395G	28.4403972865	0.368104512549418	218D	30.1534145361	0.501777043035345	0.031879198836157	393G	24.9109234455	1.23522368904111
13PK	A	0	126	130	L	0.536746261934333	-0.4606	0	0	1.41868671367	1.49055575237	1.41868671367	1.49055575237	0	14.1190881986	FALSE	NA	395G	22.2218807525	0.368104512549418	218D	24.1148565668	0.501777043035345	0.031879198836157	393G	18.7779917481	0.57316897213546
13PK	A	0	127	131	L	0.217584481711314	-0.7779	0	0	1.39553300365	1.50341701165	1.39553300365	1.50341701165	0	18.4919887048	FALSE	NA	395G	24.4380270255	0.368104512549418	218D	25.0261669595	0.501777043035345	0.031879198836157	393G	22.011761987	0.968038998507099
13PK	A	0	128	132	E	0.271100038309763	-0.7247	0.0179372197309	0.0179372197309	1.2963513671	1.46953134532	1.2963513671	1.46953134532	0	17.1328834415	FALSE	NA	395G	23.3716924357	0.368104512549418	218D	22.2681877601	0.501777043035345	0.031879198836157	393G	21.9042036939	0.834883999053844
13PK	A	0	129	133	N	0.00924762452557904	-0.9851	0	0	1.44454770311	1.53154054299	1.44454770311	1.53154054299	0	13.2359218175	FALSE	NA	395G	17.9867419012	0.368104512549418	218D	16.5495792584	0.501777043035345	0.031879198836157	393G	17.3774091099	0.505276845582545
13PK	A	0	130	134	V	0.432782919497857	-0.5639	0	0	1.52328647967	1.51570237794	1.52328647967	1.51570237794	0	14.6220980296	FALSE	NA	395G	18.3209215053	0.368104512549418	218D	17.8866993455	0.501777043035345	0.031879198836157	393G	17.3369709651	0.613616014897326
13PK	A	0	131	135	R	0.0108292307842848	-0.9835	0.156934306569	0.156934306569	1.41058523205	1.47106433644	1.41058523205	1.47106433644	0	10.2970733883	FALSE	NA	395G	12.9625311067	0.368104512549418	218D	10.9418834322	0.501777043035345	0.031879198836157	393G	13.961305919	0.307146789960814
13PK	A	0	132	136	F	0.601055826763891	-0.3967	0.00833333333333	0.00833333333333	1.29753276033	1.42683456193	1.29753276033	1.42683456193	0	17.5381922739	FALSE	NA	395G	21.9628073855	0.368104512549418	218D	19.2657980355	0.501777043035345	0.031879198836157	393G	21.761802317	0.873607682673808
13PK	A	0	133	137	Y	0.956917234972683	-0.04288	0.0152091254753	0.0152091254753	1.27324610306	1.38738398562	1.27324610306	1.38738398562	0	21.8446531645	FALSE	NA	395G	24.7775660592	0.368104512549418	218D	21.7188345796	0.501777043035345	0.031879198836157	393G	24.9260123477	1.33511141566276
13PK	A	0	134	138	K	1.89860923728254	0.8935	0.419491525424	0.419491525424	0.967299724614	1.26795832505	0.967299724614	1.26795832505	0	18.3175291001	FALSE	NA	395G	22.2369002504	0.368104512549418	218D	16.3192322346	0.501777043035345	0.031879198836157	393G	24.6402976421	0.950416191705912
13PK	A	0	135	139	E	0.632188018925197	-0.3657	0.0986547085202	0.0986547085202	1.11915251013	1.30859173432	1.11915251013	1.30859173432	0	21.581477011	FALSE	NA	395G	23.7493469261	0.368104512549418	218D	19.7283915182	0.501777043035345	0.031879198836157	393G	25.1187491146	1.30470811990923
13PK	A	0	136	140	E	0.0115439077503235	-0.9828	0.00448430493274	0.00448430493274	1.52116857802	1.45611960951	1.52116857802	1.45611960951	0	15.5135018361	FALSE	NA	395G	16.6644245727	0.368104512549418	218D	15.3550740398	0.501777043035345	0.031879198836157	393G	16.9160364195	0.688483191096189
13PK	A	0	137	141	G	0.555720992193231	-0.4418	0.451923076923	0.451923076923	1.23273417931	1.31745915524	1.23273417931	1.31745915524	0	14.7811984182	FALSE	NA	395G	15.9877993476	0.368104512549418	218D	12.6902963403	0.501777043035345	0.031879198836157	393G	17.94701401	0.626679219607862
13PK	A	0	138	142	S	0.675591294128185	-0.3226	0.0193548387097	0.0193548387097	1.06476128177	1.17394491542	1.06476128177	1.17394491542	0	19.4521639823	FALSE	NA	395G	20.6339938775	0.368104512549418	218D	16.1992508393	0.501777043035345	0.031879198836157	393G	23.1289613553	1.06788579804489
13PK	A	0	139	143	K	0.0693543434133609	-0.9253	0.703389830508	0.703389830508	0.879508101993	0.97960345695	0.879508101993	0.97960345695	0	17.399350373	FALSE	NA	395G	18.5637645659	0.368104512549418	218D	13.163276995	0.501777043035345	0.031879198836157	393G	22.1012736948	0.860249101460972
13PK	A	0	140	144	K	0.895448198624996	-0.104	0.478813559322	0.478813559322	0.765273002326	0.946304172482	0.765273002326	0.946304172482	0	23.2730554145	FALSE	NA	395G	24.3637408111	0.368104512549418	218D	19.1277267465	0.501777043035345	0.031879198836157	393G	27.4908400145	1.50353076538576
13PK	A	0	141	145	A	2.06563231201655	1.059	0.286821705426	0.286821705426	0.873356517501	1.02081605163	0.873356517501	1.02081605163	0	22.5418053427	FALSE	NA	395G	22.5418053427	0.368104512549418	218D	20.2923304266	0.501777043035345	0.031879198836157	393G	24.4908188497	1.41662653009652
13PK	A	0	142	146	K	1.77248977268747	0.7679	0.559322033898	0.559322033898	0.724327718934	0.913857568038	0.724327718934	0.913857568038	0	26.4068013064	FALSE	NA	395G	26.8877720869	0.368104512549418	218D	22.6769359944	0.501777043035345	0.031879198836157	393G	29.2971756858	1.88601700027436
13PK	A	0	143	147	D	1.75771902458174	0.7539	0.212435233161	0.212435233161	0.964261301968	1.10037148049	0.964261301968	1.10037148049	0	23.1470119541	FALSE	NA	395G	24.3460707009	0.368104512549418	218D	19.9488812164	0.501777043035345	0.031879198836157	393G	26.5635734008	1.48845578985504
13PK	A	0	144	148	R	0.588784743722209	-0.4088	0.0802919708029	0.0802919708029	1.13046479011	1.34798223541	1.13046479011	1.34798223541	0	18.8935621511	FALSE	NA	395G	18.8935621511	0.368104512549418	218D	16.8138215978	0.501777043035345	0.031879198836157	393G	20.6533301308	1.00920682717515
13PK	A	0	145	149	E	3.48362413016652	2.469	0.309417040359	0.309417040359	0.918707280511	1.20826676609	0.918707280511	1.20826676609	0	25.0533619817	FALSE	NA	395G	25.0533619817	0.368104512549418	218D	23.6556615102	0.501777043035345	0.031879198836157	393G	25.9161101489	1.7199201330026
13PK	A	0	146	150	A	1.39526759029501	0.3934	0.255813953488	0.255813953488	0.932455061112	1.08441907865	0.932455061112	1.08441907865	0	26.1295495704	FALSE	NA	395G	26.8779397881	0.368104512549418	218D	24.0147889016	0.501777043035345	0.031879198836157	393G	27.7408675184	1.85206313739051
13PK	A	0	147	151	M	0.391879309358915	-0.6046	0	0	1.35401839153	1.28146967773	1.35401839153	1.28146967773	0	20.5561455107	FALSE	NA	395G	22.2060261988	0.368104512549418	218D	20.1883667373	0.501777043035345	0.031879198836157	393G	22.3105709711	1.18840146796958
13PK	A	0	148	152	A	0.356202271626616	-0.6401	0	0	1.30665168053	1.41478628842	1.30665168053	1.41478628842	0	22.1650054464	FALSE	NA	395G	22.9616299445	0.368104512549418	218D	22.4630815674	0.501777043035345	0.031879198836157	393G	22.6351397862	1.37239760125113
13PK	A	0	149	153	K	1.25210495480871	0.2505	0.559322033898	0.559322033898	0.813668333019	1.15638050193	0.813668333019	1.15638050193	0	28.6837804893	FALSE	NA	395G	29.2538880252	0.368104512549418	218D	27.7152582678	0.501777043035345	0.031879198836157	393G	29.2942201487	2.16315789777404
13PK	A	0	150	154	I	2.07358579176579	1.068	0.263959390863	0.263959390863	1.04379414361	1.16308612314	1.04379414361	1.16308612314	0	25.6622090199	FALSE	NA	395G	28.3771596206	0.368104512549418	218D	26.8701965946	0.501777043035345	0.031879198836157	393G	27.7163637278	1.79471611045785
13PK	A	0	151	155	L	0.302913957306717	-0.693	0	0	1.39026162933	1.35898316337	1.39026162933	1.35898316337	0	20.1095906931	FALSE	NA	395G	23.442934645	0.368104512549418	218D	23.2489231168	0.501777043035345	0.031879198836157	393G	22.1410589755	1.13898632710273
13PK	A	0	152	156	A	0.0813981841764937	-0.9133	0.0697674418605	0.0697674418605	1.14694045062	1.30972206082	1.14694045062	1.30972206082	0	24.2345797645	FALSE	NA	395G	26.5356682943	0.368104512549418	218D	27.210128932	0.501777043035345	0.031879198836157	393G	25.0380686349	1.61971592713717
13PK	A	0	153	157	S	1.46571269664541	0.4629	0.58064516129	0.58064516129	0.917139196961	1.08511828584	0.917139196961	1.08511828584	0	27.2140209717	FALSE	NA	395G	30.7787566931	0.368104512549418	218D	30.8082664315	0.501777043035345	0.031879198836157	393G	29.0731092062	1.98459808329231
13PK	A	0	154	158	Y	1.01384142574938	0.01377	0.041825095057	0.041825095057	1.22332929038	1.22351021057	1.22332929038	1.22351021057	0	23.4024882087	FALSE	NA	395G	28.1936762657	0.368104512549418	218D	28.4070730345	0.501777043035345	0.031879198836157	393G	26.1076162067	1.51905056130065
13PK	A	0	155	159	G	0.502432677873332	-0.4947	0.0865384615385	0.0865384615385	1.15513006257	1.26452167168	1.15513006257	1.26452167168	0	24.2616158299	FALSE	NA	395G	28.9095129068	0.368104512549418	218D	30.9748634111	0.501777043035345	0.031879198836157	393G	25.9163524963	1.62301034297244
13PK	A	0	156	160	D	0.557084445864529	-0.4404	0.450777202073	0.450777202073	0.921426709759	1.11217887907	0.921426709759	1.11217887907	0	27.41223156	FALSE	NA	395G	32.0438575427	0.368104512549418	218D	34.7858180325	0.501777043035345	0.031879198836157	393G	28.6602336061	2.00874523628751
13PK	A	0	157	161	V	1.49070934728587	0.4879	0.0632183908046	0.0632183908046	1.16773220381	1.25597172097	1.16773220381	1.25597172097	0	23.4670524945	FALSE	NA	395G	27.5600158108	0.368104512549418	218D	31.4919356375	0.501777043035345	0.031879198836157	393G	23.8267261957	1.52680688692161
13PK	A	0	158	162	Y	1.26005843455795	0.2591	0	0	1.45066397647	1.4673029862	1.45066397647	1.4673029862	0	17.7187613874	FALSE	NA	395G	20.1725399789	0.368104512549418	218D	23.2175725516	0.501777043035345	0.031879198836157	393G	17.6409419558	0.891127309731207
13PK	A	0	159	163	I	0.158728731566948	-0.8364	0	0	1.44405435362	1.55553393127	1.44405435362	1.55553393127	0	17.420685341	FALSE	NA	395G	21.8170122592	0.368104512549418	218D	26.7223518972	0.501777043035345	0.031879198836157	393G	17.5535942476	0.862295490111443
13PK	A	0	160	164	S	0.167023074734011	-0.8282	0	0	1.55249936051	1.63081248273	1.55249936051	1.63081248273	0	13.8338261931	FALSE	NA	395G	15.8521100005	0.368104512549418	218D	20.3279150639	0.501777043035345	0.031879198836157	393G	12.8375892276	0.550805704078153
13PK	A	0	161	165	D	0.021701637601494	-0.9727	0.0103626943005	0.0103626943005	1.55122604516	1.66292236009	1.55122604516	1.66292236009	0	11.775495078	FALSE	NA	395G	17.1224228142	0.368104512549418	218D	23.1721080836	0.501777043035345	0.031879198836157	393G	11.9330805278	0.401667634189907
13PK	A	0	162	166	A	0.00941123896613481	-0.9849	0	0	1.6676762395	1.70061124239	1.6676762395	1.70061124239	0	8.93269353006	FALSE	NA	395G	12.6582995278	0.368104512549418	218D	17.0545707571	0.501777043035345	0.031879198836157	393G	9.32447341105	0.227652570872435
13PK	A	0	163	167	F	0.0160205806377521	-0.9783	0	0	1.65375553525	1.65132620534	1.65375553525	1.65132620534	0	9.08955181699	FALSE	NA	395G	9.08955181699	0.368104512549418	218D	16.8960914718	0.501777043035345	0.031879198836157	393G	4.91090027483	0.236463918078453
13PK	A	0	164	168	G	0.0362224192008183	-0.9583	0.105769230769	0.105769230769	1.7681253408	1.68874214649	1.7681253408	1.68874214649	0	6.43497853239	FALSE	NA	395G	7.09028616574	0.368104512549418	218D	13.3837706346	0.501777043035345	0.031879198836157	393G	3.88556643523	0.0970465893820535
13PK	A	0	165	169	T	0.449144363553433	-0.5477	0.0116279069767	0.0116279069767	1.64804195015	1.60077291984	1.64804195015	1.60077291984	0	8.57947847202	FALSE	NA	395G	9.60787788951	0.368104512549418	218D	12.5851636185	0.501777043035345	0.031879198836157	393G	8.56746375625	0.208097793298919
13PK	A	0	166	170	A	0.195769222970545	-0.7996	0	0	1.60999444571	1.63623701548	1.60999444571	1.63623701548	0	9.72638757568	FALSE	NA	395G	9.72638757568	0.368104512549418	218D	15.2553229962	0.501777043035345	0.031879198836157	393G	8.22223568111	0.273084457482086
13PK	A	0	167	171	H	0.0100429725005029	-0.9843	0.102678571429	0.102678571429	1.53746670786	1.48116019298	1.53746670786	1.48116019298	0	5.14171616696	FALSE	NA	395G	5.14171616696	0.368104512549418	218D	9.05354147832	0.501777043035345	0.031879198836157	393G	7.78847059879	0.0354367179308365
13PK	A	0	168	172	R	0.0108292307842848	-0.9835	0.251824817518	0.251824817518	1.37097993603	1.4224521303	1.37097993603	1.4224521303	0	7.57486023222	FALSE	NA	395G	7.57486023222	0.368104512549418	218D	7.26336834466	0.501777043035345	0.031879198836157	393G	10.5572214881	0.154527008164696
13PK	A	0	169	173	D	0.134072944344308	-0.861	0.435233160622	0.435233160622	1.13969993419	1.33488646564	1.13969993419	1.33488646564	0	15.283388646	FALSE	NA	395G	15.283388646	0.368104512549418	218D	15.1394652927	0.501777043035345	0.031879198836157	393G	17.0880437964	0.668765709033319
13PK	A	0	170	174	S	0.0612417940691375	-0.9334	0.0258064516129	0.0258064516129	1.47662816891	1.45911056714	1.47662816891	1.45911056714	0	14.129934057	FALSE	NA	395G	14.129934057	0.368104512549418	218D	13.9925254262	0.501777043035345	0.031879198836157	393G	14.6761027208	0.574027434990557
13PK	A	0	171	175	A	0.248943916151169	-0.7468	0	0	1.42859064329	1.53193633095	1.42859064329	1.53193633095	0	18.8397966764	FALSE	NA	395G	19.1730050915	0.368104512549418	218D	17.9576484366	0.501777043035345	0.031879198836157	393G	19.4859584302	1.00364597697009
13PK	A	0	172	176	T	0.0703542094389795	-0.9243	0	0	1.61127698037	1.55008999796	1.61127698037	1.55008999796	0	14.9298660876	FALSE	NA	395G	17.4197006636	0.368104512549418	218D	18.0693905696	0.501777043035345	0.031879198836157	393G	16.2773064175	0.639003343406394
13PK	A	0	173	177	M	0.150434388399885	-0.8447	0	0	1.61324962145	1.57770214428	1.61324962145	1.57770214428	0	12.5696561109	FALSE	NA	395G	12.9831759106	0.368104512549418	218D	15.7460600182	0.501777043035345	0.031879198836157	393G	11.7855604687	0.456677039421842
13PK	A	0	174	178	T	0.652867066273217	-0.3452	0.0406976744186	0.0406976744186	1.35273673188	1.4533711166	1.35273673188	1.4533711166	0	16.3515089376	FALSE	NA	395G	16.3515089376	0.368104512549418	218D	17.6017183597	0.501777043035345	0.031879198836157	393G	16.6263422475	0.762577437316851
13PK	A	0	175	179	G	0.175658281318899	-0.8196	0	0	1.34286446093	1.42186843424	1.34286446093	1.42186843424	0	20.3887717815	FALSE	NA	395G	20.3887717815	0.368104512549418	218D	20.6519582758	0.501777043035345	0.031879198836157	393G	20.2692454029	1.16978196149344
13PK	A	0	176	180	I	0.439713808993622	-0.5571	0	0	1.4225820237	1.46771283825	1.4225820237	1.46771283825	0	19.6400976972	FALSE	NA	395G	21.884430532	0.368104512549418	218D	23.0509316892	0.501777043035345	0.031879198836157	393G	20.3204543861	1.08799543045154
13PK	A	0	177	181	P	0.495501788377567	-0.5016	0.0314465408805	0.0314465408805	1.36099761272	1.40767154095	1.36099761272	1.40767154095	0	19.7743562233	FALSE	NA	395G	20.2927693171	0.368104512549418	218D	22.6111169179	0.501777043035345	0.031879198836157	393G	18.8460660968	1.10246984869812
13PK	A	0	178	182	K	2.96892036925151	1.957	0.343220338983	0.343220338983	1.05260374553	1.18235758368	1.05260374553	1.18235758368	0	22.7353820578	FALSE	NA	395G	22.7353820578	0.368104512549418	218D	22.8602034753	0.501777043035345	0.031879198836157	393G	22.9939307936	1.43949852249395
13PK	A	0	179	183	I	2.17925345129139	1.173	0.299492385787	0.299492385787	1.03240672595	1.11740827292	1.03240672595	1.11740827292	0	25.7095879375	FALSE	NA	395G	26.1776009484	0.368104512549418	218D	26.1327920269	0.501777043035345	0.031879198836157	393G	25.668800097	1.80053551091059
13PK	A	0	180	184	L	1.34300186622858	0.3408	0.203980099502	0.203980099502	1.11242905659	1.15945736477	1.11242905659	1.15945736477	0	24.2613438161	FALSE	NA	395G	26.7139360239	0.368104512549418	218D	28.7737086788	0.501777043035345	0.031879198836157	393G	24.4949936377	1.62297719109917
13PK	A	0	181	185	G	3.2222955098344	2.21	0.548076923077	0.548076923077	0.864268590532	1.00760686322	0.864268590532	1.00760686322	0	26.6799326826	FALSE	NA	395G	27.292933852	0.368104512549418	218D	29.4952293101	0.501777043035345	0.031879198836157	393G	25.6797465295	1.91941777552917
13PK	A	0	182	186	N	1.5407026485668	0.5378	0.2	0.2	1.07198123051	1.15583964202	1.07198123051	1.15583964202	0	24.5469232376	FALSE	NA	395G	26.7125130636	0.368104512549418	218D	30.007399728	0.501777043035345	0.031879198836157	393G	23.9948247113	1.65784639833405
13PK	A	0	183	187	G	0.963620882189898	-0.03617	0.0192307692308	0.0192307692308	1.28856386505	1.40200222596	1.28856386505	1.40200222596	0	20.9747277869	FALSE	NA	395G	22.5148228413	0.368104512549418	218D	26.4428253882	0.501777043035345	0.031879198836157	393G	19.7963200142	1.23544299033913
13PK	A	0	184	188	A	0.652980687412492	-0.3451	0	0	1.28645650371	1.42041669055	1.28645650371	1.42041669055	0	20.6465425663	FALSE	NA	395G	23.0566697906	0.368104512549418	218D	28.2857897713	0.501777043035345	0.031879198836157	393G	19.3169001886	1.19850435060921
13PK	A	0	185	189	A	0.66138865171883	-0.3367	0.015503875969	0.015503875969	1.36793560266	1.49524619457	1.36793560266	1.49524619457	0	16.8479144436	FALSE	NA	395G	18.4172395543	0.368104512549418	218D	24.5971841283	0.501777043035345	0.031879198836157	393G	14.5247706421	0.808154978870543
13PK	A	0	186	190	G	0.0157933383592024	-0.9786	0	0	1.50021327508	1.51665431822	1.50021327508	1.51665431822	0	15.2136868604	FALSE	NA	395G	19.3202499785	0.368104512549418	218D	25.4955313723	0.501777043035345	0.031879198836157	393G	14.4460079952	0.662846837622635
13PK	A	0	187	191	Y	1.49411798146412	0.4916	0.19391634981	0.19391634981	1.12880329128	1.33273741093	1.12880329128	1.33273741093	0	18.3361216369	FALSE	NA	395G	23.3529284516	0.368104512549418	218D	30.2708852126	0.501777043035345	0.031879198836157	393G	17.7957799858	0.952286770959429
13PK	A	0	188	192	L	0.0586057836379613	-0.936	0.0298507462687	0.0298507462687	1.47828602027	1.46333370227	1.47828602027	1.46333370227	0	9.16065152323	FALSE	NA	395G	14.7109371333	0.368104512549418	218D	21.8073946559	0.501777043035345	0.031879198836157	393G	8.75368205177	0.240484224149509
13PK	A	0	189	193	M	0.527429328513797	-0.4698	0	0	1.51874932244	1.56507370594	1.51874932244	1.56507370594	0	12.7860966548	FALSE	NA	395G	14.0160038711	0.368104512549418	218D	20.2921781236	0.501777043035345	0.031879198836157	393G	10.2152546714	0.47221898472907
13PK	A	0	190	194	E	0.919763122429811	-0.07976	0.237668161435	0.237668161435	1.14893773048	1.34542069074	1.14893773048	1.34542069074	0	18.1149891102	FALSE	NA	395G	20.5468045783	0.368104512549418	218D	27.7216736829	0.501777043035345	0.031879198836157	393G	15.7741322705	0.930154658697719
13PK	A	0	191	195	K	0.215539301204367	-0.78	0.453389830508	0.453389830508	1.12905847483	1.29208757366	1.12905847483	1.29208757366	0	13.2208265792	FALSE	NA	395G	17.3124622887	0.368104512549418	218D	25.3585514062	0.501777043035345	0.031879198836157	393G	11.4378478157	0.504150877252745
13PK	A	0	192	196	E	0.0115439077503235	-0.9828	0.00448430493274	0.00448430493274	1.57164491975	1.4478367242	1.57164491975	1.4478367242	0	9.4225129247	FALSE	NA	395G	11.4963124725	0.368104512549418	218D	19.6254908714	0.501777043035345	0.031879198836157	393G	5.87057776854	0.255436313088728
13PK	A	0	193	197	I	0.765806478712406	-0.2328	0.126903553299	0.126903553299	1.27619040486	1.37291869461	1.27619040486	1.37291869461	0	14.272556591	FALSE	NA	395G	14.272556591	0.368104512549418	218D	21.5602479296	0.501777043035345	0.031879198836157	393G	11.1058271223	0.585372110268384
13PK	A	0	194	198	S	2.51557202354491	1.507	0.425806451613	0.425806451613	0.982669602855	1.20881939264	0.982669602855	1.20881939264	0	18.24487631	FALSE	NA	395G	18.3245234981	0.368104512549418	218D	26.4223402041	0.501777043035345	0.031879198836157	393G	14.16474942	0.943123823093855
13PK	A	0	195	199	Y	1.01713643878835	0.01702	0.125475285171	0.125475285171	1.21892373999	1.24533647273	1.21892373999	1.24533647273	0	15.9468433554	FALSE	NA	395G	15.9468433554	0.368104512549418	218D	24.6512571943	0.501777043035345	0.031879198836157	393G	12.2246209158	0.72635043410924
13PK	A	0	196	200	F	0.595488390939424	-0.4022	0.00833333333333	0.00833333333333	1.47351865819	1.35765034838	1.47351865819	1.35765034838	0	10.2154833944	FALSE	NA	395G	10.2154833944	0.368104512549418	218D	18.8050033165	0.501777043035345	0.031879198836157	393G	7.60267312674	0.302200389006223
13PK	A	0	197	201	A	0.783076891882181	-0.2157	0.480620155039	0.480620155039	0.981346593611	1.19118223087	0.981346593611	1.19118223087	0	16.724601307	FALSE	NA	395G	16.724601307	0.368104512549418	218D	24.571331446	0.501777043035345	0.031879198836157	393G	14.3302203147	0.796716191689947
13PK	A	0	198	202	K	2.10312728797725	1.097	0.533898305085	0.533898305085	0.942259320532	1.0424063109	0.942259320532	1.0424063109	0	19.1282385872	FALSE	NA	395G	19.1282385872	0.368104512549418	218D	27.678278866	0.501777043035345	0.031879198836157	393G	15.9014462712	1.03365735241148
13PK	A	0	199	203	V	0.273713324513084	-0.7221	0.051724137931	0.051724137931	1.21376713355	1.18954702751	1.21376713355	1.18954702751	0	16.0726566923	FALSE	NA	395G	16.0726566923	0.368104512549418	218D	24.4492505673	0.501777043035345	0.031879198836157	393G	13.9584461645	0.737524243473137
13PK	A	0	200	204	L	0.795120732645314	-0.2038	0.0845771144279	0.0845771144279	1.22535127847	1.20346318477	1.22535127847	1.20346318477	0	12.8264331805	FALSE	NA	395G	12.8264331805	0.368104512549418	218D	20.4740749313	0.501777043035345	0.031879198836157	393G	12.5961262104	0.475141569266553
13PK	A	0	201	205	G	2.1019910765845	1.096	0.519230769231	0.519230769231	0.873070295831	0.979629420634	0.873070295831	0.979629420634	0	18.7963708458	FALSE	NA	395G	18.7963708458	0.368104512549418	218D	26.1480570139	0.501777043035345	0.031879198836157	393G	18.1896856799	0.999165626923359
13PK	A	0	202	206	N	1.38163305358203	0.3795	0.784615384615	0.784615384615	0.67119808445	0.898883114596	0.67119808445	0.898883114596	0	23.047690854	FALSE	NA	395G	23.047690854	0.368104512549418	218D	30.588056231	0.501777043035345	0.031879198836157	393G	21.9963588912	1.47660409971069
13PK	A	0	203	207	P	0.11577994092106	-0.8792	0.138364779874	0.138364779874	1.02107776079	1.09701933561	1.02107776079	1.09701933561	0	18.37382347	FALSE	NA	395G	18.37382347	0.368104512549418	218D	25.5831754492	0.501777043035345	0.031879198836157	393G	18.4027333828	0.95608542269768
13PK	A	0	204	208	P	2.14062226393794	1.135	0.301886792453	0.301886792453	0.962833120715	1.02010326799	0.962833120715	1.02010326799	0	21.2609984889	FALSE	NA	395G	21.2609984889	0.368104512549418	218D	28.9405846463	0.501777043035345	0.031879198836157	393G	20.2699928799	1.26797448749581
13PK	A	0	205	209	R	0.529815372438568	-0.4675	0.328467153285	0.328467153285	0.928879070816	1.09853679507	0.928879070816	1.09853679507	0	20.1497319031	FALSE	NA	395G	20.1497319031	0.368104512549418	218D	26.2740706258	0.501777043035345	0.031879198836157	393G	21.4078992412	1.14339331190387
13PK	A	0	206	210	P	0.0142821772068471	-0.9801	0.251572327044	0.251572327044	0.918988886662	1.16944392188	0.918988886662	1.16944392188	0	22.8220247073	FALSE	NA	395G	22.8220247073	0.368104512549418	218D	28.7956824365	0.501777043035345	0.031879198836157	393G	23.8022472076	1.44976761160665
13PK	A	0	207	211	L	0.602760143853014	-0.395	0.00995024875622	0.00995024875622	1.25721999994	1.37640474052	1.25721999994	1.37640474052	0	15.6402749654	FALSE	NA	395G	15.6402749654	0.368104512549418	218D	22.2574074007	0.501777043035345	0.031879198836157	393G	16.7356945879	0.699461781824144
13PK	A	0	208	212	V	0.389152402016319	-0.6073	0	0	1.38871232514	1.49212892715	1.38871232514	1.49212892715	0	16.5300618361	FALSE	NA	395G	16.5300618361	0.368104512549418	218D	22.1859043209	0.501777043035345	0.031879198836157	393G	17.9798348911	0.778827171814096
13PK	A	0	209	213	A	0.0812050282397265	-0.9135	0.0077519379845	0.0077519379845	1.46812969005	1.56026662929	1.46812969005	1.56026662929	0	11.703270457	FALSE	NA	395G	11.703270457	0.368104512549418	218D	17.080352175	0.501777043035345	0.031879198836157	393G	14.4653426605	0.396819751657783
13PK	A	0	210	214	I	0.193496800185049	-0.8019	0	0	1.5232351781	1.62141557905	1.5232351781	1.62141557905	0	13.6554282356	FALSE	NA	395G	13.6554282356	0.368104512549418	218D	18.9551779162	0.501777043035345	0.031879198836157	393G	15.1157403599	0.53703090977998
13PK	A	0	211	215	V	0.40983144936434	-0.5867	0	0	1.58974315813	1.63979691975	1.58974315813	1.63979691975	0	9.04191639674	FALSE	NA	395G	9.04191639674	0.368104512549418	218D	12.3738473537	0.501777043035345	0.031879198836157	393G	13.2008174829	0.23377962567989
13PK	A	0	212	216	G	0.0157933383592024	-0.9786	0	0	1.71480368514	1.7282879369	1.71480368514	1.7282879369	0	10.1604464691	FALSE	NA	395G	10.6921357327	0.368104512549418	218D	12.8857232535	0.501777043035345	0.031879198836157	393G	13.9659191005	0.298878519985557
13PK	A	0	213	217	G	0.0157933383592024	-0.9786	0.144230769231	0.144230769231	1.63992702903	1.62047753801	1.63992702903	1.62047753801	0	7.68137806239	FALSE	NA	395G	10.5184388772	0.368104512549418	218D	11.5872729103	0.501777043035345	0.031879198836157	393G	13.4079203592	0.160070617053451
13PK	A	0	214	218	A	0.252352550329415	-0.7433	0.426356589147	0.426356589147	1.33637697244	1.41077341476	1.33637697244	1.41077341476	0	5.8163430125	FALSE	NA	395G	11.5672779874	0.368104512549418	218D	9.30560937513	0.501777043035345	0.031879198836157	393G	15.0496285945	0.0671411088212809
13PK	A	0	215	219	K	0.0119870301934954	-0.9824	0.398305084746	0.398305084746	1.37623551166	1.31333798136	1.37623551166	1.31333798136	1	0	FALSE	NA	395G	7.26339417926	0.368104512549418	218D	5.94798589218	0.501777043035345	0.031879198836157	393G	10.8083175886	-0.186596702358465
13PK	A	0	216	220	V	0.0688657725144791	-0.9258	0.0114942528736	0.0114942528736	1.38078842474	1.39988632474	1.38078842474	1.39988632474	0	8.79210221564	FALSE	NA	395G	12.2483775131	0.368104512549418	218D	8.07697507718	0.501777043035345	0.031879198836157	393G	17.5308542324	0.219822082803308
13PK	A	0	217	221	S	0.134072944344308	-0.861	0.245161290323	0.245161290323	1.13321675686	1.20931732239	1.13321675686	1.20931732239	0	8.53811085155	FALSE	NA	395G	12.2161892358	0.368104512549418	218D	4.23531509851	0.501777043035345	0.031879198836157	393G	17.8146204355	0.205833025749044
13PK	A	0	218	222	D	0.214062226393794	-0.7815	0.269430051813	0.269430051813	1.21449832577	1.26393476955	1.21449832577	1.26393476955	0	5.94798589218	FALSE	NA	395G	8.71894696755	0.368104512549418	218D	0	0.501777043035345	0.031879198836157	393G	14.0780344605	0.0734350667773372
13PK	A	0	219	223	K	0.0119870301934954	-0.9824	0.0593220338983	0.0593220338983	1.55134312034	1.44894515392	1.55134312034	1.44894515392	0	5.89503689448	FALSE	NA	395G	5.89503689448	0.368104512549418	218D	7.53204625442	0.501777043035345	0.031879198836157	393G	10.9620110942	0.0708991284708853
13PK	A	0	220	224	I	0.0833979162277309	-0.9114	0	0	1.30881006152	1.38462383896	1.30881006152	1.38462383896	0	11.8826980436	FALSE	NA	395G	12.39324309	0.368104512549418	218D	8.79070455023	0.501777043035345	0.031879198836157	393G	18.440577959	0.408909969724991
13PK	A	0	221	225	Q	1.22483588138275	0.2235	0.426666666667	0.426666666667	1.03469495069	1.2376284691	1.03469495069	1.2376284691	0	11.8380649249	FALSE	NA	395G	11.8380649249	0.368104512549418	218D	6.80914718584	0.501777043035345	0.031879198836157	393G	17.9394752614	0.405887873185047
13PK	A	0	222	226	L	0.0705132790339643	-0.9242	0.0945273631841	0.0945273631841	1.35705469864	1.36951781479	1.35705469864	1.36951781479	0	5.64980806847	FALSE	NA	395G	5.64980806847	0.368104512549418	218D	7.61207597015	0.501777043035345	0.031879198836157	393G	11.591605974	0.0592306603618462
13PK	A	0	223	227	L	0.20974462310135	-0.7857	0	0	1.4256793455	1.38626589381	1.4256793455	1.38626589381	0	10.5092806676	FALSE	NA	395G	10.5092806676	0.368104512549418	218D	11.651099943	0.501777043035345	0.031879198836157	393G	15.8906866137	0.320136313953297
13PK	A	0	224	228	D	1.33732080926484	0.335	0.150259067358	0.150259067358	1.08471583946	1.20778037603	1.08471583946	1.20778037603	0	14.9621888884	FALSE	NA	395G	14.9621888884	0.368104512549418	218D	14.0260611097	0.501777043035345	0.031879198836157	393G	20.6593716313	0.641697850519283
13PK	A	0	225	229	N	0.543109045733724	-0.4543	0.128205128205	0.128205128205	1.15359694408	1.19532015562	1.15359694408	1.19532015562	0	10.6277403574	FALSE	NA	395G	10.6277403574	0.368104512549418	218D	12.5584112026	0.501777043035345	0.031879198836157	393G	15.5735769056	0.32746718305935
13PK	A	0	226	230	M	0.102111317866297	-0.8927	0	0	1.39481597859	1.35573374249	1.39481597859	1.35573374249	0	9.44925220723	FALSE	NA	395G	9.44925220723	0.368104512549418	218D	13.7373085184	0.501777043035345	0.031879198836157	393G	13.7427793532	0.256976232889564
13PK	A	0	227	231	L	0.888858172547055	-0.1106	0.00497512437811	0.00497512437811	1.16603094134	1.27308622464	1.16603094134	1.27308622464	0	15.6045398089	FALSE	NA	395G	15.6045398089	0.368104512549418	218D	17.4815110929	0.501777043035345	0.031879198836157	393G	20.3181977393	0.696358779423626
13PK	A	0	228	232	Q	2.65646223624571	1.647	0.328888888889	0.328888888889	0.937524144675	1.06525720858	0.937524144675	1.06525720858	0	15.9422448779	FALSE	NA	395G	15.9422448779	0.368104512549418	218D	19.1178536086	0.501777043035345	0.031879198836157	393G	19.8236152355	0.725943561490362
13PK	A	0	229	233	R	0.434146373169155	-0.5626	0.175182481752	0.175182481752	1.06257172369	1.1660080572	1.06257172369	1.1660080572	0	14.3252393973	FALSE	NA	395G	14.3252393973	0.368104512549418	218D	20.2576669925	0.501777043035345	0.031879198836157	393G	16.2287332295	0.589588984143658
13PK	A	0	230	234	I	0.319275401362294	-0.6769	0.0152284263959	0.0152284263959	1.30582095169	1.32340589388	1.30582095169	1.32340589388	0	14.0453882805	FALSE	NA	395G	14.0453882805	0.368104512549418	218D	18.7636007878	0.501777043035345	0.031879198836157	393G	17.1974813354	0.567351445485562
13PK	A	0	231	235	D	0.293597023886181	-0.7024	0.233160621762	0.233160621762	0.985019565097	1.22941838962	0.985019565097	1.22941838962	0	20.1409423351	FALSE	NA	395G	20.1409423351	0.368104512549418	218D	25.4396107116	0.501777043035345	0.031879198836157	393G	22.1554726815	1.14242771924446
13PK	A	0	232	236	Y	1.24415147505947	0.2433	0.117870722433	0.117870722433	1.08513368703	1.37150090471	1.08513368703	1.37150090471	0	21.1943311766	FALSE	NA	395G	21.1943311766	0.368104512549418	218D	25.7292071219	0.501777043035345	0.031879198836157	393G	23.408812359	1.26037411063097
13PK	A	0	233	237	L	0.732174621487054	-0.2663	0	0	1.41248273153	1.47488139803	1.41248273153	1.47488139803	0	13.6831120449	FALSE	NA	395G	13.6831120449	0.368104512549418	218D	16.4869297198	0.501777043035345	0.031879198836157	393G	17.8408498895	0.539157863047507
13PK	A	0	234	238	L	0.912718611794771	-0.08684	0	0	1.41669373842	1.50877045195	1.41669373842	1.50877045195	0	17.0788547382	FALSE	NA	395G	17.0788547382	0.368104512549418	218D	21.0255203738	0.501777043035345	0.031879198836157	393G	19.4536666733	0.829784736257169
13PK	A	0	235	239	I	0.351316562637798	-0.645	0	0	1.4894020908	1.5501550418	1.4894020908	1.5501550418	0	14.1583649031	FALSE	NA	395G	14.1583649031	0.368104512549418	218D	15.1079983642	0.501777043035345	0.031879198836157	393G	18.605484956	0.576280623368254
13PK	A	0	236	240	G	0.0611736213855726	-0.9335	0	0	1.62865996177	1.62917859209	1.62865996177	1.62917859209	0	14.158018709	FALSE	NA	395G	14.9670378305	0.368104512549418	218D	16.3003909031	0.501777043035345	0.031879198836157	393G	18.2371223052	0.576253162113829
13PK	A	0	237	241	G	0.0157933383592024	-0.9786	0.0576923076923	0.0576923076923	1.60382125466	1.66582834305	1.60382125466	1.66582834305	0	11.8442955304	FALSE	NA	395G	14.3757343532	0.368104512549418	218D	14.6633957255	0.501777043035345	0.031879198836157	393G	17.5398985983	0.406309161019381
13PK	A	0	238	242	A	0.295187719836028	-0.7008	0.116279069767	0.116279069767	1.40827695803	1.49173519337	1.40827695803	1.49173519337	0	9.8496130446	FALSE	NA	395G	14.2633248634	0.368104512549418	218D	11.7430125538	0.501777043035345	0.031879198836157	393G	18.2970732	0.280335570347981
13PK	A	0	239	243	M	0.036029263264051	-0.9585	0.00446428571429	0.00446428571429	1.52536707825	1.53257256322	1.52536707825	1.53257256322	0	10.3961188341	FALSE	NA	395G	11.1026134992	0.368104512549418	218D	10.4290126384	0.501777043035345	0.031879198836157	393G	16.195102474	0.313186938982061
13PK	A	0	240	244	A	0.453575587985152	-0.5433	0	0	1.49968797183	1.50433352318	1.49968797183	1.50433352318	0	15.2776588031	FALSE	NA	395G	16.9658189351	0.368104512549418	218D	16.1760444788	0.501777043035345	0.031879198836157	393G	21.1799060651	0.668278206876503
13PK	A	0	241	245	Y	0.575263828148503	-0.4223	0.0228136882129	0.0228136882129	1.39611963995	1.41285688056	1.39611963995	1.41285688056	0	15.5027074995	FALSE	NA	395G	18.9967928235	0.368104512549418	218D	16.7296017897	0.501777043035345	0.031879198836157	393G	23.0540189417	0.687552200317968
13PK	A	0	242	246	T	0.00900106665335264	-0.9853	0	0	1.25982946797	1.36487158295	1.25982946797	1.36487158295	0	14.079571434	FALSE	NA	395G	16.7042589899	0.368104512549418	218D	12.1408348345	0.501777043035345	0.031879198836157	393G	22.302746054	0.570046254776941
13PK	A	0	243	247	F	0.0160205806377521	-0.9783	0	0	1.3544848105	1.34367149252	1.3544848105	1.34367149252	0	15.8851962385	FALSE	NA	395G	15.9017261373	0.368104512549418	218D	14.3124576185	0.501777043035345	0.031879198836157	393G	21.3197411158	0.7209048839537
13PK	A	0	244	248	L	1.74408448786876	0.7399	0.00497512437811	0.00497512437811	1.23676538757	1.28326968407	1.23676538757	1.28326968407	0	19.7989812611	FALSE	NA	395G	21.507127919	0.368104512549418	218D	19.7501582731	0.501777043035345	0.031879198836157	393G	26.0802919713	1.10513421612184
13PK	A	0	245	249	K	0.537314367630707	-0.46	0.292372881356	0.292372881356	0.950543285518	1.1883565501	0.950543285518	1.1883565501	0	20.4959040789	FALSE	NA	395G	23.9407242181	0.368104512549418	218D	18.7838971579	0.501777043035345	0.031879198836157	393G	29.3274369859	1.18168680423827
13PK	A	0	246	250	A	0.210994455633374	-0.7845	0.062015503876	0.062015503876	1.08299382717	1.12452502533	1.08299382717	1.12452502533	0	20.1116816526	FALSE	NA	395G	21.3693670427	0.368104512549418	218D	17.5813572927	0.501777043035345	0.031879198836157	393G	27.0978055872	1.13921571025205
13PK	A	0	247	251	Q	1.34413807762133	0.3417	0.4	0.4	0.995988049579	1.00136410728	0.995988049579	1.00136410728	0	22.612293776	FALSE	NA	395G	23.0721290364	0.368104512549418	218D	21.3424478015	0.501777043035345	0.031879198836157	393G	28.1210198369	1.42494355792876
13PK	A	0	248	252	G	0.0843750580254945	-0.9104	0.605769230769	0.605769230769	0.763329556857	0.889190607314	0.763329556857	0.889190607314	0	25.2152242502	FALSE	NA	395G	27.1403869271	0.368104512549418	218D	23.4936621063	0.501777043035345	0.031879198836157	393G	32.4853909699	1.73979834892356
13PK	A	0	249	253	Y	3.0439103211729	2.032	0.273764258555	0.273764258555	0.932008071675	1.01835972879	0.932008071675	1.01835972879	0	25.0851392653	FALSE	NA	395G	26.5604143665	0.368104512549418	218D	24.4934608245	0.501777043035345	0.031879198836157	393G	31.2718248995	1.72382173988611
13PK	A	0	250	254	S	3.05981728067138	2.048	0.425806451613	0.425806451613	0.805734662883	1.03059347482	0.805734662883	1.03059347482	0	25.9511496706	FALSE	NA	395G	29.3737222105	0.368104512549418	218D	25.6163934802	0.501777043035345	0.031879198836157	393G	34.0321874939	1.83018819225744
13PK	A	0	251	255	I	1.12643997477074	0.1257	0.0253807106599	0.0253807106599	1.12963742067	1.19267667154	1.12963742067	1.19267667154	0	19.3259209281	FALSE	NA	395G	22.9364099872	0.368104512549418	218D	18.9967112686	0.501777043035345	0.031879198836157	393G	27.724381363	1.05447981243024
13PK	A	0	252	256	G	0.0157933383592024	-0.9786	0.288461538462	0.288461538462	0.957675753568	1.12702468776	0.957675753568	1.12702468776	0	22.1162404023	FALSE	NA	395G	26.7354782553	0.368104512549418	218D	22.4606487991	0.501777043035345	0.031879198836157	393G	31.0415000912	1.36670259777029
13PK	A	0	253	257	K	1.80543990307717	0.8011	0.466101694915	0.466101694915	0.794013536258	1.043145463	0.794013536258	1.043145463	0	21.9885772556	FALSE	NA	395G	27.79599981	0.368104512549418	218D	23.0990454189	0.501777043035345	0.031879198836157	393G	31.4886722202	1.35182591271463
13PK	A	0	254	258	S	0.00856703390132276	-0.9858	0.0774193548387	0.0774193548387	1.24693916805	1.24514003582	1.24693916805	1.24514003582	0	17.5770686805	FALSE	NA	395G	22.0500807712	0.368104512549418	218D	18.6457210275	0.501777043035345	0.031879198836157	393G	26.0794106637	0.877365651340658
13PK	A	0	255	259	K	0.306436212624237	-0.6896	0.381355932203	0.381355932203	1.16137450887	1.18743527459	1.16137450887	1.18743527459	0	10.6745380676	FALSE	NA	395G	16.1039026331	0.368104512549418	218D	11.1106313349	0.501777043035345	0.031879198836157	393G	20.6121208529	0.330379294186136
13PK	A	0	256	260	C	1.01940886157384	0.01931	0.11377245509	0.11377245509	1.11611884192	1.21264333716	1.11611884192	1.21264333716	0	15.9360018556	FALSE	NA	395G	19.9731921918	0.368104512549418	218D	14.5438788486	0.501777043035345	0.031879198836157	393G	25.2361836536	0.725391352544282
13PK	A	0	257	261	E	0.139413137890226	-0.8557	0.161434977578	0.161434977578	1.13321639284	1.14486488707	1.13321639284	1.14486488707	0	11.1431312671	FALSE	NA	395G	15.3209879427	0.368104512549418	218D	8.47944840695	0.501777043035345	0.031879198836157	393G	20.8534903805	0.36005469188704
13PK	A	0	258	262	E	1.76453629293823	0.7604	0.497757847534	0.497757847534	0.839936417781	0.961633189107	0.839936417781	0.961633189107	0	18.7206609737	FALSE	NA	395G	22.9626139258	0.368104512549418	218D	16.3848462905	0.501777043035345	0.031879198836157	393G	28.4575535416	0.991378121144024
13PK	A	0	259	263	S	0.5946930429645	-0.403	0.677419354839	0.677419354839	0.802416691128	0.888068220981	0.802416691128	0.888068220981	0	15.9534270643	FALSE	NA	395G	19.3354639982	0.368104512549418	218D	11.6525305267	0.501777043035345	0.031879198836157	393G	25.2143871681	0.726933147613776
13PK	A	0	260	264	K	0.689112209701891	-0.3091	0.114406779661	0.114406779661	1.07198622186	1.09968951211	1.07198622186	1.09968951211	0	13.6946562354	FALSE	NA	395G	15.4179485706	0.368104512549418	218D	9.17606955024	0.501777043035345	0.031879198836157	393G	21.5479646478	0.540045958044663
13PK	A	0	261	265	L	1.72476889419204	0.7205	0.129353233831	0.129353233831	0.964547408106	1.11067299621	0.964547408106	1.11067299621	0	19.3397345748	FALSE	NA	395G	21.8941956276	0.368104512549418	218D	16.4321985613	0.501777043035345	0.031879198836157	393G	27.7318458329	1.05594260988624
13PK	A	0	262	266	E	2.07244958037304	1.066	0.668161434978	0.668161434978	0.617791017814	0.941731214232	0.617791017814	0.941731214232	0	23.4685657376	FALSE	NA	395G	24.5445592702	0.368104512549418	218D	19.0034289639	0.501777043035345	0.031879198836157	393G	30.7315779451	1.52698879366105
13PK	A	0	263	267	F	0.66536539159345	-0.3327	0.233333333333	0.233333333333	1.03596524934	1.06933981775	1.03596524934	1.06933981775	0	15.6015090811	FALSE	NA	395G	15.6015090811	0.368104512549418	218D	11.6323112354	0.501777043035345	0.031879198836157	393G	21.7706712738	0.696095911917165
13PK	A	0	264	268	A	0.172931373976303	-0.8223	0	0	1.20697118482	1.24613281243	1.20697118482	1.24613281243	0	17.4388708712	FALSE	NA	395G	18.0915574186	0.368104512549418	218D	14.6280300333	0.501777043035345	0.031879198836157	393G	23.9444692287	0.864041609924997
13PK	A	0	265	269	R	1.97473540059668	0.9686	0.386861313869	0.386861313869	0.785473180244	1.08050221076	0.785473180244	1.08050221076	0	23.4595961987	FALSE	NA	395G	24.2243752708	0.368104512549418	218D	20.104288963	0.501777043035345	0.031879198836157	393G	30.1618987951	1.52591064380342
13PK	A	0	266	270	S	2.28037626524599	1.273	0.393548387097	0.393548387097	0.800504322798	0.999069818531	0.800504322798	0.999069818531	0	21.0094393769	FALSE	NA	395G	21.0094393769	0.368104512549418	218D	18.1428657255	0.501777043035345	0.031879198836157	393G	26.942533815	1.23937274524162
13PK	A	0	267	271	L	0.809550617333219	-0.1894	0	0	1.23829774503	1.18323316013	1.23829774503	1.18323316013	0	15.1055487188	FALSE	NA	395G	15.1055487188	0.368104512549418	218D	14.1695131422	0.501777043035345	0.031879198836157	393G	20.7779391745	0.65371343973218
13PK	A	0	268	272	L	1.52820432324657	0.5255	0.134328358209	0.134328358209	1.07417392555	1.15140093657	1.07417392555	1.15140093657	0	19.9281765556	FALSE	NA	395G	19.9281765556	0.368104512549418	218D	18.836476446	0.501777043035345	0.031879198836157	393G	25.2385886367	1.11916023398649
13PK	A	0	269	273	K	3.04163789838741	2.03	0.525423728814	0.525423728814	0.673225780262	0.972143455054	0.673225780262	0.972143455054	0	24.9210705543	FALSE	NA	395G	24.9210705543	0.368104512549418	218D	23.1364647007	0.501777043035345	0.031879198836157	393G	30.4870256573	1.70368393844612
13PK	A	0	270	274	K	0.904878753184807	-0.09463	0.258474576271	0.258474576271	0.92607560211	1.03611578204	0.92607560211	1.03611578204	0	18.7567853772	FALSE	NA	395G	18.7567853772	0.368104512549418	218D	17.8010602078	0.501777043035345	0.031879198836157	393G	24.294965694	0.995090122109966
13PK	A	0	271	275	A	0.121120134466977	-0.8738	0.0077519379845	0.0077519379845	1.1067930191	1.20343163625	1.1067930191	1.20343163625	0	18.5816920521	FALSE	NA	395G	18.5816920521	0.368104512549418	218D	19.6554267264	0.501777043035345	0.031879198836157	393G	23.3599949541	0.977161902556802
13PK	A	0	272	276	E	1.98041645756042	0.975	0.632286995516	0.632286995516	0.698915138526	0.985688957431	0.698915138526	0.985688957431	0	24.8767125197	FALSE	NA	395G	24.8767125197	0.368104512549418	218D	25.081303805	0.501777043035345	0.031879198836157	393G	29.7029303216	1.69824260425598
13PK	A	0	273	277	D	2.47807704758421	1.469	0.647668393782	0.647668393782	0.631015520071	0.857623695895	0.631015520071	0.857623695895	0	24.5567168635	FALSE	NA	395G	24.5567168635	0.368104512549418	218D	24.7850324059	0.501777043035345	0.031879198836157	393G	29.4793663474	1.6590442631009
13PK	A	0	274	278	R	1.24415147505947	0.2422	0.456204379562	0.456204379562	0.775175422179	0.976050454332	0.775175422179	0.976050454332	0	19.9653884316	FALSE	NA	395G	19.9653884316	0.368104512549418	218D	21.9734374552	0.501777043035345	0.031879198836157	393G	24.2426323882	1.12321467723627
13PK	A	0	275	279	K	1.04281481626446	0.04253	0.758474576271	0.758474576271	0.59834654644	0.947194386664	0.59834654644	0.947194386664	0	25.1640022316	FALSE	NA	395G	25.1640022316	0.368104512549418	218D	28.5450678484	0.501777043035345	0.031879198836157	393G	28.393153524	1.73350661624017
13PK	A	0	276	280	V	0.350634835802149	-0.6456	0.051724137931	0.051724137931	1.1029334378	1.20451209158	1.1029334378	1.20451209158	0	17.8908577612	FALSE	NA	395G	17.8908577612	0.368104512549418	218D	20.9067828613	0.501777043035345	0.031879198836157	393G	21.7641754776	0.907979521483581
13PK	A	0	277	281	Q	2.17357239432765	1.166	0.408888888889	0.408888888889	0.896510736441	1.12091130223	0.896510736441	1.12091130223	0	23.173927606	FALSE	NA	395G	23.173927606	0.368104512549418	218D	26.2735523408	0.501777043035345	0.031879198836157	393G	26.2846120565	1.49167171443273
13PK	A	0	278	282	V	1.62023744605919	0.6161	0.189655172414	0.189655172414	1.21525358587	1.26710164367	1.21525358587	1.26710164367	0	17.8676195923	FALSE	NA	395G	17.8676195923	0.368104512549418	218D	19.2161912014	0.501777043035345	0.031879198836157	393G	22.3194627009	0.905695126547014
13PK	A	0	279	283	I	1.45435058271792	0.4517	0.106598984772	0.106598984772	1.14468518008	1.24489457432	1.14468518008	1.24489457432	0	20.8873805462	FALSE	NA	395G	20.8873805462	0.368104512549418	218D	23.4102351535	0.501777043035345	0.031879198836157	393G	24.0803753992	1.22557311016709
13PK	A	0	280	284	L	0.586853184354537	-0.4108	0.089552238806	0.089552238806	1.29232431428	1.31871700577	1.29232431428	1.31871700577	0	18.8994237987	FALSE	NA	395G	18.9649129721	0.368104512549418	218D	18.71498563	0.501777043035345	0.031879198836157	393G	23.4855331633	1.0098140045156
13PK	A	0	281	285	P	0.0142821772068471	-0.9801	0.0125786163522	0.0125786163522	1.41434478313	1.35368704498	1.41434478313	1.35368704498	0	18.6173581288	FALSE	NA	395G	19.7050693435	0.368104512549418	218D	19.8831187149	0.501777043035345	0.031879198836157	393G	23.3678435515	0.980800834676721
13PK	A	0	282	286	I	1.59751321820422	0.5944	0.294416243655	0.294416243655	0.992885920293	1.16626987431	0.992885920293	1.16626987431	0	25.5617641711	FALSE	NA	395G	25.8348906275	0.368104512549418	218D	26.9047223435	0.501777043035345	0.031879198836157	393G	28.9085347292	1.78237645732188
13PK	A	0	283	287	D	0.010683795726013	-0.9836	0	0	1.16335782177	1.2720490706	1.16335782177	1.2720490706	0	25.0631686899	FALSE	NA	395G	26.5312751822	0.368104512549418	218D	27.2111601926	0.501777043035345	0.031879198836157	393G	29.1658945177	1.72112414098016
13PK	A	0	284	288	H	1.19529438517129	0.1947	0	0	1.29228189554	1.39100615325	1.29228189554	1.39100615325	0	20.7035073118	FALSE	NA	395G	23.3147933504	0.368104512549418	218D	22.1990856922	0.501777043035345	0.031879198836157	393G	26.8765236649	1.20488712049333
13PK	A	0	285	289	V	0.962598291936425	-0.03719	0.0747126436782	0.0747126436782	1.17065632152	1.33945221085	1.17065632152	1.33945221085	0	21.8706828972	FALSE	NA	395G	24.9895985742	0.368104512549418	218D	25.1909134379	0.501777043035345	0.031879198836157	393G	26.9112409555	1.33812982166011
13PK	A	0	286	290	C	1.41458318397173	0.4117	0	0	1.15897442684	1.29509802316	1.15897442684	1.29509802316	0	22.2771441591	FALSE	NA	395G	26.2948212354	0.368104512549418	218D	24.4821892959	0.501777043035345	0.031879198836157	393G	29.3183865183	1.38551926391215
13PK	A	0	287	291	H	0.606736883727633	-0.391	0.138392857143	0.138392857143	0.897131202928	1.10097645256	0.897131202928	1.10097645256	0	24.113232622	FALSE	NA	395G	29.3829234716	0.368104512549418	218D	27.256917051	0.501777043035345	0.031879198836157	393G	31.4641310474	1.60494562785029
13PK	A	0	288	292	T	2.30082807031546	1.294	0.337209302326	0.337209302326	0.761557879602	0.928366800393	0.761557879602	0.928366800393	0	25.8737690291	FALSE	NA	395G	31.4291798915	0.368104512549418	218D	28.2177903633	0.501777043035345	0.031879198836157	393G	34.1431420712	1.82069324165376
13PK	A	0	289	293	E	1.59864942959697	0.5955	0.372197309417	0.372197309417	0.736017644172	0.906436200654	0.736017644172	0.906436200654	0	24.1713362537	FALSE	NA	395G	30.2808217569	0.368104512549418	218D	27.1429319144	0.501777043035345	0.031879198836157	393G	32.3802651082	1.61201458509157
13PK	A	0	290	294	F	0.55640271902888	-0.441	0.5125	0.5125	0.998888563867	0.96934186777	0.998888563867	0.96934186777	0	15.2101718544	FALSE	NA	395G	21.2723604063	0.368104512549418	218D	18.7963187363	0.501777043035345	0.031879198836157	393G	23.3516567309	0.662549014193732
13PK	A	0	291	295	K	1.73613100811952	0.7318	0.483050847458	0.483050847458	0.712597782415	0.906571040961	0.712597782415	0.906571040961	0	22.8281702173	FALSE	NA	395G	29.0262851684	0.368104512549418	218D	26.385960998	0.501777043035345	0.031879198836157	393G	30.5390773871	1.4504967287071
13PK	A	0	292	296	A	1.9258783107085	0.9207	0.426356589147	0.426356589147	0.924390839038	0.958386922533	0.924390839038	0.958386922533	0	20.8594306283	FALSE	NA	395G	26.9745605807	0.368104512549418	218D	26.666036961	0.501777043035345	0.031879198836157	393G	27.5344886845	1.22242066771183
13PK	A	0	293	297	V	1.24528768645222	0.2436	0.252873563218	0.252873563218	0.800864041803	0.857980842366	0.800864041803	0.857980842366	0	26.083889257	FALSE	NA	395G	30.9625922647	0.368104512549418	218D	29.9489570717	0.501777043035345	0.031879198836157	393G	32.2659187667	1.84646642989424
13PK	A	0	294	298	D	0.748308823264081	-0.2503	0.761658031088	0.761658031088	0.600102879043	0.76731222803	0.600102879043	0.76731222803	0	26.8440868383	FALSE	NA	395G	33.126129936	0.368104512549418	218D	33.4930884523	0.501777043035345	0.031879198836157	393G	33.3503667777	1.93946948286815
13PK	A	0	295	299	S	3.03936547560191	2.028	0.761290322581	0.761290322581	0.607861125962	0.787073198557	0.607861125962	0.787073198557	0	29.0772461728	FALSE	NA	395G	33.863558047	0.368104512549418	218D	34.0925932737	0.501777043035345	0.031879198836157	393G	34.8182854766	2.21078286481564
13PK	A	0	296	300	P	2.18607071964788	1.179	0.138364779874	0.138364779874	0.956498381773	0.968217952629	0.956498381773	0.968217952629	0	24.6857998169	FALSE	NA	395G	28.6727098445	0.368104512549418	218D	28.365901715	0.501777043035345	0.031879198836157	393G	30.1909826944	1.67484341961541
13PK	A	0	297	301	L	2.43262859187428	1.425	0.338308457711	0.338308457711	0.853880070746	0.976665330199	0.853880070746	0.976665330199	0	27.1658530184	FALSE	NA	395G	31.131588829	0.368104512549418	218D	29.4356449127	0.501777043035345	0.031879198836157	393G	33.9169896447	1.97872659041294
13PK	A	0	298	302	I	2.33605062349066	1.328	0.360406091371	0.360406091371	0.923128167299	1.05379261665	0.923128167299	1.05379261665	0	26.7438157607	FALSE	NA	395G	29.3849722414	0.368104512549418	218D	29.5617705147	0.501777043035345	0.031879198836157	393G	31.5221958133	1.92722317227933
13PK	A	0	299	303	T	0.681499593370476	-0.3167	0.0697674418605	0.0697674418605	1.02586243749	1.03598355427	1.02586243749	1.03598355427	0	25.2350953102	FALSE	NA	395G	28.155496831	0.368104512549418	218D	26.9312170774	0.501777043035345	0.031879198836157	393G	31.4075518265	1.74223939518008
13PK	A	0	300	304	E	3.06890697181337	2.057	0.618834080717	0.618834080717	0.654360052511	0.873410287019	0.654360052511	0.873410287019	0	31.1361458067	FALSE	NA	395G	33.2250282744	0.368104512549418	218D	32.9471831512	0.501777043035345	0.031879198836157	393G	36.0783909449	2.45905312459169
13PK	A	0	301	305	D	1.76226387015273	0.7581	0.445595854922	0.445595854922	0.738799241978	0.966274664469	0.738799241978	0.966274664469	0	29.1910977241	FALSE	NA	395G	31.186137915	0.368104512549418	218D	29.7242892387	0.501777043035345	0.031879198836157	393G	35.1116076775	2.22455110205984
13PK	A	0	302	306	Q	2.87347861226065	1.863	0.217777777778	0.217777777778	0.961282883291	1.14151811397	0.961282883291	1.14151811397	0	25.3358255226	FALSE	NA	395G	26.5042503766	0.368104512549418	218D	25.6297980038	0.501777043035345	0.031879198836157	393G	30.5920388975	1.75461501821668
13PK	A	0	303	307	N	3.06890697181337	2.057	0.246153846154	0.246153846154	0.854704986409	1.08580696535	0.854704986409	1.08580696535	0	26.8521143631	FALSE	NA	395G	29.4187819338	0.368104512549418	218D	26.8081384261	0.501777043035345	0.031879198836157	393G	33.8503618938	1.94044963542116
13PK	A	0	304	308	I	0.366882658718451	-0.6295	0.010152284264	0.010152284264	1.2084554945	1.15560503143	1.2084554945	1.15560503143	0	21.3989422563	FALSE	NA	395G	25.1467874018	0.368104512549418	218D	22.3883032795	0.501777043035345	0.031879198836157	393G	29.102799697	1.28374602273605
13PK	A	0	305	309	P	0.804437666065851	-0.1945	0.270440251572	0.270440251572	0.879629967737	0.933371928817	0.879629967737	0.933371928817	0	26.5406707856	FALSE	NA	395G	30.6274929548	0.368104512549418	218D	27.7406044455	0.501777043035345	0.031879198836157	393G	34.2893190647	1.90239357767477
13PK	A	0	306	310	E	1.7122705688718	0.7084	0.739910313901	0.739910313901	0.605340586472	0.876475885359	0.605340586472	0.876475885359	0	28.732787289	FALSE	NA	395G	33.4092474019	0.368104512549418	218D	29.003032081	0.501777043035345	0.031879198836157	393G	37.6306596467	2.16909337588257
13PK	A	0	307	311	G	1.24983253202321	0.2484	0.326923076923	0.326923076923	0.768209348748	0.835536101653	0.768209348748	0.835536101653	0	25.7698666373	FALSE	NA	395G	31.065006572	0.368104512549418	218D	26.8295742108	0.501777043035345	0.031879198836157	393G	34.7801757454	1.80793800030887
13PK	A	0	308	312	H	3.05413622370764	2.042	0.191964285714	0.191964285714	0.908968410505	1.11450310105	0.908968410505	1.11450310105	0	25.718602708	FALSE	NA	395G	30.4771097059	0.368104512549418	218D	27.5864376718	0.501777043035345	0.031879198836157	393G	33.6491922466	1.80164266686002
13PK	A	0	309	313	M	0.724107520598541	-0.2743	0.15625	0.15625	0.999700748364	1.26830970531	0.999700748364	1.26830970531	0	18.5272684543	FALSE	NA	395G	24.1742582912	0.368104512549418	218D	20.6644741289	0.501777043035345	0.031879198836157	393G	27.333714434	0.971621974017937
13PK	A	0	310	314	A	0.683885637295248	-0.3143	0.046511627907	0.046511627907	1.36307920897	1.38787345537	1.36307920897	1.38787345537	0	18.5209155798	FALSE	NA	395G	22.2632537163	0.368104512549418	218D	20.4538608724	0.501777043035345	0.031879198836157	393G	25.6705976386	0.970976303871533
13PK	A	0	311	315	L	0.715699556292203	-0.2827	0.044776119403	0.044776119403	1.19860136589	1.39022461582	1.19860136589	1.39022461582	0	17.3067044917	FALSE	NA	395G	22.2351801507	0.368104512549418	218D	20.5953279013	0.501777043035345	0.031879198836157	393G	24.5826103069	0.851389434427017
13PK	A	0	312	316	D	0.010683795726013	-0.9836	0	0	1.36921423565	1.52938892828	1.36921423565	1.52938892828	0	17.7652659096	FALSE	NA	395G	20.6888900242	0.368104512549418	218D	22.0339561689	0.501777043035345	0.031879198836157	393G	22.1794784337	0.895666263485435
13PK	A	0	313	317	I	0.181452959421916	-0.8138	0.00507614213198	0.00507614213198	1.47820306593	1.48970478182	1.47820306593	1.48970478182	0	18.3554838031	FALSE	NA	395G	19.4237927659	0.368104512549418	218D	21.2614486003	0.501777043035345	0.031879198836157	393G	21.608891491	0.954236686901092
13PK	A	0	314	318	G	0.0157933383592024	-0.9786	0	0	1.28334360086	1.33982107236	1.28334360086	1.33982107236	0	22.7947158592	FALSE	NA	395G	24.5456149552	0.368104512549418	218D	25.5704189895	0.501777043035345	0.031879198836157	393G	26.7337539925	1.44652880546986
13PK	A	0	315	319	P	0.694566024387083	-0.3037	0.396226415094	0.396226415094	1.00417041494	1.09191554825	1.00417041494	1.09191554825	0	25.9987686432	FALSE	NA	395G	27.7593948616	0.368104512549418	218D	29.2980271098	0.501777043035345	0.031879198836157	393G	29.4739437668	1.83602921894993
13PK	A	0	316	320	K	1.33845702065759	0.3367	0.313559322034	0.313559322034	0.856734634348	1.05870288995	0.856734634348	1.05870288995	0	28.668736445	FALSE	NA	395G	29.5800759755	0.368104512549418	218D	30.6452459623	0.501777043035345	0.031879198836157	393G	32.1068261101	2.16133561501683
13PK	A	0	317	321	T	0.419148382784876	-0.5776	0	0	1.31168626481	1.32095522303	1.31168626481	1.32095522303	0	21.6432828552	FALSE	NA	395G	22.2281690924	0.368104512549418	218D	23.7152493978	0.501777043035345	0.031879198836157	393G	24.9083395558	1.31182927602441
13PK	A	0	318	322	I	2.09858244240625	1.092	0.147208121827	0.147208121827	1.21399324775	1.31849615739	1.21399324775	1.31849615739	0	21.1993388198	FALSE	NA	395G	23.0577376639	0.368104512549418	218D	26.0626313706	0.501777043035345	0.031879198836157	393G	24.1443208175	1.26094450322078
13PK	A	0	319	323	E	2.17470860572039	1.168	0.591928251121	0.591928251121	0.761614322371	1.10200140122	0.761614322371	1.10200140122	0	27.8733175745	FALSE	NA	395G	28.668680565	0.368104512549418	218D	31.6617513865	0.501777043035345	0.031879198836157	393G	30.0160328585	2.06483343142917
13PK	A	0	320	324	K	3.07345181738436	2.061	0.186440677966	0.186440677966	0.989206119297	1.13711181162	0.989206119297	1.13711181162	0	24.42117147	FALSE	NA	395G	24.42117147	0.368104512549418	218D	27.4962181238	0.501777043035345	0.031879198836157	393G	26.8145585985	1.6424771170212
13PK	A	0	321	325	Y	1.14075623831937	0.1396	0	0	1.39471197827	1.35199894955	1.39471197827	1.35199894955	0	18.6646895945	FALSE	NA	395G	18.6646895945	0.368104512549418	218D	21.4839829165	0.501777043035345	0.031879198836157	393G	21.1779161403	0.985640223530187
13PK	A	0	322	326	V	2.3417316804544	1.334	0.304597701149	0.304597701149	1.09351070822	1.27814969658	1.09351070822	1.27814969658	0	22.1327145751	FALSE	NA	395G	23.1449781945	0.368104512549418	218D	27.8988302171	0.501777043035345	0.031879198836157	393G	23.5030007624	1.3686257666631
13PK	A	0	323	327	Q	3.06890697181337	2.058	0.471111111111	0.471111111111	0.825621178042	1.09027642798	0.825621178042	1.09027642798	0	26.7741461385	FALSE	NA	395G	26.7741461385	0.368104512549418	218D	30.8556402446	0.501777043035345	0.031879198836157	393G	28.263408558	1.9309281328569
13PK	A	0	324	328	T	1.40435728143699	0.4017	0	0	1.19946697671	1.18811607188	1.19946697671	1.18811607188	0	21.3276712277	FALSE	NA	395G	21.3276712277	0.368104512549418	218D	25.6795293937	0.501777043035345	0.031879198836157	393G	23.2018026506	1.27558980297203
13PK	A	0	325	329	I	0.745809158200035	-0.2527	0.0152284263959	0.0152284263959	1.35046993318	1.33581641473	1.35046993318	1.33581641473	0	18.9488348787	FALSE	NA	395G	18.9488348787	0.368104512549418	218D	24.724938621	0.501777043035345	0.031879198836157	393G	19.2916579077	1.01493943067922
13PK	A	0	326	330	G	2.59624303243004	1.587	0.634615384615	0.634615384615	0.973262317412	1.11094855671	0.973262317412	1.11094855671	0	23.8875132703	FALSE	NA	395G	23.8875132703	0.368104512549418	218D	29.804831879	0.501777043035345	0.031879198836157	393G	24.0054044795	1.57754840764643
13PK	A	0	327	331	K	3.06890697181337	2.057	0.35593220339	0.35593220339	0.887127628205	1.01166588106	0.887127628205	1.01166588106	0	25.1015034227	FALSE	NA	395G	25.1015034227	0.368104512549418	218D	29.8918734266	0.501777043035345	0.031879198836157	393G	26.5861805123	1.72583112874063
13PK	A	0	328	332	C	0.281325940844498	-0.7145	0.0778443113772	0.0778443113772	1.19743564381	1.22093602886	1.19743564381	1.22093602886	0	20.0617795001	FALSE	NA	395G	20.0617795001	0.368104512549418	218D	26.1453687203	0.501777043035345	0.031879198836157	393G	20.8301401717	1.13374667714978
13PK	A	0	329	333	K	0.725130110852014	-0.2733	0.512711864407	0.512711864407	0.772365569252	1.18579230153	0.772365569252	1.18579230153	0	24.5355263307	FALSE	NA	395G	24.5355263307	0.368104512549418	218D	31.621406481	0.501777043035345	0.031879198836157	393G	24.1330666456	1.65645259141409
13PK	A	0	330	334	S	0.23440041032399	-0.7612	0	0	1.21847943689	1.38864880952	1.21847943689	1.38864880952	0	18.0059232617	FALSE	NA	395G	18.0059232617	0.368104512549418	218D	25.4338204659	0.501777043035345	0.031879198836157	393G	17.625924071	0.919331653028858
13PK	A	0	331	335	A	0.541404728644602	-0.456	0	0	1.42536407988	1.51101045126	1.42536407988	1.51101045126	0	16.0233684552	FALSE	NA	395G	16.0233684552	0.368104512549418	218D	23.0333282351	0.501777043035345	0.031879198836157	393G	15.732734709	0.733137205472203
13PK	A	0	332	336	I	0.750581246049578	-0.248	0.0253807106599	0.0253807106599	1.4502250318	1.57173774785	1.4502250318	1.57173774785	0	10.822237024	FALSE	NA	395G	10.822237024	0.368104512549418	218D	18.4952080964	0.501777043035345	0.031879198836157	393G	11.0421436363	0.339630713505223
13PK	A	0	333	337	W	0.0304959137813664	-0.964	0.00350877192982	0.00350877192982	1.59637554922	1.65659931542	1.59637554922	1.65659931542	0	11.1305338348	FALSE	NA	395G	12.5264521802	0.368104512549418	218D	18.2482128878	0.501777043035345	0.031879198836157	393G	12.4500925065	0.359244355959681
13PK	A	0	334	338	N	0.00924762452557904	-0.9851	0.0358974358974	0.0358974358974	1.74684368195	1.69675355113	1.74684368195	1.69675355113	0	5.19107722832	FALSE	NA	395G	5.19107722832	0.368104512549418	218D	11.5485241698	0.501777043035345	0.031879198836157	393G	7.40959854209	0.0377266472395287
13PK	A	0	335	339	G	0.0157933383592024	-0.9786	0.00961538461538	0.00961538461538	1.75059280481	1.70948641162	1.75059280481	1.70948641162	0	8.86206286754	FALSE	NA	395G	9.02380830175	0.368104512549418	218D	13.004284913	0.501777043035345	0.031879198836157	393G	10.8201350218	0.223710809179643
13PK	A	0	336	340	P	0.0142821772068471	-0.9801	0.0691823899371	0.0691823899371	1.61445009158	1.6391417173	1.61445009158	1.6391417173	0	8.63795850908	FALSE	NA	395G	12.3302830071	0.368104512549418	218D	15.3512067605	0.501777043035345	0.031879198836157	393G	13.0735972029	0.211308416624409
13PK	A	0	337	341	M	0.21019910765845	-0.7853	0	0	1.60285376678	1.67268068957	1.60285376678	1.67268068957	0	14.6547720834	FALSE	NA	395G	15.0211738921	0.368104512549418	218D	18.116648642	0.501777043035345	0.031879198836157	393G	16.8676006036	0.616288171742948
13PK	A	0	338	342	G	0.0157933383592024	-0.9786	0.105769230769	0.105769230769	1.46330811619	1.60067835715	1.46330811619	1.60067835715	0	14.0363514105	FALSE	NA	395G	17.0306775102	0.368104512549418	218D	18.0085107632	0.501777043035345	0.031879198836157	393G	18.8486291682	0.566640026003481
13PK	A	0	339	343	V	0.136799851686905	-0.8582	0.132183908046	0.132183908046	1.25192584602	1.38070243878	1.25192584602	1.38070243878	0	14.1788973538	FALSE	NA	395G	18.9561552401	0.368104512549418	218D	18.5332103073	0.501777043035345	0.031879198836157	393G	20.4709289546	0.577910420187693
13PK	A	0	340	344	F	0.229401080195897	-0.7661	0.0666666666667	0.0666666666667	1.39589877273	1.41545716831	1.39589877273	1.41545716831	0	9.52717863147	FALSE	NA	395G	16.3944523577	0.368104512549418	218D	19.2674329103	0.501777043035345	0.031879198836157	393G	15.7647934823	0.261478197800507
13PK	A	0	341	345	E	0.0115439077503235	-0.9828	0.533632286996	0.533632286996	1.20188240747	1.16228008054	1.20188240747	1.16228008054	0	10.6993262713	FALSE	NA	395G	17.5363688694	0.368104512549418	218D	18.629456331	0.501777043035345	0.031879198836157	393G	17.502752991	0.331925518883165
13PK	A	0	342	346	M	1.17029773453083	0.1692	0.15625	0.15625	1.05899719392	1.12250687627	1.05899719392	1.12250687627	0	17.3029308827	FALSE	NA	395G	23.1385885789	0.368104512549418	218D	22.7539493684	0.501777043035345	0.031879198836157	393G	23.8837746694	0.851029484985945
13PK	A	0	343	347	V	2.13948605254519	1.133	0.689655172414	0.689655172414	0.827276714268	1.03353073244	0.827276714268	1.03353073244	0	19.6467582245	FALSE	NA	395G	26.648748759	0.368104512549418	218D	28.5019016982	0.501777043035345	0.031879198836157	393G	26.0781421004	1.08871140602457
13PK	A	0	344	348	P	1.79066915497144	0.7865	0.163522012579	0.163522012579	1.01927866783	1.08891862133	1.01927866783	1.08891862133	0	20.9597926998	FALSE	NA	395G	26.5638188258	0.368104512549418	218D	27.0981746839	0.501777043035345	0.031879198836157	393G	27.134991744	1.23375346563047
13PK	A	0	345	349	Y	0.424034091773694	-0.5726	0	0	1.17966022463	1.35108752241	1.17966022463	1.35108752241	0	19.7816012552	FALSE	NA	395G	24.1689907493	0.368104512549418	218D	23.7707786741	0.501777043035345	0.031879198836157	393G	25.6063984931	1.10325343921629
13PK	A	0	346	350	S	0.410626797339263	-0.586	0.0838709677419	0.0838709677419	1.10990029825	1.38830201265	1.10990029825	1.38830201265	0	16.2615102046	FALSE	NA	395G	22.2390208892	0.368104512549418	218D	24.7272539879	0.501777043035345	0.031879198836157	393G	21.970562529	0.754448310437229
13PK	A	0	347	351	K	3.04163789838741	2.029	0.635593220339	0.635593220339	0.91941542494	1.25049713015	0.91941542494	1.25049713015	0	21.9002113329	FALSE	NA	395G	26.2492720488	0.368104512549418	218D	28.552829593	0.501777043035345	0.031879198836157	393G	26.6580043343	1.34155637087853
13PK	A	0	348	352	G	0.0362337813147457	-0.9582	0	0	1.41435663302	1.46871240712	1.41435663302	1.46871240712	0	17.2196843376	FALSE	NA	395G	19.9563841802	0.368104512549418	218D	22.8763572237	0.501777043035345	0.031879198836157	393G	20.8453818097	0.843107223806398
13PK	A	0	349	353	T	0.0300982397939045	-0.9643	0	0	1.48872161763	1.55018709619	1.48872161763	1.55018709619	0	12.0621837242	FALSE	NA	395G	16.3833508624	0.368104512549418	218D	19.922672289	0.501777043035345	0.031879198836157	393G	16.4605636467	0.421162077936766
13PK	A	0	350	354	F	2.5530669995056	1.544	0.258333333333	0.258333333333	1.17507270531	1.36593288868	1.17507270531	1.36593288868	0	14.2515550448	FALSE	NA	395G	20.6414050575	0.368104512549418	218D	24.7944177758	0.501777043035345	0.031879198836157	393G	19.3298103464	0.583695047710732
13PK	A	0	351	355	A	1.06997026855115	0.06956	0.139534883721	0.139534883721	1.22937677184	1.31618107463	1.22937677184	1.31618107463	0	18.9078409157	FALSE	NA	395G	21.7129221539	0.368104512549418	218D	25.857518057	0.501777043035345	0.031879198836157	393G	21.8432890852	1.01068620588795
13PK	A	0	352	356	I	0.924876073697179	-0.07467	0	0	1.46977236878	1.47091863561	1.46977236878	1.47091863561	0	15.9363092867	FALSE	NA	395G	16.9384388464	0.368104512549418	218D	21.7282512422	0.501777043035345	0.031879198836157	393G	17.4913118147	0.725418540838218
13PK	A	0	353	357	A	0.190883513981727	-0.8045	0	0	1.38170418024	1.47259335634	1.38170418024	1.47259335634	0	13.5185463425	FALSE	NA	395G	17.9001850072	0.368104512549418	218D	23.666526936	0.501777043035345	0.031879198836157	393G	16.3288316401	0.526571530366884
13PK	A	0	354	358	K	2.58715334128805	1.578	0.559322033898	0.559322033898	0.904677946581	1.26975400373	0.904677946581	1.26975400373	0	20.842495639	FALSE	NA	395G	24.8548633218	0.368104512549418	218D	30.3124251873	0.501777043035345	0.031879198836157	393G	23.5196500481	1.22051197039965
13PK	A	0	355	359	A	0.450962301781831	-0.5458	0.093023255814	0.093023255814	1.23352908934	1.30232747631	1.23352908934	1.30232747631	0	19.7074527345	FALSE	NA	395G	21.1509877666	0.368104512549418	218D	26.9398668968	0.501777043035345	0.031879198836157	393G	20.6474578898	1.09524591576651
13PK	A	0	356	360	M	0.866702050388462	-0.1326	0	0	1.47826003856	1.44038465796	1.47826003856	1.44038465796	0	15.1992211529	FALSE	NA	395G	15.8765620018	0.368104512549418	218D	22.7529818998	0.501777043035345	0.031879198836157	393G	14.8294997427	0.661621577388042
13PK	A	0	357	361	G	0.39881019885468	-0.5977	0	0	1.23551575222	1.35314766361	1.23551575222	1.35314766361	0	17.6390356902	FALSE	NA	395G	20.7664371545	0.368104512549418	218D	27.9086473	0.501777043035345	0.031879198836157	393G	18.2789987806	0.883371526254727
13PK	A	0	358	362	R	3.04050168699466	2.029	0.485401459854	0.485401459854	0.826397200376	1.1379522249	0.826397200376	1.1379522249	0	24.9139893197	FALSE	NA	395G	27.1292983976	0.368104512549418	218D	33.487122844	0.501777043035345	0.031879198836157	393G	25.7221600516	1.70281519229967
13PK	A	0	359	363	G	1.11735028362875	0.1166	0.115384615385	0.115384615385	1.08164755027	1.22651622182	1.08164755027	1.22651622182	0	22.0577318224	FALSE	NA	395G	23.1264529699	0.368104512549418	218D	30.239445058	0.501777043035345	0.031879198836157	393G	21.4836203385	1.35987869788229
13PK	A	0	360	364	T	0.129528098773315	-0.8655	0.151162790698	0.151162790698	1.16521600572	1.26858568582	1.16521600572	1.26858568582	0	19.3894821506	FALSE	NA	395G	20.8482738134	0.368104512549418	218D	28.7605813275	0.501777043035345	0.031879198836157	393G	18.0720708924	1.06121901708177
13PK	A	0	361	365	H	0.810118723029593	-0.1888	0.53125	0.53125	0.721644206655	0.99416453048	0.721644206655	0.99416453048	0	24.0677974686	FALSE	NA	395G	27.5758765042	0.368104512549418	218D	35.1478447358	0.501777043035345	0.031879198836157	393G	24.3463860234	1.59942245255293
13PK	A	0	362	366	E	5.16635320282687	4.142	0.403587443946	0.403587443946	0.750793908586	0.853182241079	0.750793908586	0.853182241079	0	26.0146206516	FALSE	NA	395G	28.5578105297	0.368104512549418	218D	35.5681312825	0.501777043035345	0.031879198836157	393G	26.3806383838	1.8379733118115
13PK	A	0	363	367	H	5.27429328513797	4.25	0.607142857143	0.607142857143	0.725974843876	0.9020967474	0.725974843876	0.9020967474	0	27.2689182942	FALSE	NA	395G	27.8774344932	0.368104512549418	218D	34.9702675997	0.501777043035345	0.031879198836157	393G	26.3426121395	1.99128823051405
13PK	A	0	364	368	G	2.88370451479538	1.873	0.557692307692	0.557692307692	0.813817483344	0.990885039065	0.813817483344	0.990885039065	0	24.4509394457	FALSE	NA	395G	24.5114385619	0.368104512549418	218D	32.4710976825	0.501777043035345	0.031879198836157	393G	22.1668489349	1.64611333402833
13PK	A	0	365	369	L	0.666501602986198	-0.3316	0.0298507462687	0.0298507462687	1.22772436915	1.2644160598	1.22772436915	1.2644160598	0	20.0192063272	FALSE	NA	395G	20.0192063272	0.368104512549418	218D	27.3458303516	0.501777043035345	0.031879198836157	393G	18.8124697211	1.1290897575847
13PK	A	0	366	370	M	1.42708150929196	0.4251	0.0803571428571	0.0803571428571	1.21733681567	1.28505368911	1.21733681567	1.28505368911	0	17.5704815234	FALSE	NA	395G	17.5704815234	0.368104512549418	218D	25.7992625505	0.501777043035345	0.031879198836157	393G	15.5945170492	0.876728367418918
13PK	A	0	367	371	S	0.335977708835695	-0.6603	0	0	1.40590955526	1.47251460362	1.40590955526	1.47251460362	0	16.4174837093	FALSE	NA	395G	17.2124410881	0.368104512549418	218D	25.0837058477	0.501777043035345	0.031879198836157	393G	14.8097667578	0.768562783194393
13PK	A	0	368	372	I	0.379608226317233	-0.6169	0.00507614213198	0.00507614213198	1.45436446526	1.54237187586	1.45436446526	1.54237187586	0	12.0947958281	FALSE	NA	395G	12.0947958281	0.368104512549418	218D	20.5731451168	0.501777043035345	0.031879198836157	393G	9.7552003597	0.423405484585634
13PK	A	0	369	373	I	0.365064720490054	-0.6314	0	0	1.56598429728	1.63400063109	1.56598429728	1.63400063109	0	9.91161089781	FALSE	NA	395G	12.7694424879	0.368104512549418	218D	19.9884289567	0.501777043035345	0.031879198836157	393G	10.3762857686	0.284004971030279
13PK	A	0	370	374	G	0.0158047004731299	-0.9786	0.00961538461538	0.00961538461538	1.7549705673	1.73289054575	1.7549705673	1.73289054575	0	7.02554381642	FALSE	NA	395G	7.83346242755	0.368104512549418	218D	15.6501119171	0.501777043035345	0.031879198836157	393G	5.14821350548	0.126418603795249
13PK	A	0	371	375	G	0.0157933383592024	-0.9786	0.0673076923077	0.0673076923077	1.79823694669	1.7122785625	1.79823694669	1.7122785625	0	3.78056050968	FALSE	NA	395G	7.1391492112	0.368104512549418	218D	13.5645633872	0.501777043035345	0.031879198836157	393G	4.98466103445	-0.0260882794536995
13PK	A	0	372	376	G	0.0157933383592024	-0.9786	0.0673076923077	0.0673076923077	1.64935454084	1.57275031925	1.64935454084	1.57275031925	1	0	FALSE	NA	395G	10.1914789628	0.368104512549418	218D	15.0626207541	0.501777043035345	0.031879198836157	393G	7.46912559205	-0.186596702358465
13PK	A	0	373	377	D	0.0387448084927196	-0.9557	0.373056994819	0.373056994819	1.43176384899	1.50367298127	1.43176384899	1.50367298127	0	4.93717623187	FALSE	NA	395G	11.8819944119	0.368104512549418	218D	14.279485921	0.501777043035345	0.031879198836157	393G	11.4770331129	0.0259952600316252
13PK	A	0	374	378	S	0.0721607855534494	-0.9225	0.0129032258065	0.0129032258065	1.70487805172	1.63608299848	1.70487805172	1.63608299848	0	5.98657294225	FALSE	NA	395G	9.71392982159	0.368104512549418	218D	15.3633635202	0.501777043035345	0.031879198836157	393G	8.83680769037	0.0752869214830063
13PK	A	0	375	379	A	0.268941236663541	-0.7268	0	0	1.57247168548	1.56276491504	1.57247168548	1.56276491504	0	4.68921554455	FALSE	NA	395G	12.5712392871	0.368104512549418	218D	18.934585179	0.501777043035345	0.031879198836157	393G	8.47713247461	0.0146486459983764
13PK	A	0	376	380	S	0.25530669995056	-0.7404	0.058064516129	0.058064516129	1.43332399275	1.4299071844	1.43332399275	1.4299071844	0	5.58933355436	FALSE	NA	395G	15.2335365597	0.368104512549418	218D	19.5318799438	0.501777043035345	0.031879198836157	393G	12.4847307734	0.0563721134201292
13PK	A	0	377	381	A	0.0448803500135609	-0.9496	0	0	1.47448685406	1.44131115622	1.47448685406	1.44131115622	0	8.90071372285	FALSE	NA	395G	15.6195443829	0.368104512549418	218D	20.2387054093	0.501777043035345	0.031879198836157	393G	14.0631220605	0.225865865335583
13PK	A	0	378	382	A	0.431078602408734	-0.5657	0	0	1.4696408273	1.48010991718	1.4696408273	1.48010991718	0	9.52012033674	FALSE	NA	395G	15.7317371281	0.368104512549418	218D	22.230109107	0.501777043035345	0.031879198836157	393G	12.5602873054	0.261069552263808
13PK	A	0	379	383	E	0.82977518012414	-0.1693	0.318385650224	0.318385650224	1.19849683697	1.2824532784	1.19849683697	1.2824532784	0	9.4935565294	FALSE	NA	395G	18.2321410127	0.368104512549418	218D	24.3542640518	0.501777043035345	0.031879198836157	393G	13.7211429562	0.259533183747443
13PK	A	0	380	384	L	0.933738522560616	-0.06595	0.621890547264	0.621890547264	1.00890557229	1.13586742567	1.00890557229	1.13586742567	0	12.0368804212	FALSE	NA	395G	20.8846472057	0.368104512549418	218D	25.1000689268	0.501777043035345	0.031879198836157	393G	18.2837422952	0.41942512033566
13PK	A	0	381	385	S	0.714790587178004	-0.2835	0.290322580645	0.290322580645	1.2205598678	1.14951907675	1.2205598678	1.14951907675	0	13.7236450534	FALSE	NA	395G	20.2595864302	0.368104512549418	218D	25.8847109976	0.501777043035345	0.031879198836157	393G	17.7589569086	0.542279059161568
13PK	A	0	382	386	G	0.948054786109246	-0.05162	0.278846153846	0.278846153846	0.994654038795	1.08197258798	0.994654038795	1.08197258798	0	15.2492023339	FALSE	NA	395G	22.4766255806	0.368104512549418	218D	28.7308309863	0.501777043035345	0.031879198836157	393G	18.8984617576	0.665859591448547
13PK	A	0	383	387	E	1.67591180430386	0.6721	0.107623318386	0.107623318386	1.14427448612	1.27357288656	1.14427448612	1.27357288656	0	16.818868792	FALSE	NA	395G	21.7936899569	0.368104512549418	218D	28.3218146076	0.501777043035345	0.031879198836157	393G	19.1247143408	0.805453701854508
13PK	A	0	384	388	A	0.733878938576177	-0.2646	0.116279069767	0.116279069767	1.25397187455	1.3350368841	1.25397187455	1.3350368841	0	11.5668620009	FALSE	NA	395G	18.2167348164	0.368104512549418	218D	25.2266864818	0.501777043035345	0.031879198836157	393G	13.9596395273	0.387731801470603
13PK	A	0	385	389	K	1.37140715104729	0.3696	0.771186440678	0.771186440678	0.814749780487	1.07128505532	0.814749780487	1.07128505532	0	16.9875413072	FALSE	NA	395G	23.7379482736	0.368104512549418	218D	30.904101195	0.501777043035345	0.031879198836157	393G	19.1719406986	0.821200088521831
13PK	A	0	386	390	R	1.70658951190806	0.7028	0.288321167883	0.288321167883	0.921840920153	1.1503476265	0.921840920153	1.1503476265	0	20.1795091515	FALSE	NA	395G	24.6349121927	0.368104512549418	218D	31.8393427058	0.501777043035345	0.031879198836157	393G	21.4193866436	1.14666707682562
13PK	A	0	387	391	M	0.493342986731345	-0.5037	0.0714285714286	0.0714285714286	1.38594871987	1.36107822536	1.38594871987	1.36107822536	0	13.6375996116	FALSE	NA	395G	16.8842876306	0.368104512549418	218D	24.4171113665	0.501777043035345	0.031879198836157	393G	13.8299933329	0.535663196876435
13PK	A	0	388	392	S	0.641277710067184	-0.3566	0.270967741935	0.270967741935	1.18015088675	1.23932747909	1.18015088675	1.23932747909	0	17.9523307261	FALSE	NA	395G	18.3842953932	0.368104512549418	218D	26.7774281376	0.501777043035345	0.031879198836157	393G	15.185288996	0.914035871644261
13PK	A	0	389	393	H	0.0631619913228823	-0.9315	0.107142857143	0.107142857143	1.33657940582	1.34966386803	1.33657940582	1.34966386803	0	12.675447124	FALSE	NA	395G	13.816996642	0.368104512549418	218D	22.4450112311	0.501777043035345	0.031879198836157	393G	9.03034832079	0.464244044709045
13PK	A	0	390	394	V	0.24871667387262	-0.7469	0.0977011494253	0.0977011494253	1.40200647129	1.4771578655	1.40200647129	1.4771578655	0	9.44342110365	FALSE	NA	395G	14.2726591132	0.368104512549418	218D	22.0044206778	0.501777043035345	0.031879198836157	393G	9.52495499492	0.256640207860885
13PK	A	0	391	395	S	0.00856703390132276	-0.9858	0	0	1.72080025916	1.57367818187	1.72080025916	1.57367818187	0	8.55300340076	FALSE	NA	395G	8.97077264832	0.368104512549418	218D	17.4473456337	0.501777043035345	0.031879198836157	393G	3.93034623464	0.206647747868004
13PK	A	0	392	396	T	0.00900106665335264	-0.9853	0.00581395348837	0.00581395348837	1.63272504289	1.60715283871	1.63272504289	1.60715283871	0	5.31392244124	FALSE	NA	395G	11.158671412	0.368104512549418	218D	18.3493040505	0.501777043035345	0.031879198836157	393G	5.02749602759	0.0434454107215395
13PK	A	0	393	397	G	0.0157933383592024	-0.9786	0	0	1.85518162185	1.72706395958	1.85518162185	1.72706395958	0	6.05266541388	FALSE	NA	395G	6.21188075576	0.368104512549418	218D	14.0780344605	0.501777043035345	0.031879198836157	393G	0	0.0784662500434266
13PK	A	0	394	398	G	0.0157933383592024	-0.9786	0.0288461538462	0.0288461538462	1.84752833665	1.72769798435	1.84752833665	1.72769798435	0	3.7885061901	FALSE	NA	395G	3.7885061901	0.368104512549418	218D	11.6241373514	0.501777043035345	0.031879198836157	393G	3.80816135755	-0.0257373058192199
13PK	A	0	395	399	G	0.0157933383592024	-0.9786	0.201923076923	0.201923076923	1.6455512408	1.57097904065	1.6455512408	1.57097904065	1	0	FALSE	NA	395G	0	0.368104512549418	218D	8.71894696755	0.501777043035345	0.031879198836157	393G	6.21188075576	-0.186596702358465
13PK	A	0	396	400	A	0.00941123896613481	-0.9849	0	0	1.74729798626	1.63805277028	1.74729798626	1.63805277028	0	4.84567605092	FALSE	NA	395G	4.84567605092	0.368104512549418	218D	12.3199859641	0.501777043035345	0.031879198836157	393G	4.05157457836	0.0217958426227172
13PK	A	0	397	401	S	0.0486525718374855	-0.9459	0.0193548387097	0.0193548387097	1.71868647679	1.6110354731	1.71868647679	1.6110354731	0	6.14739883696	FALSE	NA	395G	6.14739883696	0.368104512549418	218D	14.8649476765	0.501777043035345	0.031879198836157	393G	4.31614909929	0.0830399052789437
13PK	A	0	398	402	L	0.104440551221431	-0.8904	0.00497512437811	0.00497512437811	1.59086433053	1.56573883904	1.59086433053	1.56573883904	0	4.7174575416	FALSE	NA	395G	4.7174575416	0.368104512549418	218D	11.1761069665	0.501777043035345	0.031879198836157	393G	8.84102798126	0.0159356676676793
13PK	A	0	399	403	E	0.127255675987818	-0.8678	0.170403587444	0.170403587444	1.32522162214	1.46271511771	1.32522162214	1.46271511771	0	6.39450249852	FALSE	NA	395G	6.39450249852	0.368104512549418	218D	9.78513923669	0.501777043035345	0.031879198836157	393G	10.6158179514	0.0950638339002337
13PK	A	0	400	404	L	0.543449909151549	-0.454	0.114427860697	0.114427860697	1.36920098761	1.43465224908	1.36920098761	1.43465224908	0	9.21579463352	FALSE	NA	395G	9.21579463352	0.368104512549418	218D	16.6099669418	0.501777043035345	0.031879198836157	393G	8.98021108674	0.243613726433803
13PK	A	0	401	405	L	0.275872126159306	-0.7199	0.00497512437811	0.00497512437811	1.36716301639	1.38034393195	1.36716301639	1.38034393195	0	9.61769087896	FALSE	NA	395G	9.61769087896	0.368104512549418	218D	16.2248334877	0.501777043035345	0.031879198836157	393G	11.8703472795	0.266734049233495
13PK	A	0	402	406	E	0.0586739563215262	-0.9359	0.421524663677	0.421524663677	1.06409596117	1.24648197422	1.06409596117	1.24648197422	0	11.9106035186	FALSE	NA	395G	11.9106035186	0.368104512549418	218D	14.6314801402	0.501777043035345	0.031879198836157	393G	15.8867411032	0.410804402600935
13PK	A	0	403	407	G	0.0376881318974637	-0.9568	0.519230769231	0.519230769231	0.998336132839	1.10044667209	0.998336132839	1.10044667209	0	13.5169919467	FALSE	NA	395G	13.5169919467	0.368104512549418	218D	18.7962668051	0.501777043035345	0.031879198836157	393G	15.4124814842	0.526453303314323
13PK	A	0	404	408	K	0.345521884534781	-0.6507	0.21186440678	0.21186440678	1.13463585359	1.07394192604	1.13463585359	1.07394192604	0	11.0226663781	FALSE	NA	395G	11.0226663781	0.368104512549418	218D	15.0055015607	0.501777043035345	0.031879198836157	393G	13.6192228669	0.352334580636007
13PK	A	0	405	409	T	2.5553394222911	1.546	0.593023255814	0.593023255814	0.977391389062	1.14604164011	0.977391389062	1.14604164011	0	15.5288661622	FALSE	NA	395G	15.5288661622	0.368104512549418	218D	20.2836783629	0.501777043035345	0.031879198836157	393G	15.9392968434	0.689809364015306
13PK	A	0	406	410	L	0.0154183885995955	-0.9789	0.0149253731343	0.0149253731343	1.45564418341	1.38469188543	1.45564418341	1.38469188543	0	9.36355481139	FALSE	NA	395G	9.36355481139	0.368104512549418	218D	15.2871896501	0.501777043035345	0.031879198836157	393G	9.31528272242	0.252049601111976
13PK	A	0	407	411	P	0.014327625662557	-0.98	0.213836477987	0.213836477987	1.24936733473	1.33569563353	1.24936733473	1.33569563353	0	12.0671907183	FALSE	NA	395G	12.0671907183	0.368104512549418	218D	14.4919433183	0.501777043035345	0.031879198836157	393G	13.4905532301	0.421506165417312
13PK	A	0	408	412	G	0.0363587645679481	-0.9581	0	0	1.48249335907	1.55500100697	1.48249335907	1.55500100697	0	13.3341104865	FALSE	NA	395G	13.3341104865	0.368104512549418	218D	16.9875166776	0.501777043035345	0.031879198836157	393G	12.6171032516	0.512629034698025
13PK	A	0	409	413	V	0.490729700528024	-0.5064	0.0977011494253	0.0977011494253	1.36433910327	1.43023580037	1.36433910327	1.43023580037	0	13.8180692808	FALSE	NA	395G	13.8180692808	0.368104512549418	218D	19.5694791716	0.501777043035345	0.031879198836157	393G	12.1033768751	0.549582526373752
13PK	A	0	410	414	T	1.23960662948848	0.2383	0.354651162791	0.354651162791	1.03806199705	1.22813798709	1.03806199705	1.22813798709	0	16.5644322774	FALSE	NA	395G	16.5644322774	0.368104512549418	218D	20.2321593711	0.501777043035345	0.031879198836157	393G	16.74619703	0.78197375421937
13PK	A	0	411	415	V	0.582762823340643	-0.4149	0.235632183908	0.235632183908	1.26083288708	1.25887231316	1.26083288708	1.25887231316	0	18.2894997594	FALSE	NA	395G	18.2894997594	0.368104512549418	218D	20.9618209785	0.501777043035345	0.031879198836157	393G	17.560667076	0.947599568994863
13PK	A	0	412	416	L	0.32927406161848	-0.6669	0.0149253731343	0.0149253731343	1.36661460391	1.33919872279	1.36661460391	1.33919872279	0	17.8732078482	FALSE	NA	395G	17.990310231	0.368104512549418	218D	22.7339145805	0.501777043035345	0.031879198836157	393G	15.5316793966	0.906244219594411
13PK	A	0	413	417	D	1.67591180430386	0.6723	0.19689119171	0.19689119171	0.982963721316	1.12774978605	0.982963721316	1.12774978605	0	24.5603622764	FALSE	NA	395G	24.7734312648	0.368104512549418	218D	28.7482885656	0.501777043035345	0.031879198836157	393G	22.5316747368	1.6594901673158
13PK	A	0	414	418	D	1.4350349890412	0.4322	0.481865284974	0.481865284974	0.781173341134	1.06603552669	0.781173341134	1.06603552669	0	23.5035317754	FALSE	NA	395G	23.5035317754	0.368104512549418	218D	28.2540322657	0.501777043035345	0.031879198836157	393G	22.0019600275	1.53119352362626
13PK	A	0	415	419	K	0.923398998886606	-0.07618	0.686440677966	0.686440677966	0.766078695583	0.85149024314	0.766078695583	0.85149024314	0	26.6385152575	FALSE	NA	395G	26.6385152575	0.368104512549418	218D	31.6140069998	0.501777043035345	0.031879198836157	393G	24.1524953662	1.91435593479562
1A16	A	1	1	1	S	1.62480076156487	0.6744	0.567741935484	0.567741935484	1.42265478312	1.46121803025	0.945404659149	0.961574407371	0	23.9572620066	FALSE	12.1505742991	359V	19.7989413091	0.165368222981912	390D	46.6511489408	0.463357513022599	0.00969495424586518	261G	17.1649399813	1.28868631624804
1A16	A	1	2	2	E	2.32878882577497	1.449	0.511210762332	0.511210762332	1.44549493992	1.63459192843	0.888824558531	1.10231222649	0	25.4104104625	FALSE	11.8506043807	359V	21.2475556729	0.165368222981912	390D	49.5172601614	0.463357513022599	0.00969495424586518	261G	19.7557949238	1.32524984441621
1A16	A	1	3	3	I	1.17177567699454	0.1758	0.0659898477157	0.0659898477157	1.75078418021	1.68124500243	1.21298542269	1.15565554373	0	21.2852499667	FALSE	14.4555905278	359V	17.8805827519	0.165368222981912	390D	46.7825620903	0.463357513022599	0.00969495424586518	261G	18.5969961642	1.17591774318018
1A16	A	1	4	4	S	1.90067550756594	0.9781	0.322580645161	0.322580645161	1.35552737904	1.54460600271	0.875714583308	1.03806095032	0	27.9522582368	FALSE	18.1615933493	359V	24.4733782046	0.165368222981912	390D	53.3534123652	0.463357513022599	0.00969495424586518	261G	24.4912372499	1.35244349321159
1A16	A	1	5	5	R	2.39614286075182	1.523	0.36496350365	0.36496350365	1.32964963458	1.59462630828	0.841395160099	1.08358446097	0	32.0714789274	FALSE	19.6354096265	359V	28.8332718055	0.165368222981912	390D	57.8187601703	0.463357513022599	0.00969495424586518	261G	29.4473083815	1.3674327674111
1A16	A	1	6	6	Q	2.38045767452434	1.506	0.36	0.36	1.23376683217	1.46303974986	0.789114428201	1.00046221719	0	31.5773850683	FALSE	22.969487974	359V	28.4994322332	0.165368222981912	390D	57.5010641415	0.463357513022599	0.00969495424586518	261G	29.2212609745	1.36569365465427
1A16	A	1	7	7	E	1.0739739275761	0.0681	0.0313901345291	0.0313901345291	1.63643958921	1.62469009595	1.15138931377	1.14467076928	0	23.45449427	FALSE	17.1479930725	359V	20.6439273091	0.165368222981912	390D	49.3197294145	0.463357513022599	0.00969495424586518	261G	22.0748654439	1.27159985398053
1A16	A	1	8	8	F	1.11272556413812	0.1108	0.0583333333333	0.0583333333333	1.77680975828	1.84187757542	1.20213215314	1.31007922025	0	23.153680546	FALSE	14.1609573486	359V	20.147787282	0.165368222981912	390D	49.1341695087	0.463357513022599	0.00969495424586518	261G	21.8406956558	1.26037387335154
1A16	A	1	9	9	Q	1.94219511816811	1.023	0.293333333333	0.293333333333	1.40415997007	1.69600662883	0.924189761756	1.19541918531	0	31.0242019594	FALSE	22.5264758426	359V	28.5443740376	0.165368222981912	390D	57.3961218785	0.463357513022599	0.00969495424586518	261G	30.5732036487	1.36373508603878
1A16	A	1	10	10	R	1.88591297935184	0.9621	0.496350364964	0.496350364964	1.28055292599	1.5873100824	0.84189384512	1.11391399245	0	27.8673583118	FALSE	21.4286452113	359V	25.4559971547	0.165368222981912	390D	53.9319604587	0.463357513022599	0.00969495424586518	261G	27.2375645686	1.35200655373378
1A16	A	1	11	11	R	0.0583396661861139	-1.049	0.0474452554745	0.0474452554745	1.8137983887	1.78694397635	1.26928715131	1.26395662505	0	20.9151312233	FALSE	13.9435191334	359V	18.6408219923	0.165368222981912	390D	47.2885849277	0.463357513022599	0.00969495424586518	261G	21.478184767	1.15652872347065
1A16	A	1	12	12	R	0.0312227471728308	-1.079	0.021897810219	0.021897810219	1.7212998227	1.83938475802	1.16464053861	1.29310234135	0	27.1600857401	FALSE	18.5952542576	359V	25.1014173188	0.165368222981912	390D	53.5077056366	0.463357513022599	0.00969495424586518	261G	28.1223156975	1.34745083152204
1A16	A	1	13	13	Q	1.95603498836883	1.039	0.417777777778	0.417777777778	1.36026047175	1.63725101594	0.880407233711	1.13803782331	0	31.2810110987	FALSE	18.4278207876	359V	29.8217323746	0.165368222981912	390D	57.7281083039	0.463357513022599	0.00969495424586518	261G	33.2823760501	1.36464502072961
1A16	A	1	14	14	A	2.01693041725202	1.106	0.31007751938	0.31007751938	1.46229501813	1.62662078827	0.958408645218	1.12073053899	0	25.56459453	FALSE	16.0625689463	359V	24.57772533	0.165368222981912	390D	51.7422905284	0.463357513022599	0.00969495424586518	261G	28.6432438473	1.32803417406903
1A16	A	1	15	15	L	0.485041317634668	-0.5799	0.0199004975124	0.0199004975124	1.83621822971	1.80565274078	1.21282982089	1.23340630026	0	24.2187260393	FALSE	10.7116287229	359V	23.820001606	0.165368222981912	390D	50.1597114349	0.463357513022599	0.00969495424586518	261G	28.9534976819	1.29670198549609
1A16	A	1	16	16	V	1.1237974602987	0.1231	0.0229885057471	0.0229885057471	1.61861502651	1.76065188588	1.0735589009	1.20430149372	0	30.358391585	FALSE	13.6914450563	359V	29.5857876106	0.165368222981912	390D	56.4601891806	0.463357513022599	0.00969495424586518	261G	34.0502602807	1.3613805505106
1A16	A	1	17	17	E	1.71706656290302	0.7759	0.645739910314	0.645739910314	1.18871626667	1.51765444885	0.712454761476	1.0057038741	0	30.9897879451	FALSE	15.2564451319	359V	30.6200507667	0.165368222981912	390D	56.6139788322	0.463357513022599	0.00969495424586518	261G	35.1417133143	1.36361313810295
1A16	A	1	18	18	Q	1.96710688452941	1.051	0.448888888889	0.448888888889	1.48770521431	1.55777795999	0.920738594806	0.991147932986	0	25.253775772	FALSE	11.1248151838	359V	25.4481657622	0.165368222981912	390D	50.5559233527	0.463357513022599	0.00969495424586518	261G	30.7915791733	1.3222242387517
1A16	A	1	19	19	M	0.673355818165837	-0.3727	0.0267857142857	0.0267857142857	1.80513015051	1.7139473572	1.17090956596	1.09403290775	0	28.8008179762	FALSE	8.91201627127	359V	28.7411378462	0.165368222981912	390D	54.2399320233	0.463357513022599	0.00969495424586518	261G	34.0858894288	1.35598044197099
1A16	A	1	20	20	Q	1.72906111707698	0.7892	0.431111111111	0.431111111111	1.51735244459	1.58743565717	0.792044677948	0.951800583973	0	32.5771435566	FALSE	6.77343039485	359V	33.5777790387	0.165368222981912	390D	56.3751080458	0.463357513022599	0.00969495424586518	261G	39.754995861	1.3691919409846
1A16	A	1	21	21	P	2.00493586307806	1.093	0.358490566038	0.358490566038	1.35333749862	1.58637814843	0.767430050505	0.990104710641	0	36.4323594379	FALSE	11.8520358747	359V	36.7887553897	0.165368222981912	390D	61.1760707662	0.463357513022599	0.00969495424586518	261G	42.2918202269	1.38081441528602
1A16	A	1	22	22	G	1.40797612842021	0.4354	0.115384615385	0.115384615385	1.54847182324	1.69048058362	0.895834195483	1.04033114705	0	36.6187605034	FALSE	10.6562277345	359V	36.8460560931	0.165368222981912	390D	61.2816176434	0.463357513022599	0.00969495424586518	261G	42.3486563539	1.38125498579099
1A16	A	1	23	23	S	0.342213857163208	-0.737	0	0	1.79842656345	1.92539635081	1.11131755302	1.2306686821	0	31.8344719648	FALSE	8.18745032042	359V	32.132088714	0.165368222981912	390D	56.5881002295	0.463357513022599	0.00969495424586518	261G	37.7945663035	1.36660042643709
1A16	A	1	24	24	A	0.571494373488517	-0.4847	0	0	1.91064742625	2.02506428642	1.19619257921	1.3236332493	0	31.5601692085	FALSE	10.5770060422	359V	31.43388126	0.165368222981912	390D	56.2866055243	0.463357513022599	0.00969495424586518	261G	36.7436413373	1.3656328198733
1A16	A	1	25	25	A	0.353378019125124	-0.7247	0	0	1.96435721772	2.08207628682	1.27104644136	1.36708776051	0	26.3706968448	FALSE	9.45339940565	359V	26.1458851032	0.165368222981912	390D	51.7238267126	0.463357513022599	0.00969495424586518	261G	31.4945946459	1.33976748902668
1A16	A	1	26	26	L	0.808156153920878	-0.2243	0.00497512437811	0.00497512437811	2.05414599799	2.12347026706	1.25773877283	1.36467424646	0	27.8261364486	FALSE	8.60925790695	359V	27.7303534097	0.165368222981912	390D	51.9470357575	0.463357513022599	0.00969495424586518	261G	33.1478042943	1.35178714464256
1A16	A	1	27	27	I	1.09242708784373	0.08824	0	0	2.04978755763	2.14089136464	1.33183011176	1.38718598595	0	22.1324886007	FALSE	11.1707207744	359V	21.3122924742	0.165368222981912	390D	47.6711918666	0.463357513022599	0.00969495424586518	261G	26.2645475711	1.21713933345013
1A16	A	1	28	28	F	0.695960939493685	-0.3478	0.05	0.05	2.15311305564	2.1698917635	1.30180282102	1.36245628326	0	24.6853469054	FALSE	10.538029296	359V	24.302258822	0.165368222981912	390D	48.0489056188	0.463357513022599	0.00969495424586518	261G	29.4012572848	1.30944688589419
1A16	A	1	29	29	A	0.515119968870906	-0.5467	0	0	2.14698539419	2.1941104559	1.32719936941	1.3726148692	0	22.4257854299	FALSE	11.1116045355	359V	20.6789472442	0.165368222981912	390D	46.1299014453	0.463357513022599	0.00969495424586518	261G	24.2327665763	1.23032475290269
1A16	A	1	30	30	A	0.330496100393262	-0.7499	0.0542635658915	0.0542635658915	2.13986999463	2.1746218268	1.20988783906	1.26266112033	0	18.0169800977	FALSE	7.25355802526	359V	16.4611398844	0.165368222981912	390D	40.8475814855	0.463357513022599	0.00969495424586518	261G	20.363492224	0.975919272555606
1A16	A	1	31	31	P	1.65709379203322	0.71	0.352201257862	0.352201257862	2.02550941932	2.07085827886	1.02566902704	1.09884616139	0	20.5682697107	FALSE	6.58694942643	359V	19.7434031621	0.165368222981912	390D	41.4241342453	0.463357513022599	0.00969495424586518	261G	23.937714737	1.13759961620061
1A16	A	1	32	32	E	1.04444887114789	0.03604	0.340807174888	0.340807174888	1.95848736314	2.05778599789	0.941946647355	1.0327413505	0	25.0919095458	FALSE	7.90400515364	359V	22.9735321205	0.165368222981912	390D	44.802067335	0.463357513022599	0.00969495424586518	261G	24.8667609021	1.31888023660513
1A16	A	1	33	33	V	2.28265592510589	1.398	0.206896551724	0.448275862069	2.03211278721	2.10379637204	0.839326926573	0.965446983239	0	19.1598357442	TRUE	0	359V	17.9484647589	0.165368222981912	390D	37.1894150903	0.463357513022599	0.00969495424586518	261G	20.9048736806	1.05314734097475
1A16	A	1	34	34	T	1.76504477959886	0.8283	0.470930232558	0.505813953488	1.96707507784	2.13963418409	0.666979632467	0.896430338578	0	24.2874658075	FALSE	6.28485592936	359V	23.5046356451	0.165368222981912	390D	39.0514436828	0.463357513022599	0.00969495424586518	261G	25.6284329653	1.29870683687951
1A16	A	1	35	35	R	0.0457269311431884	-1.063	0.105839416058	0.583941605839	2.13191920273	2.2002512322	0.695696243235	0.85427371754	0	20.6327800212	TRUE	0	359V	20.6681360888	0.165368222981912	390D	34.6221850185	0.463357513022599	0.00969495424586518	261G	20.3998165779	1.14117577075481
1A16	A	1	36	36	S	0.186653716107083	-0.9082	0.0516129032258	0.470967741935	2.21736851403	2.17099546382	0.593266212969	0.716630323431	0	24.5765875472	TRUE	0	359V	25.454667883	0.165368222981912	390D	36.8519097652	0.463357513022599	0.00969495424586518	261G	26.0059921038	1.30665972108881
1A16	A	1	37	37	A	0.795977068144242	-0.2377	0.418604651163	0.635658914729	2.09029206784	2.06355887907	0.54524903503	0.630730962501	0	28.5994547284	TRUE	0	359V	28.8577729233	0.165368222981912	390D	41.0443303906	0.463357513022599	0.00969495424586518	261G	29.6781014623	1.35524361774821
1A16	A	1	38	38	D	0.0954951043849879	-1.009	0.492227979275	0.787564766839	1.94343618252	1.994227013	0.528154557639	0.667665642651	0	31.0607610065	TRUE	0	359V	30.0005939329	0.165368222981912	390D	44.7856167641	0.463357513022599	0.00969495424586518	261G	30.383506351	1.36386463990868
1A16	A	1	39	39	S	0.628975967722186	-0.4215	0.109677419355	0.322580645161	2.08817369363	2.11960857778	0.665688778518	0.781585505697	0	25.671840497	TRUE	0	359V	24.7058888622	0.165368222981912	390D	39.9280507174	0.463357513022599	0.00969495424586518	261G	24.6829051555	1.32986159856314
1A16	A	1	40	40	E	0.800498092409812	-0.2327	0.363228699552	0.457399103139	1.9395555177	2.1761765992	0.783229951492	0.952571510749	0	25.6114892643	FALSE	6.88289275901	359V	23.4919808243	0.165368222981912	390D	42.8955596857	0.463357513022599	0.00969495424586518	261G	24.6871509305	1.32884406695368
1A16	A	1	41	41	Y	0.89645452580149	-0.1271	0.0798479087452	0.475285171103	2.11344626647	2.17391871267	0.802008677845	0.96975125444	0	17.9993097235	TRUE	0	359V	17.0612950705	0.165368222981912	390D	33.9776468235	0.463357513022599	0.00969495424586518	261G	18.2261876144	0.974671913623055
1A16	A	1	42	42	P	1.40244018033992	0.4295	0.176100628931	0.459119496855	2.06953330597	2.10359217578	0.86220155628	0.977428537946	0	20.0020018429	TRUE	0	359V	16.7962772632	0.165368222981912	390D	37.7404225093	0.463357513022599	0.00969495424586518	261G	16.1651665335	1.10511358877739
1A16	A	1	43	43	Y	0.823195479538997	-0.2077	0.163498098859	0.178707224335	2.06534763665	2.09987366989	1.13353736048	1.0949494733	0	20.8715504397	FALSE	8.11898245211	359V	18.3231001878	0.165368222981912	390D	42.8950402739	0.463357513022599	0.00969495424586518	261G	20.3793017912	1.15419077183288
1A16	A	1	44	44	R	0.0307706447462739	-1.08	0.0656934306569	0.324817518248	2.16408837632	2.13697892562	1.18517523382	1.18820444638	0	13.3063033537	TRUE	0	359V	10.3185807549	0.165368222981912	390D	36.9675930542	0.463357513022599	0.00969495424586518	261G	13.2331199765	0.617799754961586
1A16	A	1	45	45	Q	0.303369954799846	-0.7797	0.0133333333333	0.0133333333333	2.12247592489	2.17545293912	1.31143701087	1.32362679785	0	19.5730678624	FALSE	7.38771066261	359V	17.1686184873	0.165368222981912	390D	43.8060797598	0.463357513022599	0.00969495424586518	261G	20.1317174743	1.07919351027028
1A16	A	1	46	46	N	0.472400902851341	-0.5938	0.0717948717949	0.0820512820513	2.13327535204	2.20724750064	1.28397317579	1.35169029104	0	16.3099729918	FALSE	8.10936811063	359V	15.2991582766	0.165368222981912	390D	41.0352683694	0.463357513022599	0.00969495424586518	261G	20.3743937938	0.849764646023718
1A16	A	1	47	47	S	0.0317947951411274	-1.079	0.0322580645161	0.0516129032258	2.20141945838	2.16886287729	1.36408789176	1.38973958568	0	12.1838413224	FALSE	3.77744363872	359V	10.3694774265	0.165368222981912	390D	37.9966527164	0.463357513022599	0.00969495424586518	261G	15.3696118479	0.534179834262005
1A16	A	1	48	48	D	0.449795781523494	-0.6186	0.0362694300518	0.0362694300518	2.11220907769	2.12665822493	1.35051210635	1.39450601483	0	15.3354870659	FALSE	7.92604881047	359V	14.890283952	0.165368222981912	390D	41.2087766647	0.463357513022599	0.00969495424586518	261G	20.6677916316	0.774393052148255
1A16	A	1	49	49	F	0.0716074884185402	-1.035	0	0	2.11723827363	2.17930076167	1.37712394519	1.45314207399	0	22.0505152045	FALSE	11.4029747096	359V	20.1788757003	0.165368222981912	390D	47.0622471272	0.463357513022599	0.00969495424586518	261G	23.8169924785	1.21335003890368
1A16	A	1	50	50	W	1.70968529879597	0.7681	0.185964912281	0.185964912281	1.97403315424	2.155765234	1.27262338728	1.45981836165	0	18.9243019197	FALSE	7.99287911744	359V	15.562555194	0.165368222981912	390D	44.0721967834	0.463357513022599	0.00969495424586518	261G	17.188029214	1.03783050023337
1A16	A	1	51	51	Y	0.0322007646670152	-1.078	0.0380228136882	0.0380228136882	1.92950680129	2.04461921259	1.33356063881	1.41065491798	0	18.0145950983	FALSE	11.0253200254	359V	16.3528374512	0.165368222981912	390D	44.5129493055	0.463357513022599	0.00969495424586518	261G	20.3855645229	0.975750999927837
1A16	A	1	52	52	F	0.161188354937753	-0.9362	0	0	1.92489792581	2.01217080624	1.29954884715	1.40035667283	0	21.5153407954	FALSE	13.3075826352	359V	20.2233207413	0.165368222981912	390D	47.8608041664	0.463357513022599	0.00969495424586518	261G	24.6049701987	1.18755136427981
1A16	A	1	53	53	T	0.327543594750442	-0.7532	0.0290697674419	0.0290697674419	1.97973038296	1.98771728053	1.32176791611	1.36509239233	0	23.5886827756	FALSE	13.0243672627	359V	21.1868413549	0.165368222981912	390D	49.2535061409	0.463357513022599	0.00969495424586518	261G	24.0004567484	1.27636957765471
1A16	A	1	54	54	G	0.0900698752663045	-1.014	0.221153846154	0.221153846154	1.90437196123	1.93397495498	1.25243434672	1.28861952802	0	22.3285482068	FALSE	11.4483908156	359V	19.1297518962	0.165368222981912	390D	47.7345099295	0.463357513022599	0.00969495424586518	261G	20.6560424952	1.22601891022207
1A16	A	1	55	55	F	0.167277897826071	-0.9295	0.0583333333333	0.0583333333333	1.94595631547	1.94744796254	1.22986353339	1.24912427036	0	26.5258564313	FALSE	13.0137054363	359V	23.6823619839	0.165368222981912	390D	50.9098761642	0.463357513022599	0.00969495424586518	261G	25.4113540164	1.3415413291515
1A16	A	1	56	56	N	1.27326805846651	0.2876	0.441025641026	0.441025641026	1.91282502412	1.98270878882	1.06373663829	1.19253039626	0	21.4606344342	FALSE	8.2829931011	359V	17.9867744213	0.165368222981912	390D	44.5784147114	0.463357513022599	0.00969495424586518	261G	18.6675021288	1.18481447822389
1A16	A	1	57	57	E	0.0136092056973775	-1.099	0.112107623318	0.112107623318	1.88432424659	2.0007683706	1.08168339089	1.18149529551	0	28.0765313415	FALSE	8.92828523498	359V	25.1419205793	0.165368222981912	390D	51.0615183436	0.463357513022599	0.00969495424586518	261G	26.3426425117	1.35304909510492
1A16	A	1	58	58	P	0.220146201992832	-0.8713	0.0566037735849	0.0566037735849	2.03479006373	2.07530304046	1.13158669808	1.21316263346	0	24.7966460306	FALSE	10.4321248965	359V	22.4621229543	0.165368222981912	390D	46.5780818602	0.463357513022599	0.00969495424586518	261G	24.5639102302	1.31218175042511
1A16	A	1	59	59	E	1.04629418717465	0.03811	0.363228699552	0.363228699552	1.87980618229	2.0176070405	0.985752164672	1.17620165782	0	28.7025704754	FALSE	11.8466562291	359V	27.020100506	0.165368222981912	390D	49.8905963729	0.463357513022599	0.00969495424586518	261G	29.8540997669	1.35562618801014
1A16	A	1	60	60	A	0.359467562013442	-0.718	0	0	2.04687229427	2.12491797302	1.28749493443	1.35718389187	0	26.2542196275	FALSE	14.514858948	359V	24.2443174873	0.165368222981912	390D	50.2218372006	0.463357513022599	0.00969495424586518	261G	27.2567120656	1.33834087630552
1A16	A	1	61	61	V	0.803173800648618	-0.2298	0	0	2.05653318955	2.13522470115	1.28011607078	1.38986031668	0	27.0841233612	FALSE	14.1408117474	359V	26.0866782796	0.165368222981912	390D	51.0568989866	0.463357513022599	0.00969495424586518	261G	30.4549118638	1.34684583982416
1A16	A	1	62	62	L	0.611353199666599	-0.4408	0	0	1.95675207797	2.08754060457	1.30965921507	1.40594374629	0	26.159515725	FALSE	16.1173016404	359V	24.599005396	0.165368222981912	390D	51.9191025834	0.463357513022599	0.00969495424586518	261G	28.4513918187	1.33711827223198
1A16	A	1	63	63	V	0.56236005915604	-0.4948	0	0	1.92808623231	2.03952584305	1.23778821676	1.36909842865	0	30.4943649762	FALSE	13.5841739082	359V	29.6372827193	0.165368222981912	390D	55.4217412968	0.463357513022599	0.00969495424586518	261G	34.1645203966	1.36186009247096
1A16	A	1	64	64	L	0.522224435573943	-0.5389	0.0248756218905	0.0248756218905	1.85131359173	1.9613471527	1.24190800996	1.33978716271	0	27.7477073616	FALSE	14.0067598192	359V	26.6873149476	0.165368222981912	390D	53.764976851	0.463357513022599	0.00969495424586518	261G	31.0527230483	1.35135590510777
1A16	A	1	65	65	I	1.27326805846651	0.2877	0.0507614213198	0.0507614213198	1.69734019103	1.86602032694	1.07286155244	1.25341817332	0	34.403816661	FALSE	15.2222582922	359V	33.7129408514	0.165368222981912	390D	59.7390411098	0.463357513022599	0.00969495424586518	261G	38.3257580558	1.3752092384612
1A16	A	1	66	66	K	0.489101012893547	-0.5753	0.0762711864407	0.0762711864407	1.50437054114	1.77343190592	0.946255808385	1.19441016969	0	33.3194822446	FALSE	12.2775823715	359V	33.1150854162	0.165368222981912	390D	58.8722879663	0.463357513022599	0.00969495424586518	261G	38.1166899439	1.37171471352761
1A16	A	1	67	67	S	0.969713572063983	-0.04669	0.4	0.4	1.3454404149	1.56352249263	0.789955933416	0.994945187005	0	38.6985698212	FALSE	16.7026000548	359V	38.1328807752	0.165368222981912	390D	64.245985734	0.463357513022599	0.00969495424586518	261G	42.7416093098	1.38535497915132
1A16	A	1	68	68	D	2.50132587427732	1.639	0.284974093264	0.284974093264	1.18236325928	1.43550813181	0.685857936151	0.904052188983	0	40.6503597198	FALSE	17.868683853	359V	40.2750036171	0.165368222981912	390D	66.2283931617	0.463357513022599	0.00969495424586518	261G	44.9454422521	1.38797227158786
1A16	A	1	69	69	D	2.07413521408167	1.168	0.626943005181	0.626943005181	1.12808590409	1.27550992834	0.632798130242	0.787881077946	0	38.4136965944	FALSE	16.0152528803	359V	38.4326545172	0.165368222981912	390D	63.5998547678	0.463357513022599	0.00969495424586518	261G	43.4402574216	1.38487788276223
1A16	A	1	70	70	T	2.79104049047911	1.957	0.581395348837	0.581395348837	1.0211941332	1.1699664191	0.585493074341	0.7204285873	0	41.200463714	FALSE	20.904785223	359V	40.4945954497	0.165368222981912	390D	67.1378135034	0.463357513022599	0.00969495424586518	261G	44.6494665871	1.38851975308774
1A16	A	1	71	71	H	2.1774729115804	1.283	0.522321428571	0.522321428571	1.07033377421	1.32009245724	0.610337555153	0.839024419835	0	41.9810128949	FALSE	21.5313269329	359V	41.0854060582	0.165368222981912	390D	68.0023607044	0.463357513022599	0.00969495424586518	261G	45.1275061884	1.38916656758092
1A16	A	1	72	72	N	1.54360685638729	0.5849	0.261538461538	0.261538461538	1.39925066483	1.55731791095	0.896491016613	1.039506679	0	34.3431309632	FALSE	17.0967575269	359V	33.2857385128	0.165368222981912	390D	60.5625974982	0.463357513022599	0.00969495424586518	261G	37.2931009954	1.37502112744586
1A16	A	1	73	73	H	1.50670053585203	0.5441	0.258928571429	0.258928571429	1.47223132875	1.58293133164	0.916442077882	1.05184172512	0	36.5827612771	FALSE	19.0702497424	359V	35.3862217232	0.165368222981912	390D	62.3580017585	0.463357513022599	0.00969495424586518	261G	39.3053110605	1.38117088190346
1A16	A	1	74	74	S	0.987244074318232	-0.02765	0.058064516129	0.058064516129	1.69247309193	1.80545809967	1.13340655596	1.23543992324	0	31.6548148055	FALSE	19.2776079339	359V	29.916349283	0.165368222981912	390D	57.7309863102	0.463357513022599	0.00969495424586518	261G	33.2497928945	1.36596710705738
1A16	A	1	75	75	V	1.03983558108098	0.03062	0	0	1.73696244706	1.864870935	1.11304436871	1.25475590721	0	34.0447322407	FALSE	18.2605780215	359V	32.6540351834	0.165368222981912	390D	59.219429929	0.463357513022599	0.00969495424586518	261G	36.3925856296	1.37408223606362
1A16	A	1	76	76	L	0.392867782097854	-0.6813	0	0	1.93723900471	1.99050509695	1.28084951391	1.34421179723	0	29.3904960323	FALSE	17.5564915961	359V	27.2344476788	0.165368222981912	390D	54.3991061679	0.463357513022599	0.00969495424586518	261G	30.022132771	1.35801011035785
1A16	A	1	77	77	F	0.109058177181696	-0.9935	0	0	1.86669118144	2.03905969223	1.14683808586	1.33761662383	0	32.5531884216	FALSE	17.201310617	359V	31.3030403925	0.165368222981912	390D	56.5153134715	0.463357513022599	0.00969495424586518	261G	35.158461394	1.36910922719229
1A16	A	1	78	78	N	0.392590984693839	-0.6816	0	0	1.90382847994	2.02628787663	1.21108550516	1.30062640076	0	31.3461021578	FALSE	14.0778365356	359V	28.9338808676	0.165368222981912	390D	55.3879972447	0.463357513022599	0.00969495424586518	261G	31.0922769266	1.3648755291091
1A16	A	1	79	79	R	0.32763586055178	-0.753	0.153284671533	0.153284671533	1.9013629528	1.89143846303	1.02575786875	1.12225292268	0	29.5173859052	FALSE	9.28638581516	359V	27.1840828964	0.165368222981912	390D	50.9167940296	0.463357513022599	0.00969495424586518	261G	29.0038045693	1.35844625407413
1A16	A	1	80	80	V	1.14686391063324	0.1488	0.344827586207	0.344827586207	1.55338509616	1.73352726652	0.823186689386	1.00476453782	0	37.298119906	FALSE	13.6115855401	359V	34.9621828461	0.165368222981912	390D	59.5447822001	0.463357513022599	0.00969495424586518	261G	36.7368964198	1.38275563044888
1A16	A	1	81	81	R	0.468710270797815	-0.5978	0.485401459854	0.485401459854	1.48034895898	1.63346267715	0.73581408529	0.897957132986	0	37.5373335412	FALSE	7.99557649628	359V	34.2664482072	0.165368222981912	390D	59.8632999051	0.463357513022599	0.00969495424586518	261G	34.3335343869	1.3832457434493
1A16	A	1	82	82	D	0.504324870114342	-0.5586	0.310880829016	0.310880829016	1.55310170001	1.59454579948	0.713740695018	0.794495278499	0	38.3972412348	FALSE	9.1602578229	359V	35.796324055	0.165368222981912	390D	58.7081655113	0.463357513022599	0.00969495424586518	261G	36.6810518111	1.38484953957352
1A16	A	1	83	83	L	1.5731319128155	0.6179	0.636815920398	0.636815920398	1.34208871069	1.55261521369	0.52277536824	0.697181632331	0	42.1872913731	FALSE	6.79087439066	359V	39.0002448987	0.165368222981912	390D	62.8064906668	0.463357513022599	0.00969495424586518	261G	38.7743931394	1.38931326275165
1A16	A	1	84	84	T	1.44395979094209	0.4757	0.56976744186	0.56976744186	1.45414071031	1.62669991236	0.518549309301	0.674738584075	0	41.4081446775	FALSE	5.93794354774	359V	38.609397509	0.165368222981912	390D	60.0806047176	0.463357513022599	0.00969495424586518	261G	38.7097970997	1.38870638654011
1A16	A	1	85	85	A	0.966022940010457	-0.05028	0.147286821705	0.147286821705	1.71030557026	1.76722587059	0.779207016564	0.806193257019	0	35.6741081387	FALSE	6.18715816232	359V	32.9833342697	0.165368222981912	390D	55.3633294332	0.463357513022599	0.00969495424586518	261G	33.6100195524	1.37888968995624
1A16	A	1	86	86	E	0.0493529771357778	-1.059	0.0448430493274	0.0807174887892	1.66226575312	1.88618880153	0.79430188144	0.902646039956	0	35.9463426673	FALSE	5.93384428874	359V	32.724123366	0.165368222981912	390D	57.1112202108	0.463357513022599	0.00969495424586518	261G	32.6760031312	1.37960555554644
1A16	A	1	87	87	I	0.656563442322294	-0.3911	0.319796954315	0.680203045685	1.61457774602	1.85581031118	0.497110967847	0.704041069985	0	40.4418310116	TRUE	0	359V	37.1010184096	0.165368222981912	390D	59.0017447809	0.463357513022599	0.00969495424586518	261G	36.1009175543	1.38774396908696
1A16	A	1	88	88	W	0.105828874134861	-0.9971	0.249122807018	0.687719298246	1.73224468877	1.92426404658	0.474455026669	0.70640299179	0	38.252504397	TRUE	0	359V	35.3575224023	0.165368222981912	390D	54.6916371965	0.463357513022599	0.00969495424586518	261G	34.7442216193	1.38459650917197
1A16	A	1	89	89	F	0.858441015650171	-0.169	0.558333333333	0.745833333333	1.79286780782	1.96733622468	0.647516503206	0.80268764634	0	32.6699621495	TRUE	0	359V	29.9110757686	0.165368222981912	390D	50.4618274872	0.463357513022599	0.00969495424586518	261G	29.9735790595	1.36951175620427
1A16	A	1	90	90	G	0.0301893701978435	-1.08	0.0480769230769	0.326923076923	1.82608806207	1.95692301794	0.708921104584	0.852783732833	0	32.1837164426	TRUE	0	359V	28.7228766369	0.165368222981912	390D	52.145774136	0.463357513022599	0.00969495424586518	261G	27.9726409332	1.36782540269405
1A16	A	1	91	91	R	1.09796303592402	0.09426	0.368613138686	0.802919708029	1.62331361414	1.78263922602	0.589031280374	0.864434126093	0	34.9363320915	TRUE	0	359V	31.037883387	0.165368222981912	390D	55.8804830882	0.463357513022599	0.00969495424586518	261G	29.5063612474	1.37681502649623
1A16	A	1	92	92	R	0.19827920707569	-0.8954	0.167883211679	0.167883211679	1.7886879496	1.79778285588	0.936204305098	0.994647643267	0	32.9474172907	FALSE	7.37259459402	359V	30.2256495328	0.165368222981912	390D	54.2765523686	0.463357513022599	0.00969495424586518	261G	31.2457296456	1.37046080994712
1A16	A	1	93	93	L	0.86000953427292	-0.1673	0.164179104478	0.164179104478	1.73862016897	1.72555751386	1.06641796106	1.01796868466	0	31.5321627309	FALSE	11.074827168	359V	28.3772212919	0.165368222981912	390D	55.6764933658	0.463357513022599	0.00969495424586518	261G	29.220034584	1.36553382982707
1A16	A	1	94	94	G	0.016930774545551	-1.095	0	0	1.69051934438	1.76883434288	1.00307172465	1.08733557264	0	34.6956064891	FALSE	11.846439115	359V	31.8639559531	0.165368222981912	390D	58.1473419227	0.463357513022599	0.00969495424586518	261G	33.0692261684	1.37609943980086
1A16	A	1	95	95	Q	0.810001469947641	-0.2223	0.155555555556	0.155555555556	1.66291807713	1.67690340953	1.00323559191	1.05461928869	0	36.0409244957	FALSE	15.6827299378	359V	33.6880615844	0.165368222981912	390D	59.7728011654	0.463357513022599	0.00969495424586518	261G	35.7304933612	1.37984770361187
1A16	A	1	96	96	D	1.46702624127663	0.5009	0.823834196891	0.823834196891	1.20717768088	1.41032942237	0.632111728329	0.839113789227	0	40.7149873476	FALSE	15.4123809128	359V	37.8329108588	0.165368222981912	390D	64.7411596807	0.463357513022599	0.00969495424586518	261G	38.8544254683	1.38804067604347
1A16	A	1	97	97	A	1.02138242081335	0.01059	0.395348837209	0.395348837209	1.40094778546	1.4902334408	0.800907073693	0.913470316518	0	36.2939421404	FALSE	11.9237124346	359V	33.0254745663	0.165368222981912	390D	60.5607389129	0.463357513022599	0.00969495424586518	261G	33.465373285	1.38047904710927
1A16	A	1	98	98	A	0.138121904603214	-0.9616	0	0	1.79550832189	1.72963051787	1.18318523586	1.13763080681	0	33.0936290501	FALSE	15.2703823805	359V	30.3852973453	0.165368222981912	390D	57.9340180304	0.463357513022599	0.00969495424586518	261G	32.0755298242	1.37095631575054
1A16	A	1	99	99	P	1.75028225138475	0.812	0.232704402516	0.232704402516	1.45395494296	1.6341879775	0.910271959916	1.09731072441	0	36.1269581274	FALSE	18.3456170024	359V	33.4963032796	0.165368222981912	390D	61.4925389212	0.463357513022599	0.00969495424586518	261G	35.2455465494	1.38006505318972
1A16	A	1	100	100	E	3.68325078941905	2.94	0.605381165919	0.605381165919	1.16175360402	1.41475358106	0.664902705322	0.908128169629	0	36.6006720415	FALSE	16.9383821867	359V	33.2620380972	0.165368222981912	390D	61.8871650003	0.463357513022599	0.00969495424586518	261G	33.579269515	1.38121278484752
1A16	A	1	101	101	K	3.98495995979481	3.271	0.53813559322	0.53813559322	1.49086282825	1.54110227372	0.873372794239	0.986698789413	0	31.189094984	FALSE	12.0910547315	359V	27.6394555437	0.165368222981912	390D	55.7606312364	0.463357513022599	0.00969495424586518	261G	27.7294176398	1.36431939820426
1A16	A	1	102	102	L	1.23820705395801	0.2487	0.0646766169154	0.0646766169154	1.78628898585	1.72617703912	1.17266488642	1.16133298569	0	28.6495464425	FALSE	15.8681248007	359V	25.7552142493	0.165368222981912	390D	53.9828568214	0.463357513022599	0.00969495424586518	261G	27.3693882616	1.35543098360445
1A16	A	1	103	103	G	1.60634760129724	0.6535	0.115384615385	0.115384615385	1.51693926952	1.60437904994	0.999857118679	1.09030276151	0	31.9840081261	FALSE	20.3540316973	359V	29.2902940258	0.165368222981912	390D	58.0212843191	0.463357513022599	0.00969495424586518	261G	31.0538590131	1.36712605514546
1A16	A	1	104	104	V	0.825409858771113	-0.2053	0.0402298850575	0.0402298850575	1.75258128159	1.72503364929	1.1793093572	1.18497262059	0	31.2988751941	FALSE	20.3023533053	359V	29.0381723057	0.165368222981912	390D	57.0867208511	0.463357513022599	0.00969495424586518	261G	31.6148924648	1.36470829139301
1A16	A	1	105	105	D	0.399510919794201	-0.6739	0.518134715026	0.518134715026	1.36045402359	1.52824764685	0.855457522022	1.01027946729	0	35.9604557264	FALSE	22.4658328185	359V	34.0651034406	0.165368222981912	390D	62.1303622215	0.463357513022599	0.00969495424586518	261G	36.9970125564	1.37964190142673
1A16	A	1	106	106	R	1.30279311489471	0.3203	0.394160583942	0.394160583942	1.39616467403	1.61104022031	0.826246681461	1.05376255344	0	38.4607442912	FALSE	22.2793699481	359V	36.8008682165	0.165368222981912	390D	63.6952926537	0.463357513022599	0.00969495424586518	261G	40.0337877597	1.38495844369796
1A16	A	1	107	107	A	0.242751323320679	-0.8465	0.131782945736	0.131782945736	1.73061685346	1.78226416902	1.12139955095	1.17591854987	0	34.5388977586	FALSE	18.0023994825	359V	32.2284898227	0.165368222981912	390D	59.3798657856	0.463357513022599	0.00969495424586518	261G	34.5401259384	1.37562434268391
1A16	A	1	108	108	L	1.41904802458079	0.4477	0.164179104478	0.164179104478	1.60255448426	1.74492209469	0.956260993687	1.09501662891	0	36.8410314028	FALSE	21.2667137746	359V	35.2513024998	0.165368222981912	390D	61.1398885969	0.463357513022599	0.00969495424586518	261G	38.5479035998	1.3817639462452
1A16	A	1	109	109	A	1.13948264652618	0.1405	0.131782945736	0.131782945736	1.65551960618	1.8054456614	0.944398126965	1.10177015966	0	36.5314090084	FALSE	17.0967744228	359V	34.6292430977	0.165368222981912	390D	59.4681401669	0.463357513022599	0.00969495424586518	261G	37.257728857	1.38105009693317
1A16	A	1	110	110	F	0.664867364442727	-0.382	0.129166666667	0.129166666667	1.89246783813	1.95014641443	1.05999485142	1.18340632077	0	29.7594566604	FALSE	16.1041014325	359V	28.4223953054	0.165368222981912	390D	52.0541835428	0.463357513022599	0.00969495424586518	261G	31.9619585456	1.35928380605977
1A16	A	1	111	111	S	2.37399906843067	1.498	0.509677419355	0.509677419355	1.60324979705	1.71305986419	0.82008872428	0.915754345463	0	36.6025935524	FALSE	16.574964053	359V	34.9917735897	0.165368222981912	390D	58.3838106076	0.463357513022599	0.00969495424586518	261G	37.866323274	1.38121727340621
1A16	A	1	112	112	E	1.27695869052003	0.2912	0.399103139013	0.399103139013	1.50038786496	1.71152600409	0.759784957616	0.951457458997	0	39.2015077527	FALSE	20.5324520234	359V	37.8428221736	0.165368222981912	390D	61.5614415006	0.463357513022599	0.00969495424586518	261G	41.1505996292	1.38613587582023
1A16	A	1	113	113	I	0.992780022398522	-0.02143	0.0203045685279	0.0203045685279	1.93152017468	1.89582122174	1.1188186736	1.10881853738	0	31.5495075806	FALSE	15.6903698662	359V	30.7173097379	0.165368222981912	390D	54.3339120755	0.463357513022599	0.00969495424586518	261G	34.9892123332	1.36559513949521
1A16	A	1	114	114	N	1.27603603250665	0.2906	0.323076923077	0.323076923077	1.76311270791	1.81893253383	0.8522874512	0.968672799954	0	34.3636460953	FALSE	12.56575085	359V	34.0366388057	0.165368222981912	390D	55.5758342201	0.463357513022599	0.00969495424586518	261G	38.6668745913	1.37508483008707
1A16	A	1	115	115	Q	2.35000996008275	1.472	0.4	0.4	1.5142588367	1.66196337759	0.695433193399	0.867043850875	0	39.4930235398	FALSE	16.0714507317	359V	38.7370141812	0.165368222981912	390D	61.2040150556	0.463357513022599	0.00969495424586518	261G	42.8033070384	1.38655360127304
1A16	A	1	116	116	Q	1.45410902908928	0.4869	0.24	0.24	1.53951223653	1.74749251879	0.839861995766	1.00915074959	0	38.9528037296	FALSE	18.1649517234	359V	37.9056917981	0.165368222981912	390D	62.5185765625	0.463357513022599	0.00969495424586518	261G	41.8407500908	1.38575938480512
1A16	A	1	117	117	L	0.668373464893577	-0.3781	0.0248756218905	0.0248756218905	1.93704684574	1.92409530348	1.12752609707	1.14887424828	0	32.1328890934	FALSE	11.6970869756	359V	31.8405175306	0.165368222981912	390D	55.4627062415	0.463357513022599	0.00969495424586518	261G	36.856191497	1.36764773020186
1A16	A	1	118	118	Y	1.14778656864662	0.1496	0.243346007605	0.243346007605	1.64966238827	1.91942038356	0.809530759281	1.09334451071	0	40.034780519	FALSE	11.9157164293	359V	39.9134919967	0.165368222981912	390D	62.431343747	0.463357513022599	0.00969495424586518	261G	44.9064510984	1.38726426708416
1A16	A	1	119	119	Q	2.03815155155979	1.129	0.426666666667	0.426666666667	1.47771158249	1.72606515665	0.746795438523	0.978428328343	0	41.2096091497	FALSE	13.3459111205	359V	40.6258319312	0.165368222981912	390D	64.5836024189	0.463357513022599	0.00969495424586518	261G	45.1241504768	1.38852819905624
1A16	A	1	120	120	L	0.712753315337229	-0.3293	0.149253731343	0.149253731343	1.71478732113	1.78313380397	1.02922305601	1.07600684917	0	35.5718542206	FALSE	15.5628256711	359V	34.8186103204	0.165368222981912	390D	60.0518595518	0.463357513022599	0.00969495424586518	261G	39.3062556565	1.37861358360315
1A16	A	1	121	121	L	1.04721684518803	0.03893	0.00497512437811	0.00497512437811	1.94004232833	1.93596530106	1.12247635429	1.15980230465	0	33.258014215	FALSE	9.43952792412	359V	33.4109133022	0.165368222981912	390D	56.7927407915	0.463357513022599	0.00969495424586518	261G	38.932219174	1.37150919404617
1A16	A	1	122	122	N	1.12656543433884	0.1257	0.287179487179	0.287179487179	1.59717321501	1.83542229701	0.794754436721	1.0427476097	0	41.5926945452	FALSE	8.78357407065	359V	41.7391903749	0.165368222981912	390D	64.8592312439	0.463357513022599	0.00969495424586518	261G	47.1133353646	1.38886327809577
1A16	A	1	123	123	G	0.819320315882795	-0.212	0.413461538462	0.413461538462	1.58648834118	1.70059575128	0.796083528423	0.914835422255	0	40.3146099037	FALSE	10.1132333019	359V	40.7064381329	0.165368222981912	390D	63.8315977916	0.463357513022599	0.00969495424586518	261G	46.3665535809	1.38759892667352
1A16	A	1	124	124	L	1.15332251672691	0.155	0.109452736318	0.109452736318	1.72404139929	1.83666583003	1.00288197694	1.07794651197	0	35.8003530879	FALSE	10.8508923432	359V	35.9283272673	0.165368222981912	390D	60.134702907	0.463357513022599	0.00969495424586518	261G	41.3996594948	1.37922516320199
1A16	A	1	125	125	D	1.88683563736522	0.9628	0.533678756477	0.533678756477	1.49048431503	1.81128912073	0.716819064542	0.994142264363	0	37.9634643739	FALSE	7.71418250023	359V	38.8047557902	0.165368222981912	390D	61.4384626182	0.463357513022599	0.00969495424586518	261G	44.8792156049	1.3840709295773
1A16	A	1	126	126	V	1.39505891623287	0.421	0.0114942528736	0.0114942528736	1.83306547528	1.98448233529	1.00489736359	1.14663011787	0	31.4952926292	FALSE	4.3681425057	359V	32.4656334254	0.165368222981912	390D	55.0960515364	0.463357513022599	0.00969495424586518	261G	38.7421414506	1.36540346633851
1A16	A	1	127	127	V	0.914261825459754	-0.1075	0.0114942528736	0.0114942528736	2.01974459889	2.09355534983	1.13296762587	1.24849807955	0	29.8591126856	FALSE	4.92454311332	359V	30.5528500508	0.165368222981912	390D	53.1808581034	0.463357513022599	0.00969495424586518	261G	36.6585408457	1.35963049517451
1A16	A	1	128	128	Y	1.1588584648072	0.1617	0.0760456273764	0.0760456273764	1.87610859089	2.13226369577	1.12126410505	1.30446092209	0	27.3731906424	FALSE	4.54049884232	359V	28.0114918594	0.165368222981912	390D	51.8815642457	0.463357513022599	0.00969495424586518	261G	34.0751804364	1.34901740452833
1A16	A	1	129	129	H	1.50577787783865	0.5429	0.0133928571429	0.0133928571429	2.14107479756	2.15396100299	1.19068701678	1.26816314856	0	24.452649163	FALSE	5.49315779784	359V	25.2055689135	0.165368222981912	390D	47.2340513423	0.463357513022599	0.00969495424586518	261G	31.41592562	1.30334636306912
1A16	A	1	130	130	A	1.26127350429255	0.2741	0.0387596899225	0.0387596899225	2.15613228813	2.12343890859	1.25444030601	1.19876692206	0	19.3863380826	FALSE	5.18141089248	359V	20.1747956386	0.165368222981912	390D	43.2002393176	0.463357513022599	0.00969495424586518	261G	26.6234611314	1.06755475817096
1A16	A	1	131	131	Q	1.42273865663431	0.4515	0.04	0.444444444444	2.10141022381	2.09549620816	0.880651718925	1.04549258702	0	24.6973666299	TRUE	0	359V	26.4462382556	0.165368222981912	390D	45.3215080525	0.463357513022599	0.00969495424586518	261G	33.294119393	1.30974794009189
1A16	A	1	132	132	G	0.586349167503959	-0.4683	0.336538461538	0.567307692308	2.03502376127	2.03964860741	0.899004181063	0.937502933242	0	20.2082102636	TRUE	0	359V	21.8865318119	0.165368222981912	390D	40.6446842952	0.463357513022599	0.00969495424586518	261G	28.6276644539	1.1171713541193
1A16	A	1	133	133	E	2.3573912241898	1.481	0.318385650224	0.354260089686	2.06441332068	2.05351907168	1.10328115763	1.05194751574	0	15.861077911	FALSE	6.21593686343	359V	16.6083185154	0.165368222981912	390D	39.0164564925	0.463357513022599	0.00969495424586518	261G	23.030551237	0.815202826688916
1A16	A	1	134	134	Y	1.56206001665492	0.6055	0.171102661597	0.178707224335	2.09845054103	2.07986255625	1.14157628367	1.0739935555	0	18.1533277922	FALSE	8.50469124018	359V	17.9187439333	0.165368222981912	390D	40.6013975993	0.463357513022599	0.00969495424586518	261G	23.2320699522	0.985494239191036
1A16	A	1	135	135	A	2.58159712144151	1.727	0.604651162791	0.604651162791	1.87493789633	2.01856404603	0.758602476407	0.947625448626	0	23.4772073631	FALSE	7.40310954158	359V	24.31751136	0.165368222981912	390D	42.0764408044	0.463357513022599	0.00969495424586518	261G	29.9402056908	1.27241767228194
1A16	A	1	136	136	Y	3.98495995979481	3.271	0.220532319392	0.220532319392	2.01905214563	2.01437201778	1.08230062731	1.00601102704	0	24.2208754188	FALSE	11.0160936836	359V	23.6861110217	0.165368222981912	390D	45.8075602584	0.463357513022599	0.00969495424586518	261G	28.3000035767	1.29676532749582
1A16	A	1	137	137	A	1.24466566005168	0.2562	0.0232558139535	0.0232558139535	2.1414796867	2.12393466373	1.20434222839	1.18146914027	0	23.3539118624	FALSE	7.6068673593	359V	23.4746803154	0.165368222981912	390D	45.5880375412	0.463357513022599	0.00969495424586518	261G	28.9859691724	1.26792745617994
1A16	A	1	138	138	D	0.26969293731142	-0.8168	0.129533678756	0.145077720207	2.07632230464	2.12343299138	0.990514469685	1.09430784953	0	23.7909447677	FALSE	4.24440748536	359V	24.9312775122	0.165368222981912	390D	44.35060049	0.463357513022599	0.00969495424586518	261G	31.2136423206	1.2832731054544
1A16	A	1	139	139	V	2.38414830657786	1.51	0.545977011494	0.545977011494	1.85101683642	2.02209018	0.764177737737	0.970701489697	0	29.3090800855	FALSE	11.0456111653	359V	29.8643028443	0.165368222981912	390D	48.5623790678	0.463357513022599	0.00969495424586518	261G	35.2908747881	1.35773141885842
1A16	A	1	140	140	I	1.76965806966577	0.8338	0.0761421319797	0.0761421319797	1.98527263991	2.03039289389	1.07622886045	1.08189423739	0	29.2256815915	FALSE	12.4817632664	359V	28.9946696723	0.165368222981912	390D	51.0758456506	0.463357513022599	0.00969495424586518	261G	33.9264797494	1.35744691948978
1A16	A	1	141	141	V	1.0287636849204	0.01876	0.00574712643678	0.00574712643678	2.10249334675	2.08561087835	1.14986577211	1.13322037645	0	27.9450348135	FALSE	6.56925779745	359V	28.4925169936	0.165368222981912	390D	50.2624494179	0.463357513022599	0.00969495424586518	261G	34.3945894229	1.35240707735286
1A16	A	1	142	142	N	3.98495995979481	3.271	0.271794871795	0.364102564103	2.00714372976	2.05800205526	0.826465199902	0.977831525572	0	29.4684151356	FALSE	6.38602266258	359V	30.6955497906	0.165368222981912	390D	49.4138314955	0.463357513022599	0.00969495424586518	261G	36.9725230365	1.3582776820824
1A16	A	1	143	143	S	1.07674190161624	0.07118	0.316129032258	0.316129032258	1.82931642911	1.95125051957	0.797470883747	0.924530303128	0	33.6802191305	FALSE	7.58190203037	359V	34.1214628874	0.165368222981912	390D	53.9770090466	0.463357513022599	0.00969495424586518	261G	39.5672401744	1.37290628477511
1A16	A	1	144	145	L	1.12287480228532	0.122	0.0348258706468	0.0398009950249	2.00684461198	2.03462432561	0.976390321559	1.02187688463	0	32.7057228266	FALSE	5.314160371	359V	33.6229455104	0.165368222981912	390D	54.4515065035	0.463357513022599	0.00969495424586518	261G	39.7900281261	1.3696346772747
1A16	A	1	145	146	E	1.82963084053557	0.8999	0.215246636771	0.32735426009	1.90611903241	1.99732071801	0.654146235844	0.879728281695	0	36.970536945	TRUE	0	359V	38.2293449234	0.165368222981912	390D	56.2048266402	0.463357513022599	0.00969495424586518	261G	44.4455677693	1.38205236748154
1A16	A	1	146	147	K	2.37492172644405	1.499	0.372881355932	0.372881355932	1.68995735197	1.90391455894	0.734801912432	0.89052542482	0	38.7570570902	FALSE	8.52641527404	359V	38.9530966381	0.165368222981912	390D	59.8448479058	0.463357513022599	0.00969495424586518	261G	44.1825635516	1.38544978393345
1A16	A	1	147	148	L	0.911401585618271	-0.1106	0	0	1.8309950182	2.01250124871	0.913841258735	1.0301205203	0	38.3035760628	FALSE	7.80348601661	359V	38.7775264768	0.165368222981912	390D	60.6224641548	0.463357513022599	0.00969495424586518	261G	44.4803397276	1.38468656035751
1A16	A	1	148	149	R	0.570018120667107	-0.4863	0.229927007299	0.503649635036	1.98635378673	1.9908725719	0.722883374164	0.861398555147	0	36.2027776387	TRUE	0	359V	37.6011412904	0.165368222981912	390D	56.3656677732	0.463357513022599	0.00969495424586518	261G	44.0713180739	1.38025431015703
1A16	A	1	149	150	K	2.24113631450373	1.353	0.64406779661	0.64406779661	1.78124078209	1.88589534525	0.523475782162	0.724142579913	0	41.6049055717	FALSE	4.64688565314	359V	42.7925149479	0.165368222981912	390D	60.6087906016	0.463357513022599	0.00969495424586518	261G	48.9014435696	1.38887336568315
1A16	A	1	150	151	G	1.60081165321695	0.6478	0.0384615384615	0.0384615384615	1.68723598596	1.85165947285	0.633187748355	0.807617026914	0	44.4241425074	FALSE	7.91579662836	359V	45.1120263018	0.165368222981912	390D	65.3919944307	0.463357513022599	0.00969495424586518	261G	50.8769476543	1.39032306627868
1A16	A	1	151	152	S	1.71614390488964	0.7743	0.496774193548	0.548387096774	1.6738213147	1.82590939465	0.479598687562	0.722421461653	0	47.127116776	FALSE	6.48098599805	359V	48.1381633903	0.165368222981912	390D	67.8151373028	0.463357513022599	0.00969495424586518	261G	54.2235184303	1.3903963351821
1A16	A	1	152	153	R	0.305123005025271	-0.7778	0.63503649635	0.799270072993	1.61968757386	1.67478272712	0.335840413094	0.563048165528	0	51.8017681046	TRUE	0	359V	52.6995074826	0.165368222981912	390D	71.6398143122	0.463357513022599	0.00969495424586518	261G	58.5599775633	1.38887512927984
1A16	A	1	153	154	Q	1.68661884846143	0.7421	0.564444444444	0.564444444444	1.47520683776	1.58805745399	0.487332203112	0.634125572388	0	48.2312514222	FALSE	6.96136800189	359V	48.5757208999	0.165368222981912	390D	69.4850036712	0.463357513022599	0.00969495424586518	261G	53.9443322093	1.39016590283732
1A16	A	1	154	155	N	0.410951879160132	-0.6613	0.369230769231	0.707692307692	1.40664380069	1.62721971991	0.418546243038	0.674886538177	0	49.9084939392	TRUE	0	359V	50.2802926183	0.165368222981912	390D	72.2893653573	0.463357513022599	0.00969495424586518	261G	55.7729414122	1.3896283514894
1A16	A	1	155	156	L	1.50116458777174	0.5385	0.154228855721	0.154228855721	1.62659767559	1.78390167737	0.735425322151	0.870002790909	0	43.3771418565	FALSE	7.28421147004	359V	43.6489600954	0.165368222981912	390D	65.681704759	0.463357513022599	0.00969495424586518	261G	49.0731441205	1.3899759422651
1A16	A	1	156	157	T	2.98479867328924	2.171	0.482558139535	0.482558139535	1.60562530022	1.86006967131	0.66916633605	0.909031179331	0	42.4889111367	FALSE	8.65182248972	359V	43.243601635	0.165368222981912	390D	64.9366021493	0.463357513022599	0.00969495424586518	261G	49.2101688213	1.38951029988007
1A16	A	1	157	158	A	0.801236218820517	-0.2319	0.217054263566	0.217054263566	1.90596152609	1.99474363923	0.867536796783	1.02006179256	0	37.4071216769	FALSE	4.92425429101	359V	38.3916827752	0.165368222981912	390D	59.131620748	0.463357513022599	0.00969495424586518	261G	44.5872403575	1.38298138760732
1A16	A	1	158	159	P	0.212211343077751	-0.88	0.0503144654088	0.0503144654088	1.90525572089	2.0016504613	0.994354495117	1.05927503295	0	34.6728614778	FALSE	6.56632554755	359V	35.466481922	0.165368222981912	390D	57.5343829547	0.463357513022599	0.00969495424586518	261G	41.5725074627	1.37603092545973
1A16	A	1	159	160	A	2.37953501651095	1.505	0.248062015504	0.790697674419	1.81057745765	1.96533565409	0.636011286602	0.828308098369	0	36.5697051337	TRUE	0	359V	38.1398276601	0.165368222981912	390D	57.9340047261	0.463357513022599	0.00969495424586518	261G	44.8395019696	1.38114026336072
1A16	A	1	160	161	T	1.49655129770483	0.5336	0.162790697674	0.383720930233	1.82688019692	2.01708680223	0.77091985759	0.912645382459	0	32.2487939105	TRUE	0	359V	33.808742397	0.165368222981912	390D	54.4649824701	0.463357513022599	0.00969495424586518	261G	40.5306901221	1.36805254493487
1A16	A	1	161	162	M	1.71337593084949	0.7718	0.0758928571429	0.28125	2.04491705685	2.10592750068	0.961847012788	1.03239892104	0	27.4477855787	TRUE	0	359V	28.8357966326	0.165368222981912	390D	49.477733602	0.463357513022599	0.00969495424586518	261G	35.5019114116	1.34952303094424
1A16	A	1	162	163	I	2.17562759555364	1.281	0.111675126904	0.274111675127	1.84661091172	2.07281167584	0.898489528975	1.05816910535	0	26.96902137	TRUE	0	359V	28.3877991936	0.165368222981912	390D	50.1655094409	0.463357513022599	0.00969495424586518	261G	35.0530849328	1.34587930009692
1A16	A	1	163	164	D	0.548704720557993	-0.5098	0.119170984456	0.336787564767	2.02249735205	2.093882947	1.02292229	1.11950804747	0	19.9277158608	TRUE	0	359V	21.6376736511	0.165368222981912	390D	42.9811122251	0.463357513022599	0.00969495424586518	261G	28.6575573895	1.10070573637962
1A16	A	1	164	165	W	1.10626695804445	0.1037	0.0421052631579	0.0421052631579	2.07166380622	2.03196030687	1.28961393574	1.23249181551	0	20.3819118291	FALSE	6.42076140288	359V	20.6080980773	0.165368222981912	390D	45.4246880093	0.463357513022599	0.00969495424586518	261G	26.6169253788	1.12712567837665
1A16	A	1	165	166	R	1.2834172966137	0.2983	0.0766423357664	0.175182481752	2.10272656419	2.03346056857	1.15630674676	1.22399146842	0	16.9590756787	FALSE	3.85168830181	359V	18.3850736524	0.165368222981912	390D	40.5187901102	0.463357513022599	0.00969495424586518	261G	25.3247089157	0.898919991624751
1A16	A	1	166	167	P	1.84439336874967	0.9158	0.452830188679	0.540880503145	1.81895868089	1.89571725267	0.942871824922	1.10221260933	0	18.7480593076	FALSE	4.69627845161	359V	20.5632066644	0.165368222981912	390D	42.2967547468	0.463357513022599	0.00969495424586518	261G	27.545149466	1.02615408444862
1A16	A	1	167	168	V	2.36938577836376	1.494	0.310344827586	0.310344827586	1.67829885283	1.83751702285	1.01210858272	1.1564268883	0	21.9961137524	FALSE	8.77342312772	359V	22.7109762081	0.165368222981912	390D	46.94640062	0.463357513022599	0.00969495424586518	261G	28.7467480544	1.21081079051114
1A16	A	1	168	169	V	0.838327070958454	-0.1911	0	0	1.97523100768	1.98025108725	1.29368767267	1.31747656204	0	18.5440205278	FALSE	9.03091313975	359V	18.388089346	0.165368222981912	390D	44.4916427319	0.463357513022599	0.00969495424586518	261G	24.055217785	1.01241654535594
1A16	A	1	169	170	H	0.494083366165807	-0.5699	0.15625	0.15625	2.02350195615	2.03537521568	1.25651755287	1.35570366668	0	13.7245925121	FALSE	8.10632261174	359V	14.574063549	0.165368222981912	390D	39.1646709421	0.463357513022599	0.00969495424586518	261G	21.2525800789	0.649619812251092
1A16	A	1	170	171	E	0.639955598081426	-0.4094	0.309417040359	0.309417040359	1.56133969099	1.85048464107	0.98329682547	1.24064342459	0	18.3441725478	FALSE	13.410666156	359V	19.3713553375	0.165368222981912	390D	42.5015285206	0.463357513022599	0.00969495424586518	261G	25.1834347638	0.998743159897343
1A16	A	1	171	172	M	0.604156467162223	-0.4488	0.138392857143	0.138392857143	1.6981325391	1.82032425001	1.13080257073	1.25608187566	0	20.7446544619	FALSE	13.3520375528	359V	20.1958596566	0.165368222981912	390D	46.8155876482	0.463357513022599	0.00969495424586518	261G	25.0358187519	1.14731723747956
1A16	A	1	172	173	R	0.0131201969502853	-1.099	0.014598540146	0.014598540146	2.10708523293	1.97292382176	1.41976557433	1.38443777244	0	12.9885670573	FALSE	6.34844629564	359V	12.0858958141	0.165368222981912	390D	39.454204538	0.463357513022599	0.00969495424586518	261G	17.5725736056	0.593852344294601
1A16	A	1	173	174	L	0.272368645550226	-0.8138	0	0	1.81623281959	1.93961957221	1.25351248892	1.37820785864	0	14.2225397998	FALSE	12.6463056559	359V	14.9368154665	0.165368222981912	390D	38.562370832	0.463357513022599	0.00969495424586518	261G	20.4034926657	0.687888569202636
1A16	A	1	174	175	F	1.89329424345889	0.9697	0.229166666667	0.229166666667	1.54555521645	1.78236173585	1.06228415069	1.28699594842	0	18.6808881642	FALSE	16.4640075642	359V	18.7240042458	0.165368222981912	390D	42.7338626082	0.463357513022599	0.00969495424586518	261G	23.124298726	1.02165709924829
1A16	A	1	175	176	K	0.0139229094219272	-1.098	0.0593220338983	0.0593220338983	1.88009419342	1.80121472925	1.3553281843	1.319154009	0	14.7162549843	FALSE	11.4555953741	359V	12.9194018601	0.165368222981912	390D	39.9108742443	0.463357513022599	0.00969495424586518	261G	16.0260103155	0.726173759087507
1A16	A	1	176	177	S	0.362327801854925	-0.7149	0.18064516129	0.18064516129	1.59914804169	1.59497331604	1.13796208471	1.14675508755	0	21.7918515335	FALSE	16.7682563587	359V	19.3598571793	0.165368222981912	390D	47.1870442058	0.463357513022599	0.00969495424586518	261G	21.0333649818	1.2011056791346
1A16	A	1	177	178	P	2.37123109439052	1.496	0.59748427673	0.59748427673	1.2904873717	1.46592585042	0.888609221014	1.05097580605	0	24.4503355467	FALSE	20.5547563851	359V	21.9937366918	0.165368222981912	390D	48.6992108222	0.463357513022599	0.00969495424586518	261G	22.7301637228	1.30328313470993
1A16	A	1	178	179	E	1.71614390488964	0.7753	0.399103139013	0.399103139013	1.36687418096	1.58481197584	0.93718879896	1.13599882572	0	25.133428639	FALSE	19.1765786612	359V	22.0176217574	0.165368222981912	390D	49.8957631537	0.463357513022599	0.00969495424586518	261G	22.0906973511	1.31975954111227
1A16	A	1	179	180	E	0.0136092056973775	-1.099	0.0179372197309	0.0179372197309	1.83975047318	1.83996979802	1.31914933693	1.34693895408	0	17.9901713207	FALSE	12.7330919324	359V	15.4545573549	0.165368222981912	390D	43.6982385247	0.463357513022599	0.00969495424586518	261G	17.653422615	0.974026257097226
1A16	A	1	180	181	I	1.4181253665674	0.4467	0.121827411168	0.121827411168	1.60576633765	1.79880768456	1.16862195971	1.34050024765	0	19.1171439366	FALSE	16.4939024037	359V	16.8456707331	0.165368222981912	390D	42.7029311142	0.463357513022599	0.00969495424586518	261G	17.3212996135	1.05039617813511
1A16	A	1	181	182	A	1.99663194095762	1.083	0.186046511628	0.186046511628	1.47108277526	1.6666898125	1.02670343234	1.21633010532	0	22.64913911	FALSE	15.3139557447	359V	19.0065363588	0.165368222981912	390D	45.7417033689	0.463357513022599	0.00969495424586518	261G	17.4280512649	1.23996193671206
1A16	A	1	182	183	V	1.78442059787987	0.8501	0	0	1.78462461227	1.88323813577	1.24332143286	1.37001465342	0	19.0205982364	FALSE	11.8231513223	359V	14.9992746678	0.165368222981912	390D	43.0391742703	0.463357513022599	0.00969495424586518	261G	13.9573031428	1.04413327073547
1A16	A	1	183	184	L	0.451733363351595	-0.6164	0.0149253731343	0.0149253731343	1.970181036	2.02358321592	1.4358541931	1.50622532389	0	14.2757007865	FALSE	10.0773197084	359V	10.925487401	0.165368222981912	390D	38.2073030479	0.463357513022599	0.00969495424586518	261G	11.4147913017	0.691996764345211
1A16	A	1	184	185	R	0.616704616144212	-0.435	0.346715328467	0.346715328467	1.42382144891	1.83657306474	1.01116667817	1.3701290875	0	20.0000737324	FALSE	16.9295257533	359V	18.5120214399	0.165368222981912	390D	42.8950960261	0.463357513022599	0.00969495424586518	261G	16.2779890153	1.10499961122691
1A16	A	1	185	186	R	1.80195110013412	0.8693	0.229927007299	0.229927007299	1.56744758071	1.80614138937	1.03662423008	1.30202808956	0	21.8933981376	FALSE	8.27505751161	359V	18.1074476253	0.165368222981912	390D	42.3634670623	0.463357513022599	0.00969495424586518	261G	12.9419344619	1.20596389347091
1A16	A	1	186	187	A	0.147902079545059	-0.9508	0	0	2.02621875396	2.10466185076	1.44645684696	1.54319651987	0	15.3858572612	FALSE	7.73321743108	359V	10.8956255462	0.165368222981912	390D	37.2048796983	0.463357513022599	0.00969495424586518	261G	7.725611197	0.778313521075618
1A16	A	1	187	188	G	0.690424991413396	-0.3539	0	0	1.96740447514	2.09084820262	1.45299804309	1.57861519209	0	14.0266167255	FALSE	9.89687673695	359V	12.186963417	0.165368222981912	390D	35.538251244	0.463357513022599	0.00969495424586518	261G	7.87050029265	0.672784389338613
1A16	A	1	188	189	E	2.38045767452434	1.506	0.390134529148	0.390134529148	1.46800899087	1.84555061373	1.00783395356	1.35711277893	0	20.3070252939	FALSE	11.871277668	359V	18.6349030566	0.165368222981912	390D	40.7988069619	0.463357513022599	0.00969495424586518	261G	13.2090648863	1.12285685381532
1A16	A	1	189	190	I	0.221161125807552	-0.8702	0	0	1.89975804596	1.9505529801	1.29216992343	1.3864684728	0	19.0356865445	FALSE	6.86769091068	359V	14.8512383685	0.165368222981912	390D	38.381673575	0.463357513022599	0.00969495424586518	261G	8.80599956187	1.04511578685521
1A16	A	1	190	191	T	0.313888256152395	-0.7682	0	0	2.20038655557	2.15235496976	1.60866966221	1.57634872049	0	12.9130061151	FALSE	7.42988576144	359V	10.4451310328	0.165368222981912	390D	32.2810323478	0.463357513022599	0.00969495424586518	261G	3.71303316895	0.588187801142487
1A16	A	1	191	192	A	0.579706029807613	-0.4756	0	0	1.84502430582	1.99137210474	1.36712287371	1.48924461944	0	15.2422766812	FALSE	12.8150174291	359V	15.698605418	0.165368222981912	390D	34.1713711764	0.463357513022599	0.00969495424586518	261G	9.53599429304	0.767135377539105
1A16	A	1	192	193	M	3.84840657381434	3.121	0.25	0.25	1.57160184427	1.81601310769	1.05465154948	1.29683636482	0	20.6960896341	FALSE	7.22505494244	359V	19.0783724408	0.165368222981912	390D	38.5177546819	0.463357513022599	0.00969495424586518	261G	12.0456333108	1.14466061687386
1A16	A	1	193	194	A	0.23970655187652	-0.8498	0	0	1.99012185368	2.04534663391	1.36468923744	1.45029074746	0	16.8318518517	FALSE	9.02308579537	359V	14.8358572238	0.165368222981912	390D	32.6031726352	0.463357513022599	0.00969495424586518	261G	7.1902145734	0.889381111663245
1A16	A	1	194	195	H	0.0531543281509097	-1.055	0.00446428571429	0.00446428571429	2.06821539425	2.03160327315	1.50991281419	1.49214124795	0	12.2754182002	FALSE	11.3723470468	359V	13.1834158573	0.165368222981912	390D	28.1406526303	0.463357513022599	0.00969495424586518	261G	6.81358451799	0.540894130496572
1A16	A	1	195	196	T	1.99386396691748	1.081	0.174418604651	0.174418604651	1.57630341275	1.81323947897	1.11767095211	1.33177763383	0	19.1086054788	FALSE	11.5907636091	359V	20.4058386725	0.165368222981912	390D	33.9138817823	0.463357513022599	0.00969495424586518	261G	13.3682223067	1.04984458795615
1A16	A	1	196	197	R	0.661822592998568	-0.3854	0.116788321168	0.138686131387	1.70225498884	1.79116782563	1.03127129703	1.25287532082	0	22.915310147	FALSE	4.21898331983	359V	21.0873652325	0.165368222981912	390D	35.2331080508	0.463357513022599	0.00969495424586518	261G	13.5622849037	1.25097084540194
1A16	A	1	197	198	A	0.0787396348619794	-1.027	0	0	1.89649891496	1.95445445765	1.31852985764	1.38974079898	0	17.4853856144	FALSE	6.84955209503	359V	18.0689255389	0.165368222981912	390D	28.5268371708	0.463357513022599	0.00969495424586518	261G	11.2727371839	0.937785542226025
1A16	A	1	198	199	M	0.200954915314496	-0.8924	0	0	1.75590216329	1.83261704469	1.3048815181	1.35180018588	0	17.0167899561	FALSE	12.0915097315	359V	20.3023153958	0.165368222981912	390D	28.4142260552	0.463357513022599	0.00969495424586518	261G	14.1677918319	0.903229871012338
1A16	A	1	199	200	E	1.72537048502345	0.7852	0.331838565022	0.331838565022	1.40507189587	1.65432807988	0.957200501825	1.18771447248	0	23.2974695366	FALSE	10.0148848838	359V	24.6458610349	0.165368222981912	390D	34.7818787947	0.463357513022599	0.00969495424586518	261G	17.3653466799	1.26583068836732
1A16	A	1	200	201	K	3.91206997673767	3.191	0.402542372881	0.402542372881	1.48870910537	1.64119659658	0.901598419346	1.10905253488	0	24.9155242227	FALSE	4.21396335936	359V	24.5521237418	0.165368222981912	390D	34.0741868123	0.463357513022599	0.00969495424586518	261G	17.2320979187	1.31497420820235
1A16	A	1	201	202	C	1.1339466984459	0.1344	0	0	1.7188393328	1.7333876514	1.20869414277	1.21418414798	0	20.9471715003	FALSE	9.52948252379	359V	23.2799943123	0.165368222981912	390D	25.9717649884	0.463357513022599	0.00969495424586518	261G	17.3684712419	1.15824017860558
1A16	A	1	202	203	R	1.41258941848712	0.4404	0.226277372263	0.226277372263	1.29396356626	1.53677125603	0.835353099224	1.05320050898	0	26.8841367759	FALSE	10.3579066396	359V	28.6906104181	0.165368222981912	390D	31.2596604002	0.463357513022599	0.00969495424586518	261G	22.0505946134	1.3451263679858
1A16	A	1	203	204	P	1.06474734744228	0.05843	0.283018867925	0.283018867925	1.33039986402	1.51601515991	0.890396537937	1.04291180573	0	25.8896959517	FALSE	12.160709179	359V	29.6238698525	0.165368222981912	390D	25.9131904836	0.463357513022599	0.00969495424586518	261G	24.1577650402	1.3333098524868
1A16	A	1	204	205	G	0.485318115038682	-0.5796	0.307692307692	0.307692307692	1.34033339362	1.43968102348	0.809409163636	0.908503081255	0	25.0392447697	FALSE	8.53472186656	359V	29.2039729661	0.165368222981912	390D	25.6325800185	0.463357513022599	0.00969495424586518	261G	24.0678179935	1.31774310309163
1A16	A	1	205	206	M	1.42273865663431	0.4522	0.183035714286	0.183035714286	1.53939492334	1.62953079694	0.933036087031	1.01347208599	0	23.1563642453	FALSE	4.98307913579	359V	25.4636739575	0.165368222981912	390D	28.3777414043	0.463357513022599	0.00969495424586518	261G	19.4166441389	1.26047722116213
1A16	A	1	206	207	F	2.36846312035038	1.493	0.283333333333	0.283333333333	1.51432317726	1.82761862368	0.765308940507	1.11389749671	0	22.0173104996	FALSE	4.98694810719	359V	26.3548455934	0.165368222981912	390D	25.1724907931	0.463357513022599	0.00969495424586518	261G	22.0778964759	1.21180248016651
1A16	A	1	207	208	E	0.0136092056973775	-1.099	0	0	1.9176872439	2.01628242966	1.21742538644	1.30017140784	0	14.9703082557	FALSE	8.10049735589	359V	20.3408554711	0.165368222981912	390D	19.5647236515	0.463357513022599	0.00969495424586518	261G	17.067895349	0.745950339644005
1A16	A	1	208	209	Y	0.491130860522986	-0.5732	0.144486692015	0.425855513308	1.78477614317	2.06105741397	0.812036661521	1.18725021647	0	19.6920992424	TRUE	0	359V	22.8261100863	0.165368222981912	390D	26.8733892198	0.463357513022599	0.00969495424586518	261G	18.5348153469	1.08650021535247
1A16	A	1	209	210	H	0.729361159578096	-0.311	0.165178571429	0.34375	1.64340971336	1.96266905529	0.835534345856	1.13085064835	0	22.2746104816	TRUE	0	359V	24.5268139015	0.165368222981912	390D	29.0083584253	0.463357513022599	0.00969495424586518	261G	18.979934927	1.22360219127254
1A16	A	1	210	211	L	0.559038490307866	-0.4984	0	0	1.8847784802	2.04075220135	1.25915076407	1.3323242574	0	18.1060128349	FALSE	6.755470932	359V	19.8760126953	0.165368222981912	390D	26.2464857324	0.463357513022599	0.00969495424586518	261G	13.9057132036	0.982181668084796
1A16	A	1	211	212	E	0.260558622978943	-0.8269	0.0313901345291	0.264573991031	2.0794131114	2.15583839585	1.11525816065	1.33566844375	0	14.4430933473	TRUE	0	359V	15.6304564686	0.165368222981912	390D	27.1466145845	0.463357513022599	0.00969495424586518	261G	11.3907789038	0.704957882399448
1A16	A	1	212	213	G	0.244965702552795	-0.844	0.0384615384615	0.375	1.9688285974	2.11262110673	0.990116608555	1.14376544551	0	19.139129998	TRUE	0	359V	18.8583927031	0.165368222981912	390D	31.0894945994	0.463357513022599	0.00969495424586518	261G	12.8608066541	1.05181442218353
1A16	A	1	213	214	E	0.233617008988202	-0.8565	0.0986547085202	0.210762331839	1.74151837491	1.98983881146	1.00013433095	1.20871288108	0	22.4917219311	TRUE	0	359V	21.8986237263	0.165368222981912	390D	32.8348068945	0.463357513022599	0.00969495424586518	261G	14.856917023	1.23320680553651
1A16	A	1	214	215	I	0.756395039370175	-0.2812	0	0	2.08933016822	2.14642731647	1.39589131534	1.41393429435	0	15.7755713341	FALSE	6.50415980268	359V	14.470644368	0.165368222981912	390D	29.2567992971	0.463357513022599	0.00969495424586518	261G	7.57534881505	0.808582838608168
1A16	A	1	215	216	H	1.31017437900177	0.3283	0.21875	0.21875	2.09195686979	2.17253460286	1.18344173129	1.29254714091	0	15.6493638077	FALSE	4.8123894226	359V	13.8292795839	0.165368222981912	390D	30.8664931289	0.463357513022599	0.00969495424586518	261G	8.56472941959	0.798795612924827
1A16	A	1	216	217	H	0.602495682738136	-0.4506	0.0848214285714	0.441964285714	1.75924788587	2.06021504822	0.794721665519	1.11977952138	0	24.9381778221	TRUE	0	359V	21.9572289421	0.165368222981912	390D	38.3465338838	0.463357513022599	0.00969495424586518	261G	15.0473138726	1.31549155942674
1A16	A	1	217	218	E	1.07950987565639	0.07458	0.0538116591928	0.0538116591928	1.73735268702	1.96976538715	1.09660007051	1.23300408349	0	21.779997885	FALSE	4.39779513184	359V	19.2450283539	0.165368222981912	390D	37.0148261225	0.463357513022599	0.00969495424586518	261G	11.6994197582	1.20053432220404
1A16	A	1	218	219	F	0.23075676914672	-0.8596	0.00416666666667	0.00416666666667	2.12132639576	2.13731289169	1.390933647	1.38141523403	0	16.585093555	FALSE	7.76107428717	359V	12.0948548063	0.165368222981912	390D	33.0853536669	0.463357513022599	0.00969495424586518	261G	5.12113793427	0.870739657514126
1A16	A	1	219	220	N	1.18469288918188	0.1903	0.0205128205128	0.430769230769	1.93184361836	2.11400371665	0.824483299593	1.18950648171	0	23.965900046	TRUE	0	359V	19.3555233815	0.165368222981912	390D	40.0524292029	0.463357513022599	0.00969495424586518	261G	13.6768449484	1.28896085744571
1A16	A	1	220	221	R	1.24189768601153	0.2529	0.434306569343	0.547445255474	1.52440881283	1.83436137958	0.836228016961	0.979407939993	0	25.7297361851	TRUE	0	359V	22.3388054892	0.165368222981912	390D	41.2660101937	0.463357513022599	0.00969495424586518	261G	15.1329855134	1.3308119432236
1A16	A	1	221	222	H	1.71153061482273	0.7695	0.147321428571	0.15625	1.64698875055	1.76245107599	1.0184760655	1.05597100252	0	22.9700118879	FALSE	4.45794074882	359V	19.2822634682	0.165368222981912	390D	40.6683475906	0.463357513022599	0.00969495424586518	261G	12.5072719706	1.25316739178795
1A16	A	1	222	223	G	0.107766455962962	-0.995	0.269230769231	0.528846153846	1.76495956722	1.86237562793	0.936153008186	1.0643294589	0	23.0149651737	TRUE	0	359V	18.1550119444	0.165368222981912	390D	42.5004057239	0.463357513022599	0.00969495424586518	261G	13.1585512468	1.25495534478088
1A16	A	1	223	224	A	0.567711475633653	-0.4888	0.0077519379845	0.0077519379845	1.99581135935	2.09815914808	1.25366004013	1.31907476709	0	18.3603654994	FALSE	4.78975681912	359V	13.4961562856	0.165368222981912	390D	38.1292540127	0.463357513022599	0.00969495424586518	261G	8.48799710611	0.99985884030632
1A16	A	1	224	225	R	0.793947220514803	-0.2399	0.21897810219	0.638686131387	1.96335591812	2.10053202933	0.829224054924	1.15575720363	0	22.9461602007	TRUE	0	359V	18.5782034875	0.165368222981912	390D	41.9793251181	0.463357513022599	0.00969495424586518	261G	15.4501015026	1.2522124344351
1A16	A	1	225	226	Y	2.23467770841006	1.345	0.239543726236	0.338403041825	2.01798858792	2.15295059607	0.980417289983	1.24125717149	0	18.7783550901	FALSE	4.70590135039	359V	14.7095337542	0.165368222981912	390D	37.9128113554	0.463357513022599	0.00969495424586518	261G	12.6490583925	1.0281739815907
1A16	A	1	226	227	P	0.940188515635775	-0.07939	0.182389937107	0.232704402516	2.10322190237	2.26377863588	1.20126632012	1.42895865486	0	14.0822342674	FALSE	6.54598064068	359V	10.3807477184	0.165368222981912	390D	31.6277038416	0.463357513022599	0.00969495424586518	261G	6.88009521944	0.677066126759777
1A16	A	1	227	228	S	0.260558622978943	-0.8268	0.0193548387097	0.122580645161	2.25938720285	2.27715449205	1.50405408345	1.47387218798	0	9.72950149215	TRUE	0	359V	4.90935371168	0.165368222981912	390D	31.66926016	0.463357513022599	0.00969495424586518	261G	4.60793081371	0.363093021035296
1A16	A	1	228	229	Y	0.0947569779742827	-1.009	0.110266159696	0.148288973384	2.20398215814	2.1954885697	1.45566176712	1.31064985258	0	8.11666475489	FALSE	4.81714154288	359V	4.83299780045	0.165368222981912	390D	26.8969595091	0.463357513022599	0.00969495424586518	261G	4.72908214598	0.260199920127812
1A16	A	1	229	230	N	0.839618792177188	-0.1897	0.246153846154	0.651282051282	2.05697673861	2.15426270894	0.993169126417	1.20989488129	0	9.48424511276	TRUE	0	359V	10.109384331	0.165368222981912	390D	26.7528786311	0.463357513022599	0.00969495424586518	261G	10.7803732357	0.346990810255965
1A16	A	1	230	231	T	0.373399698015503	-0.7027	0.0174418604651	0.0290697674419	2.16872874907	2.20074933898	1.36051582819	1.38106759519	0	11.5443708179	FALSE	4.4744587501	359V	11.5928974704	0.165368222981912	390D	26.5640626255	0.463357513022599	0.00969495424586518	261G	7.21383834649	0.487897556519613
1A16	A	1	231	232	I	0.0121975389369038	-1.1	0.0253807106599	0.0253807106599	2.05702642988	2.21129679502	1.30921473962	1.45289253677	0	6.08042383571	FALSE	5.72756832788	359V	10.8107442247	0.165368222981912	390D	20.6989643683	0.463357513022599	0.00969495424586518	261G	9.94220103167	0.139134089772504
1A16	A	1	232	233	V	0.0886858882462322	-1.016	0	0	2.04925916579	2.16857864217	1.34910729265	1.47410080531	0	13.2087617579	FALSE	6.35807998076	359V	16.3910076719	0.165368222981912	390D	22.7207972957	0.463357513022599	0.00969495424586518	261G	12.048442664	0.61042672023194
1A16	A	1	233	234	G	0.30263182838914	-0.7805	0.00961538461538	0.00961538461538	2.0261210402	2.12975239835	1.36980031088	1.47270684952	0	11.5059075027	FALSE	7.53220324628	359V	17.4242656673	0.165368222981912	390D	17.4166534496	0.463357513022599	0.00969495424586518	261G	14.9998282503	0.485149035128995
1A16	A	1	234	235	S	1.09427240387049	0.09043	0.0387096774194	0.0387096774194	1.84832164283	1.99940553163	1.2654930303	1.42459100282	0	16.4136979894	FALSE	10.9856456703	359V	22.0636887672	0.165368222981912	390D	17.9825101303	0.463357513022599	0.00969495424586518	261G	18.6424387619	0.857694001034606
1A16	A	1	235	236	G	0.02986643989316	-1.081	0.115384615385	0.115384615385	1.70397708348	1.7981199538	1.17486258256	1.27204447424	0	16.7966376246	FALSE	10.2138768225	359V	23.526561442	0.165368222981912	390D	14.1327308688	0.463357513022599	0.00969495424586518	261G	21.1090562005	0.886731822193025
1A16	A	1	236	237	E	1.69676808660863	0.7532	0.502242152466	0.560538116592	1.45093372944	1.7618411243	0.881516760594	1.18502050886	0	17.7984408841	FALSE	9.34699084191	359V	26.0496256844	0.165368222981912	390D	9.00123864687	0.463357513022599	0.00969495424586518	261G	25.1097204838	0.960391710478444
1A16	A	1	237	238	N	0.022522082106643	-1.089	0.0512820512821	0.148717948718	1.85259134059	1.94804243891	1.14411366822	1.27675539593	0	13.3826600962	FALSE	6.1378656767	359V	20.7549016082	0.165368222981912	390D	14.4820922526	0.463357513022599	0.00969495424586518	261G	19.2021961728	0.623584274589804
1A16	A	1	238	239	G	0.548612454756655	-0.5099	0.0192307692308	0.0192307692308	1.9430384798	2.09869359394	1.34200964186	1.495333611	0	11.2071970416	FALSE	6.46294008054	359V	18.1909129289	0.165368222981912	390D	14.0922893158	0.463357513022599	0.00969495424586518	261G	16.9882830308	0.463948231650367
1A16	A	1	239	240	C	0.255391738104006	-0.8325	0.0898203592814	0.185628742515	1.76403337618	1.97471990058	1.17645592592	1.33853418511	0	11.636847791	FALSE	6.80614116292	359V	20.9615944064	0.165368222981912	390D	9.60315413731	0.463357513022599	0.00969495424586518	261G	21.041252955	0.494522742342095
1A16	A	1	240	241	I	0.330034771386572	-0.7504	0.0609137055838	0.441624365482	1.83156108389	2.01956792994	0.97010135278	1.19758026163	0	8.90837442565	TRUE	0	359V	17.7522554514	0.165368222981912	390D	12.7856105196	0.463357513022599	0.00969495424586518	261G	18.5245405739	0.309843381154447
1A16	A	1	241	242	L	0.0681567474484933	-1.039	0.0149253731343	0.228855721393	1.88921666865	2.01611743459	1.14536199636	1.23149992468	0	5.07896023228	TRUE	0	359V	13.6727894054	0.165368222981912	390D	15.6190211104	0.463357513022599	0.00969495424586518	261G	16.2230068019	0.0825069598077947
1A16	A	1	242	243	H	0.0126219616230593	-1.1	0.241071428571	0.553571428571	1.93008864882	2.06926463613	1.07968179362	1.18994661793	1	0	TRUE	0	359V	9.3331708222	0.165368222981912	390D	20.0325233307	0.463357513022599	0.00969495424586518	261G	12.7125493213	-0.187545815423478
1A16	A	1	243	244	Y	0.0177334870171929	-1.094	0	0.0304182509506	1.97684416817	2.09920410686	1.17226040073	1.2201875594	0	10.7490515346	FALSE	4.88036361135	359V	17.7512874524	0.165368222981912	390D	16.7839517364	0.463357513022599	0.00969495424586518	261G	16.5398462384	0.431952147408705
1A16	A	1	244	245	T	0.7511358886939	-0.287	0.261627906977	0.366279069767	1.9786814079	2.09319437047	1.01533675432	1.16801822479	0	7.64781616092	TRUE	0	359V	12.7961284507	0.165368222981912	390D	21.613248731	0.463357513022599	0.00969495424586518	261G	12.9807099144	0.231526151126461
1A16	A	1	245	246	E	0.756579570972851	-0.281	0.282511210762	0.506726457399	1.85026098052	1.95436163285	0.846729835119	1.00109904905	0	11.6205146025	TRUE	0	359V	18.4771519223	0.165368222981912	390D	18.6656096152	0.463357513022599	0.00969495424586518	261G	18.2702285777	0.493350880531404
1A16	A	1	246	247	N	0.0150024192975836	-1.097	0	0	2.03252491349	2.0475660158	1.18156719386	1.21397711726	0	11.8993329209	FALSE	4.92560657071	359V	15.9719598787	0.165368222981912	390D	22.2394224864	0.463357513022599	0.00969495424586518	261G	13.068945481	0.513454875138027
1A16	A	1	247	248	E	1.46887155730339	0.5026	0.520179372197	0.542600896861	1.66617157572	1.81985743342	0.758371640725	0.970175377333	0	16.3623509745	FALSE	5.25646549663	359V	22.6661624344	0.165368222981912	390D	19.8340932043	0.463357513022599	0.00969495424586518	261G	20.9779997372	0.853771793859175
1A16	A	1	248	249	C	1.7032266927023	0.7611	0.293413173653	0.299401197605	1.62307960411	1.69818873091	0.918201082446	0.988093769895	0	17.3507796587	FALSE	8.63607435944	359V	23.9199656032	0.165368222981912	390D	17.6603289013	0.463357513022599	0.00969495424586518	261G	21.4106200152	0.927942907325422
1A16	A	1	249	250	E	3.12319737529646	2.323	0.349775784753	0.349775784753	1.32911944216	1.64703816516	0.749460436909	1.01585226573	0	24.2543618427	FALSE	9.40160963921	359V	29.3686540042	0.165368222981912	390D	23.6187781742	0.463357513022599	0.00969495424586518	261G	25.0561353521	1.2977467274284
1A16	A	1	250	251	M	0.844785677052125	-0.184	0.00446428571429	0.00446428571429	1.77758696327	1.73764561869	1.196699302	1.18153648806	0	18.9853206499	FALSE	8.09062893139	359V	23.0093085929	0.165368222981912	390D	22.564228275	0.463357513022599	0.00969495424586518	261G	18.1893157803	1.04183072104827
1A16	A	1	251	252	R	2.35370059213627	1.477	0.474452554745	0.474452554745	1.26251934748	1.5237585058	0.746180817756	1.04228396855	0	23.4127138691	FALSE	13.194053726	359V	29.5113104164	0.165368222981912	390D	19.6726777726	0.463357513022599	0.00969495424586518	261G	25.8508280811	1.27008442507248
1A16	A	1	252	253	D	1.20499136547627	0.2119	0.59067357513	0.59067357513	1.15640238047	1.39862293415	0.768456351144	0.979352737746	0	27.598128677	FALSE	16.3296039415	359V	32.3041544417	0.165368222981912	390D	24.1005132359	0.463357513022599	0.00969495424586518	261G	27.4751655939	1.35048005382316
1A16	A	1	253	254	G	0.365833902305775	-0.7111	0.240384615385	0.240384615385	1.32680845728	1.39436561787	0.931097643718	0.999605427689	0	23.7829298279	FALSE	17.8214697424	359V	29.7791897782	0.165368222981912	390D	20.0687552503	0.463357513022599	0.00969495424586518	261G	25.7646876468	1.28300618147114
1A16	A	1	254	255	D	0.68073708227289	-0.3645	0.290155440415	0.290155440415	1.50538692565	1.66569753259	1.03403918754	1.22155036204	0	20.4122620741	FALSE	13.9101039835	359V	26.6258395526	0.165368222981912	390D	16.3126995681	0.463357513022599	0.00969495424586518	261G	23.4252033878	1.12884596842634
1A16	A	1	255	256	L	0.0165893910805998	-1.095	0.0497512437811	0.0497512437811	1.72890123912	1.88658173972	1.29622064693	1.42652230795	0	16.3830881382	FALSE	14.7163429002	359V	23.2665311098	0.165368222981912	390D	18.0895174418	0.463357513022599	0.00969495424586518	261G	20.0783638678	0.855356565423281
1A16	A	1	256	257	V	0.301985967779773	-0.7813	0	0	1.90824395706	2.04572670281	1.36740203563	1.52102010589	0	16.1457468421	FALSE	12.0343168049	359V	19.9902883196	0.165368222981912	390D	21.0274100422	0.463357513022599	0.00969495424586518	261G	15.5358852139	0.837162929959716
1A16	A	1	257	258	L	0.0288422894983065	-1.082	0.00497512437811	0.00497512437811	2.02715645838	2.1463366621	1.45470872976	1.59215260455	0	10.0276527637	FALSE	8.52546995998	359V	15.0748551845	0.165368222981912	390D	18.1392537222	0.463357513022599	0.00969495424586518	261G	13.1952843309	0.382903565990468
1A16	A	1	258	259	I	0.123636173793124	-0.9776	0	0	2.04029970625	2.16795067027	1.44282778911	1.56966337648	0	13.7765872924	FALSE	9.322656622	359V	15.285919988	0.165368222981912	390D	24.2684088736	0.463357513022599	0.00969495424586518	261G	9.98469473512	0.653596908762835
1A16	A	1	259	260	D	0.0130187045688133	-1.099	0.0310880829016	0.0310880829016	2.17705924976	2.20709668284	1.53015923757	1.56601271121	0	6.87614483227	FALSE	7.33069024979	359V	8.60708579171	0.165368222981912	390D	23.0066539282	0.463357513022599	0.00969495424586518	261G	7.4285695665	0.185409929011735
1A16	A	1	260	261	A	0.0232878882577497	-1.088	0	0	2.21489848909	2.23806255209	1.53157904545	1.56008697791	0	11.912222436	FALSE	8.0878341699	359V	10.4434932532	0.165368222981912	390D	27.2328150407	0.463357513022599	0.00969495424586518	261G	4.49716174935	0.514389292079197
1A16	A	1	261	262	G	0.104629418717465	-0.9985	0	0	2.2924720405	2.30379750356	1.62140164964	1.63627733125	0	11.69571603	FALSE	4.60793081371	359V	7.64964126865	0.165368222981912	390D	30.1938494777	0.463357513022599	0.00969495424586518	261G	0	0.498752474374281
1A16	A	1	262	263	C	0.694300155069598	-0.3496	0	0	2.16578160445	2.30345067178	1.49289010251	1.59759445051	0	15.5169556576	FALSE	6.18891398559	359V	10.7073185298	0.165368222981912	390D	35.2121702327	0.463357513022599	0.00969495424586518	261G	5.09217953516	0.788510360115572
1A16	A	1	263	264	E	0.126588679435945	-0.9742	0.116591928251	0.161434977578	2.10715165216	2.26878678271	1.28198149104	1.53985893766	0	13.1772110974	FALSE	5.02485746352	359V	8.82473116652	0.165368222981912	390D	36.1694553103	0.463357513022599	0.00969495424586518	261G	9.06645431369	0.608045850954524
1A16	A	1	264	265	Y	1.68754150647481	0.7433	0.0950570342205	0.0950570342205	1.79063520541	2.09409781724	1.17411550377	1.42538575493	0	20.1311127245	FALSE	6.19827504392	359V	15.4318384224	0.165368222981912	390D	42.0103988766	0.463357513022599	0.00969495424586518	261G	11.8339879071	1.11269376867873
1A16	A	1	265	266	K	1.94680840823502	1.029	0.389830508475	0.389830508475	1.70825737162	1.93909957833	1.07056959184	1.27960017465	0	21.4399830142	FALSE	7.74847656559	359V	16.9604333924	0.165368222981912	390D	44.7099770796	0.463357513022599	0.00969495424586518	261G	14.8578567608	1.18377659408356
1A16	A	1	266	267	G	1.17731162507483	0.1817	0.144230769231	0.144230769231	2.02744724261	2.09380524805	1.31700485405	1.3957379728	0	15.2500994525	FALSE	6.62602459067	359V	11.1962308158	0.165368222981912	390D	39.7947900673	0.463357513022599	0.00969495424586518	261G	11.9605888375	0.76774459868241
1A16	A	1	267	268	Y	0.0321454051862124	-1.078	0.00380228136882	0.00380228136882	2.00962754391	2.1930661048	1.41666174224	1.55202863376	0	15.2922908775	FALSE	9.8378968916	359V	11.8170514328	0.165368222981912	390D	40.6490273257	0.463357513022599	0.00969495424586518	261G	13.2733368478	0.771030046585525
1A16	A	1	268	269	A	0.0772449288803013	-1.029	0.0077519379845	0.0077519379845	2.24402591064	2.2786085876	1.5571832804	1.6240352562	0	9.08665165833	FALSE	3.5099606987	359V	4.58364165363	0.165368222981912	390D	33.0697058577	0.463357513022599	0.00969495424586518	261G	6.69753711978	0.321246591641499
1A16	A	1	269	270	G	0.494083366165807	-0.5699	0	0	2.24520299396	2.26310952684	1.64069717844	1.66328557903	0	11.6776899593	FALSE	5.17671921309	359V	7.48547452408	0.165368222981912	390D	32.9412759795	0.463357513022599	0.00969495424586518	261G	4.46840617371	0.497456275863295
1A16	A	1	270	271	D	0.0130187045688133	-1.099	0.0259067357513	0.0259067357513	2.23436585624	2.21169063857	1.60430685639	1.6119786395	0	6.1308589783	FALSE	6.67184313761	359V	4.90981018906	0.165368222981912	390D	27.4361503792	0.463357513022599	0.00969495424586518	261G	6.0393309327	0.142031518377284
1A16	A	1	271	272	I	0.065176562065271	-1.042	0	0	2.11641889024	2.17728536275	1.59017954118	1.62573075853	0	10.1133532082	FALSE	10.1594182701	359V	11.3449104642	0.165368222981912	390D	29.5776263346	0.463357513022599	0.00969495424586518	261G	6.28067298775	0.388646752017772
1A16	A	1	272	273	T	0.0701865950779327	-1.036	0	0	2.12822924137	2.17428365417	1.57081870716	1.63290358716	0	6.39591347666	FALSE	9.92437310924	359V	11.3492266229	0.165368222981912	390D	22.699472424	0.463357513022599	0.00969495424586518	261G	9.33673679552	0.157335887977666
1A16	A	1	273	274	R	0.0180840970622779	-1.094	0	0	1.88838337263	2.03809021833	1.43463565008	1.54867946868	0	11.2278818241	FALSE	15.3157743649	359V	15.7750226656	0.165368222981912	390D	27.6747438059	0.463357513022599	0.00969495424586518	261G	11.2662617297	0.465407918400195
1A16	A	1	274	275	T	0.0212211343077751	-1.09	0	0	1.91094588767	2.02025750057	1.43105703349	1.54540700019	0	11.9337338012	FALSE	12.063737925	359V	18.0942983148	0.165368222981912	390D	19.5989456521	0.463357513022599	0.00969495424586518	261G	15.1925679879	0.515949714607346
1A16	A	1	275	276	F	0.266648165867261	-0.8202	0.00416666666667	0.00416666666667	1.8300687651	1.85718767676	1.35618165486	1.42100033087	0	16.5895638495	FALSE	12.3816854601	359V	20.359092994	0.165368222981912	390D	24.6431589842	0.463357513022599	0.00969495424586518	261G	14.9693823977	0.87107889794093
1A16	A	1	276	277	P	0.0450349376331523	-1.064	0	0	1.62621570844	1.78927308878	1.23285193613	1.37327786024	0	20.0123092445	FALSE	17.2990238731	359V	25.4599133529	0.165368222981912	390D	23.477103625	0.463357513022599	0.00969495424586518	261G	20.7665881604	1.1057225083943
1A16	A	1	277	278	V	0.425898938976912	-0.6449	0	0	1.65169622135	1.76318910128	1.17412621499	1.31128117115	0	21.0158902067	FALSE	12.0697622349	359V	25.1626779028	0.165368222981912	390D	22.1063251404	0.463357513022599	0.00969495424586518	261G	20.3396563374	1.16188973034553
1A16	A	1	278	279	N	0.684335448525078	-0.3606	0.158974358974	0.158974358974	1.33901651848	1.50685961232	0.962167209516	1.10801652205	0	25.2491682342	FALSE	17.2358002513	359V	30.0181354067	0.165368222981912	390D	24.2881496699	0.463357513022599	0.00969495424586518	261G	25.0639240429	1.32213214780546
1A16	A	1	279	280	G	0.0887227945667675	-1.016	0.0192307692308	0.0192307692308	1.47964830453	1.55134593529	1.10087608189	1.17282572931	0	23.455393205	FALSE	16.0240231805	359V	27.978422027	0.165368222981912	390D	27.0952265905	0.463357513022599	0.00969495424586518	261G	22.3890039612	1.27163230213691
1A16	A	1	280	281	K	1.35446196364408	0.3764	0.491525423729	0.491525423729	1.1261402789	1.40292278658	0.812807290558	1.0572106052	0	25.7919148916	FALSE	22.5519611608	359V	31.9594161838	0.165368222981912	390D	26.9912160526	0.463357513022599	0.00969495424586518	261G	27.1982396168	1.33180495237174
1A16	A	1	281	282	F	0.0907987750968759	-1.014	0.0208333333333	0.0208333333333	1.57845238936	1.49611914836	1.2125427557	1.14698748977	0	18.8100894283	FALSE	19.5909494775	359V	25.496129707	0.165368222981912	390D	23.1788075294	0.463357513022599	0.00969495424586518	261G	21.5309138684	1.03028416786304
1A16	A	1	282	283	T	0.556455047870398	-0.5013	0.343023255814	0.343023255814	1.27987658121	1.33171755551	0.935161356707	1.00077404472	0	22.6180047509	FALSE	20.5342951135	359V	30.6057299344	0.165368222981912	390D	19.8235961599	0.463357513022599	0.00969495424586518	261G	27.2363210505	1.23864006997268
1A16	A	1	283	284	Q	3.13334661344366	2.334	0.666666666667	0.666666666667	0.954944434616	1.22584009051	0.673057772757	0.919054833978	0	25.4334210957	FALSE	24.651323658	359V	35.0573885945	0.165368222981912	390D	22.7319641565	0.463357513022599	0.00969495424586518	261G	32.3522274755	1.32567740265205
1A16	A	1	284	285	A	1.42089334060755	0.4496	0.100775193798	0.100775193798	1.31261597554	1.38922785923	0.973133495667	1.05617455693	0	20.8193885796	FALSE	19.3854788259	359V	30.7709253891	0.165368222981912	390D	16.8552005473	0.463357513022599	0.00969495424586518	261G	28.6525067459	1.15137723799075
1A16	A	1	285	286	Q	0.0297926272520895	-1.081	0.0622222222222	0.0622222222222	1.5509629822	1.61394082477	1.16612154458	1.24832804936	0	19.326041607	FALSE	17.3930213754	359V	27.0571814623	0.165368222981912	390D	18.2634284754	0.463357513022599	0.00969495424586518	261G	23.875502988	1.06375044373361
1A16	A	1	286	287	R	0.901898208080441	-0.1212	0.28102189781	0.28102189781	1.26400255611	1.52866184225	0.954479778694	1.19261484043	0	21.3407517367	FALSE	22.8839922265	359V	29.0978645278	0.165368222981912	390D	25.5580357898	0.463357513022599	0.00969495424586518	261G	25.7158618794	1.17875339051878
1A16	A	1	287	288	E	1.34523538351026	0.3668	0.210762331839	0.210762331839	1.20972901596	1.45336611946	0.903995250264	1.1276315985	0	21.2690863563	FALSE	20.4839889108	359V	31.7166264727	0.165368222981912	390D	20.3030496361	0.463357513022599	0.00969495424586518	261G	29.8558623797	1.17508840625833
1A16	A	1	288	289	I	1.09796303592402	0.09451	0	0	1.61267241963	1.67200917845	1.2276384057	1.30525307453	0	14.3444689878	FALSE	13.565097902	359V	25.2246305189	0.165368222981912	390D	15.8200733426	0.463357513022599	0.00969495424586518	261G	24.2247806984	0.69731703060615
1A16	A	1	289	290	Y	0.0322468975676843	-1.078	0	0	1.69682936871	1.74931389047	1.31219613818	1.37537228318	0	14.3816183903	FALSE	16.6286755533	359V	21.8951841766	0.165368222981912	390D	22.9853944878	0.463357513022599	0.00969495424586518	261G	18.8578478223	0.700193737800009
1A16	A	1	290	291	D	1.15424517474029	0.157	0.347150259067	0.347150259067	1.30322357933	1.5580979055	0.987084944152	1.22170790496	0	18.8874524294	FALSE	20.2989033531	359V	27.6312945043	0.165368222981912	390D	24.3807489795	0.463357513022599	0.00969495424586518	261G	25.3341323931	1.03540407758883
1A16	A	1	291	292	I	1.16070378083396	0.1634	0.0659898477157	0.0659898477157	1.53861145005	1.6573337789	1.18688344645	1.30647794213	0	14.40039903	FALSE	14.7248501515	359V	25.6062352379	0.165368222981912	390D	20.1001337739	0.463357513022599	0.00969495424586518	261G	25.3106046695	0.701648703199413
1A16	A	1	292	293	V	0.057583086615141	-1.05	0	0	1.83855832237	1.8571495391	1.42016991861	1.46508436236	0	9.95843204854	FALSE	12.2976492397	359V	19.5626554036	0.165368222981912	390D	20.0402736867	0.463357513022599	0.00969495424586518	261G	18.845745351	0.378280811031417
1A16	A	1	293	294	L	0.0493898834563131	-1.059	0.0497512437811	0.0497512437811	1.56256398419	1.73166781465	1.21045439834	1.36525852312	0	14.4687734498	FALSE	18.9135513263	359V	22.4338494962	0.165368222981912	390D	26.6729346197	0.463357513022599	0.00969495424586518	261G	19.9698617568	0.70694932681835
1A16	A	1	294	295	E	2.24851757861078	1.36	0.457399103139	0.457399103139	1.2785757378	1.56620872516	0.965574341298	1.22872298909	0	17.5211193776	FALSE	19.7124960303	359V	26.6048318589	0.165368222981912	390D	27.137464655	0.463357513022599	0.00969495424586518	261G	26.0473005647	0.940386456978704
1A16	A	1	295	296	S	0.399418653992862	-0.6741	0	0	1.75383755963	1.76698812253	1.3687471667	1.39592268252	0	11.1350781467	FALSE	13.8763511279	359V	20.9414086729	0.165368222981912	390D	23.3484225928	0.463357513022599	0.00969495424586518	261G	21.4648375427	0.458868921935262
1A16	A	1	296	297	L	0.31665623019254	-0.7651	0	0	1.82032085112	1.82190823367	1.41314798877	1.4343771776	0	9.13455413167	FALSE	15.9088163729	359V	16.9471089701	0.165368222981912	390D	27.1367129822	0.463357513022599	0.00969495424586518	261G	15.8698640285	0.324325208408982
1A16	A	1	297	298	E	2.39060691267153	1.517	0.224215246637	0.224215246637	1.37783602442	1.57334696615	1.04823381605	1.22720080887	0	15.6542640382	FALSE	21.4627826332	359V	23.4010532827	0.165368222981912	390D	30.1474822014	0.463357513022599	0.00969495424586518	261G	21.399170622	0.799175941728233
1A16	A	1	298	299	T	0.718750592424208	-0.3227	0.0581395348837	0.0581395348837	1.3877479636	1.50546113168	1.05721501584	1.1701412372	0	15.6539733337	FALSE	18.0480337057	359V	24.1356577928	0.165368222981912	390D	29.8738485421	0.463357513022599	0.00969495424586518	261G	24.5053758698	0.79915337953037
1A16	A	1	299	300	S	0.187207310915112	-0.9076	0	0	1.74627853096	1.71224877242	1.35278614599	1.33997454139	0	10.579160276	FALSE	13.0875918314	359V	18.6525782207	0.165368222981912	390D	28.4512978531	0.463357513022599	0.00969495424586518	261G	19.8259916263	0.420255015544069
1A16	A	1	300	301	L	0.524807878011412	-0.5361	0.144278606965	0.144278606965	1.63011899648	1.64069594409	1.25228462182	1.27699507521	0	11.9818139067	FALSE	17.1144822104	359V	18.2734844546	0.165368222981912	390D	31.8798657083	0.463357513022599	0.00969495424586518	261G	17.3898024361	0.519441782743502
1A16	A	1	301	302	R	2.1175001407106	1.216	0.616788321168	0.616788321168	1.14528342714	1.3812906812	0.839836455148	1.05487395087	0	18.0735281495	FALSE	21.1407288291	359V	25.6265214498	0.165368222981912	390D	33.954623426	0.463357513022599	0.00969495424586518	261G	25.1046511312	0.979901129858421
1A16	A	1	302	303	L	1.84531602676305	0.9166	0.213930348259	0.213930348259	1.32000221564	1.44231459032	0.984065452712	1.10201376492	0	16.6673225367	FALSE	16.5959020677	359V	23.9435263768	0.165368222981912	390D	33.4826020548	0.463357513022599	0.00969495424586518	261G	25.3727698683	0.87697110598178
1A16	A	1	303	304	Y	1.15147720070014	0.1534	0.00380228136882	0.00380228136882	1.77915963742	1.63462711329	1.35781935643	1.25955828071	0	11.0904565695	FALSE	10.9064602691	359V	16.895330072	0.165368222981912	390D	31.735911856	0.463357513022599	0.00969495424586518	261G	19.3322586244	0.455734071693413
1A16	A	1	304	305	R	1.67370163627409	0.7277	0.375912408759	0.375912408759	1.19744823614	1.56661068809	0.864911429261	1.20474251898	0	19.5964158859	FALSE	17.8113683808	359V	24.9339735354	0.165368222981912	390D	38.6496735962	0.463357513022599	0.00969495424586518	261G	26.9588537146	1.08063361932365
1A16	A	1	305	306	P	0.409475626338721	-0.663	0.238993710692	0.238993710692	1.30104053051	1.46979123303	0.943740141169	1.10169220723	0	20.5008799332	FALSE	18.3896287423	359V	23.2547591031	0.165368222981912	390D	42.0055126935	0.463357513022599	0.00969495424586518	261G	25.5909506292	1.1338366373585
1A16	A	1	306	307	G	0.444536630847219	-0.6244	0.461538461538	0.461538461538	1.20561852394	1.29283450914	0.841107499198	0.928194764336	0	21.120271291	FALSE	16.7894811665	359V	24.8293844379	0.165368222981912	390D	40.7345820754	0.463357513022599	0.00969495424586518	261G	28.227481246	1.16737821176071
1A16	A	1	307	308	T	1.78349793986649	0.8493	0.0116279069767	0.0116279069767	1.43900787003	1.44763661868	1.06294786969	1.06664555787	0	17.0508448717	FALSE	13.739236675	359V	22.4025488675	0.165368222981912	390D	35.7964688841	0.463357513022599	0.00969495424586518	261G	25.4560961338	0.905767721828099
1A16	A	1	308	309	S	1.20130073342275	0.208	0.0645161290323	0.0645161290323	1.46188930263	1.6627104559	1.02291906743	1.23069184505	0	16.3550169155	FALSE	10.0325558663	359V	21.0777011435	0.165368222981912	390D	33.9480250935	0.463357513022599	0.00969495424586518	261G	25.5742489699	0.853211076396571
1A16	A	1	309	310	I	0.868959317002721	-0.1574	0.0203045685279	0.0203045685279	1.78065843806	1.77212432601	1.27422415315	1.30616473209	0	10.4420814437	FALSE	5.47744181023	359V	15.0790661315	0.165368222981912	390D	30.0302807173	0.463357513022599	0.00969495424586518	261G	19.6779142657	0.410883507226002
1A16	A	1	310	311	L	1.48917003359778	0.5252	0.407960199005	0.407960199005	1.38467591917	1.64392804503	0.911801965145	1.18055128977	0	15.3241218465	FALSE	8.3548956064	359V	21.8090642764	0.165368222981912	390D	30.0714087971	0.463357513022599	0.00969495424586518	261G	26.7984422982	0.773508296836552
1A16	A	1	311	312	E	2.38045767452434	1.505	0.497757847534	0.497757847534	1.23307698261	1.49345103468	0.863958562557	1.09115667588	0	18.7204565586	FALSE	14.0673861646	359V	24.8927690665	0.165368222981912	390D	34.6756358704	0.463357513022599	0.00969495424586518	261G	28.4165016697	1.02430920536418
1A16	A	1	312	313	V	0.944801805702682	-0.07371	0.00574712643678	0.00574712643678	1.64015050522	1.64276495649	1.24467700787	1.24755208403	0	12.8691421426	FALSE	11.5415923492	359V	19.920138812	0.165368222981912	390D	30.7151338879	0.463357513022599	0.00969495424586518	261G	22.4830756522	0.584905019108174
1A16	A	1	313	314	T	0.304384878614565	-0.7786	0.191860465116	0.191860465116	1.64037661511	1.70855365012	1.17801412781	1.28121299843	0	10.1783324673	FALSE	7.66877595891	359V	18.7400596299	0.165368222981912	390D	25.6692401721	0.463357513022599	0.00969495424586518	261G	22.5448233981	0.393016073815205
1A16	A	1	314	315	G	1.74197832926432	0.8034	0.403846153846	0.403846153846	1.39791719631	1.4969299329	1.00682012707	1.10739175073	0	14.2764679835	FALSE	12.4295392771	359V	23.6697106379	0.165368222981912	390D	27.2105845039	0.463357513022599	0.00969495424586518	261G	26.9210185418	0.692056082121525
1A16	A	1	315	316	E	1.31017437900177	0.3278	0.390134529148	0.390134529148	1.24585197224	1.48712723481	0.911576451146	1.13050266482	0	17.6418940996	FALSE	16.5110854348	359V	25.8393967152	0.165368222981912	390D	30.7819184169	0.463357513022599	0.00969495424586518	261G	27.8297082322	0.949138656440335
1A16	A	1	316	317	V	0.419255801280565	-0.6523	0	0	1.75332397017	1.70948210917	1.34820533782	1.32691188697	0	10.3853184359	FALSE	12.4057792019	359V	20.0330324368	0.165368222981912	390D	24.4451869466	0.463357513022599	0.00969495424586518	261G	21.8830917891	0.407020037642781
1A16	A	1	317	318	V	0.725947324928584	-0.3147	0.0747126436782	0.0747126436782	1.51834915505	1.63839186926	1.11172590368	1.24872902584	0	12.1265957281	FALSE	12.5125753703	359V	23.5823294678	0.165368222981912	390D	22.6514798974	0.463357513022599	0.00969495424586518	261G	26.5671471764	0.529993236144351
1A16	A	1	318	319	R	1.64509923785926	0.6963	0.386861313869	0.386861313869	1.11993741413	1.46363248422	0.805231034744	1.12059488213	0	19.3562975002	FALSE	19.7707598026	359V	30.0989073043	0.165368222981912	390D	28.0396679771	0.463357513022599	0.00969495424586518	261G	32.2475488753	1.06566220661827
1A16	A	1	319	320	I	0.701865950779327	-0.3412	0.10152284264	0.10152284264	1.46989510949	1.52691366782	1.12985443148	1.18956760791	0	14.9232198394	FALSE	16.9065648067	359V	24.8897003171	0.165368222981912	390D	25.5710656244	0.463357513022599	0.00969495424586518	261G	25.5673078409	0.742282909155158
1A16	A	1	320	321	M	0.579613764006274	-0.4757	0	0	1.72895284675	1.67625637652	1.31758780619	1.30924671498	0	9.56224489266	FALSE	10.5074771656	359V	21.504933117	0.165368222981912	390D	19.7939494769	0.463357513022599	0.00969495424586518	261G	22.95001906	0.352093190673121
1A16	A	1	321	322	V	0.55737770588378	-0.5003	0	0	1.4106322701	1.56279717935	1.05684299005	1.21264719367	0	15.8547648486	FALSE	14.4607704576	359V	28.3966976196	0.165368222981912	390D	20.7671526553	0.463357513022599	0.00969495424586518	261G	30.4598777717	0.814714396787945
1A16	A	1	322	323	S	1.65155784395293	0.7038	0.322580645161	0.322580645161	1.21960905599	1.38703735971	0.91208647857	1.07419958652	0	18.6541402264	FALSE	18.5775002317	359V	30.230357714	0.165368222981912	390D	24.607914995	0.463357513022599	0.00969495424586518	261G	31.2156032445	1.01985933920972
1A16	A	1	323	324	G	0.110718961605783	-0.9917	0.125	0.125	1.366875711	1.46104985474	1.04570814005	1.14118260897	0	17.287759843	FALSE	16.7786019889	359V	29.0975556694	0.165368222981912	390D	21.1352552667	0.463357513022599	0.00969495424586518	261G	29.2697457864	0.923310867854384
1A16	A	1	324	325	L	0.286023984148273	-0.7988	0	0	1.54997595555	1.54598852212	1.17513449066	1.20548887129	0	14.0486883317	FALSE	12.0640606479	359V	26.782037351	0.165368222981912	390D	16.0750532074	0.463357513022599	0.00969495424586518	261G	27.6861845632	0.674483004769761
1A16	A	1	325	326	V	1.10165366797754	0.09914	0.235632183908	0.235632183908	1.14814140152	1.37037429227	0.84375125118	1.06074027908	0	20.6234306341	FALSE	18.5254913096	359V	33.3443011247	0.165368222981912	390D	20.97647119	0.463357513022599	0.00969495424586518	261G	34.4615010634	1.14065906130377
1A16	A	1	326	327	K	2.24205897251711	1.354	0.75	0.75	0.999905179909	1.18914012888	0.722915243488	0.901890806119	0	22.33268208	FALSE	21.7186584965	359V	33.7100394033	0.165368222981912	390D	23.9424693723	0.463357513022599	0.00969495424586518	261G	33.0703352881	1.22620330381063
1A16	A	1	327	328	L	0.471201447433945	-0.5951	0.124378109453	0.124378109453	1.32351470234	1.26763444303	1.00522830313	0.963611958729	0	19.0370156309	FALSE	17.7099384366	359V	30.678230034	0.165368222981912	390D	18.6423433186	0.463357513022599	0.00969495424586518	261G	29.9763430368	1.04520226792172
1A16	A	1	328	329	G	0.269508405708744	-0.817	0.173076923077	0.173076923077	1.11322685294	1.21693428087	0.805467504248	0.910679408967	0	21.612225111	FALSE	18.722215361	359V	34.2209908403	0.165368222981912	390D	17.2164456503	0.463357513022599	0.00969495424586518	261G	34.4335787206	1.1923538241881
1A16	A	1	329	330	I	0.702142748183341	-0.3409	0.0558375634518	0.0558375634518	1.47878042323	1.39742309994	1.11313208744	1.05066691881	0	16.5838114617	FALSE	13.6688867607	359V	29.0891467386	0.165368222981912	390D	13.5773381351	0.463357513022599	0.00969495424586518	261G	29.4219714634	0.870642352509625
1A16	A	1	330	331	L	0.354946537747873	-0.723	0.109452736318	0.109452736318	1.36801492627	1.35120504271	1.00211972724	1.00949402377	0	16.5368942335	FALSE	13.3095191182	359V	29.6657555131	0.165368222981912	390D	16.002203482	0.463357513022599	0.00969495424586518	261G	31.4349572828	0.867078557185212
1A16	A	1	331	332	K	2.3970655187652	1.524	0.716101694915	0.716101694915	0.909161834712	1.11377978836	0.605170196821	0.802035949535	0	23.8190882042	FALSE	19.9723501656	359V	36.8685820628	0.165368222981912	390D	17.3440825116	0.463357513022599	0.00969495424586518	261G	37.9588879319	1.28420599026085
1A16	A	1	332	333	G	0.070620244344222	-1.036	0.509615384615	0.509615384615	0.957122888383	1.0304913322	0.658468976225	0.733308966225	0	23.6713840454	FALSE	20.5221973834	359V	36.7005461171	0.165368222981912	390D	21.6448999026	0.463357513022599	0.00969495424586518	261G	38.6603780694	1.27923425576411
1A16	A	1	333	334	D	1.89144892743213	0.968	0.39378238342	0.39378238342	0.911265708104	1.03949256396	0.626527200915	0.749890053228	0	24.9359615771	FALSE	22.8750843481	359V	37.3368501341	0.165368222981912	390D	26.7022209577	0.463357513022599	0.00969495424586518	261G	39.7428328351	1.31544115255883
1A16	A	1	334	335	V	1.63864063176559	0.6897	0.212643678161	0.212643678161	1.1458494662	1.21338054277	0.844274669708	0.907937678459	0	20.7457500495	FALSE	19.6241349832	359V	32.896651628	0.165368222981912	390D	24.8264344898	0.463357513022599	0.00969495424586518	261G	34.6580057931	1.14737700269709
1A16	A	1	335	336	D	1.77242604370591	0.8372	0.466321243523	0.466321243523	0.950123727408	1.12224508997	0.65298711393	0.811693128382	0	22.9883354105	FALSE	22.1740687314	359V	34.4770021795	0.165368222981912	390D	28.6525213695	0.463357513022599	0.00969495424586518	261G	37.1065519006	1.25389805813538
1A16	A	1	336	337	E	2.37953501651095	1.505	0.556053811659	0.556053811659	0.86123941197	1.11659113162	0.559983144101	0.794902663552	0	25.2969492068	FALSE	22.5481892853	359V	37.7789233736	0.165368222981912	390D	25.9292422993	0.463357513022599	0.00969495424586518	261G	40.8031121971	1.3230784827108
1A16	A	1	337	338	L	0.453763210981034	-0.6142	0.0497512437811	0.0497512437811	1.23303747565	1.32689834987	0.895441021615	0.979904923696	0	19.5107831879	FALSE	16.6203111717	359V	32.4513681645	0.165368222981912	390D	20.0619380145	0.463357513022599	0.00969495424586518	261G	34.8184030204	1.07533530628327
1A16	A	1	338	339	I	0.592715507796292	-0.4614	0.187817258883	0.187817258883	1.26435449535	1.3869077846	0.912849770379	1.023596667	0	17.3278019959	FALSE	16.5915074998	359V	29.0395992016	0.165368222981912	390D	24.4494482944	0.463357513022599	0.00969495424586518	261G	31.9200032305	0.926255753333373
1A16	A	1	339	340	A	1.71429858886287	0.7725	0.635658914729	0.635658914729	0.990735140521	1.19009522679	0.633108101439	0.820285692996	0	20.7580034442	FALSE	18.2458837563	359V	32.4056729317	0.165368222981912	390D	25.469699052	0.463357513022599	0.00969495424586518	261G	36.2239607125	1.14804493593363
1A16	A	1	340	341	Q	2.37953501651095	1.505	0.577777777778	0.577777777778	1.01843282576	1.21103448279	0.650116646199	0.814345123363	0	20.4334401024	FALSE	16.9497567956	359V	32.9583589351	0.165368222981912	390D	20.892187575	0.463357513022599	0.00969495424586518	261G	36.4602055496	1.13004302135168
1A16	A	1	341	342	N	1.38398702007229	0.4097	0.323076923077	0.323076923077	1.27167670837	1.39771175881	0.814488652385	0.969640588172	0	14.1845982745	FALSE	12.1336683156	359V	25.6867050356	0.165368222981912	390D	21.111355795	0.463357513022599	0.00969495424586518	261G	29.9727700058	0.684959044911558
1A16	A	1	342	343	A	0.753719331131368	-0.2842	0.139534883721	0.139534883721	1.31155708707	1.42194697758	0.921568747275	1.01406666119	0	16.1639002166	FALSE	12.7832948123	359V	29.1326508849	0.165368222981912	390D	17.4204001334	0.463357513022599	0.00969495424586518	261G	31.9522341818	0.838558562484155
1A16	A	1	343	344	H	0.859640471067567	-0.1677	0.0535714285714	0.0535714285714	1.52896484342	1.60349913042	1.08534925931	1.17677459252	0	10.5960120725	FALSE	9.23172816437	359V	23.1361646511	0.165368222981912	390D	18.838604015	0.463357513022599	0.00969495424586518	261G	26.2522991382	0.421411180187649
1A16	A	1	344	345	R	0.968790914050602	-0.04726	0.543795620438	0.543795620438	1.34830669644	1.5976496787	0.82095312577	1.10264314165	0	11.5108886054	FALSE	8.85103627548	359V	22.9390804846	0.165368222981912	390D	18.6930645961	0.463357513022599	0.00969495424586518	261G	27.4206250038	0.485504740933781
1A16	A	1	345	346	P	1.79918312609398	0.8659	0.540880503145	0.540880503145	1.35476851405	1.53841243582	0.866156774175	1.02521184424	0	12.46012444	FALSE	7.36988986634	359V	25.2655246482	0.165368222981912	390D	11.8698218624	0.463357513022599	0.00969495424586518	261G	28.0669836949	0.55449846751055
1A16	A	1	346	347	F	0.466311359963023	-0.6005	0.0791666666667	0.0791666666667	1.52287887788	1.74676876441	1.07995502846	1.26033086439	0	12.5023046148	FALSE	8.48244139922	359V	25.4183567271	0.165368222981912	390D	11.3442078721	0.463357513022599	0.00969495424586518	261G	26.9581177664	0.557616560474006
1A16	A	1	347	348	F	0.447304604887364	-0.6213	0.025	0.025	1.78132948646	1.81698814401	1.28738268887	1.30874117704	0	5.21117663624	FALSE	7.01810274756	359V	17.7040389887	0.165368222981912	390D	18.8871117917	0.463357513022599	0.00969495424586518	261G	20.256216549	0.08988951313044
1A16	A	1	348	349	M	0.0399326388191524	-1.07	0.236607142857	0.424107142857	1.65738306082	1.71425377121	1.0065033284	1.12414819465	0	6.09441543375	TRUE	0	359V	18.1142254466	0.165368222981912	390D	13.4078832806	0.463357513022599	0.00969495424586518	261G	21.1496951461	0.139937423500895
1A16	A	1	349	350	H	0.0126219616230593	-1.1	0.116071428571	0.1875	1.90016986326	1.76881177012	1.293908646	1.15440287793	1	0	FALSE	5.07896023228	359V	13.168269861	0.165368222981912	390D	18.7335265812	0.463357513022599	0.00969495424586518	261G	16.1635903406	-0.187545815423478
1A16	A	1	350	351	G	0.43549458231608	-0.6344	0.211538461538	0.211538461538	1.77330313988	1.79821836311	1.18557727989	1.22407462587	0	5.10097642414	FALSE	5.05719927106	359V	13.6764493541	0.165368222981912	390D	22.4915508124	0.463357513022599	0.00969495424586518	261G	18.2028881458	0.083734419053755
1A16	A	1	351	352	L	0.290268211009828	-0.7941	0.00497512437811	0.00497512437811	1.88181919393	1.90445370549	1.42050670323	1.39804906796	0	7.43946742112	FALSE	8.77489414011	359V	15.7817916983	0.165368222981912	390D	25.4294197161	0.463357513022599	0.00969495424586518	261G	18.3971625624	0.218946761259776
1A16	A	1	352	353	S	0.273106771960932	-0.813	0.00645161290323	0.00645161290323	1.94740298856	1.97997366553	1.44338763839	1.44548624612	0	6.82725653633	FALSE	7.02028508528	359V	12.5926872246	0.165368222981912	390D	28.29177757	0.463357513022599	0.00969495424586518	261G	16.1447995565	0.182530875707947
1A16	A	1	353	354	H	0.0126219616230593	-1.1	0.0580357142857	0.0580357142857	2.05661363767	1.98768902764	1.41158675202	1.39098324844	0	4.53750578795	FALSE	4.53750578795	359V	5.99744377916	0.165368222981912	390D	27.4550189311	0.463357513022599	0.00969495424586518	261G	11.4550147928	0.0525427234352005
1A16	A	1	354	355	W	0.399787717198215	-0.6737	0.00701754385965	0.00701754385965	1.86432011921	2.07805145815	1.28565035445	1.4890424931	0	10.8101210849	FALSE	8.22998657569	359V	12.3212741947	0.165368222981912	390D	33.9402503398	0.463357513022599	0.00969495424586518	261G	17.9981318978	0.436179331586005
1A16	A	1	355	356	L	0.321454051862124	-0.7599	0	0	2.13188878904	2.17634203407	1.54646721201	1.58185904234	0	8.95682195466	FALSE	7.74369240136	359V	6.32547381106	0.165368222981912	390D	32.5152804452	0.463357513022599	0.00969495424586518	261G	8.95201430181	0.312933819504019
1A16	A	1	356	357	G	0.016930774545551	-1.095	0	0	2.13463016642	2.15288651341	1.51417358233	1.54061150408	0	10.5569833692	FALSE	7.01869619525	359V	8.00608219066	0.165368222981912	390D	36.2590802177	0.463357513022599	0.00969495424586518	261G	11.8240914924	0.418734872306858
1A16	A	1	357	358	L	0.533111800131845	-0.527	0.0199004975124	0.0199004975124	2.10057618789	2.17050570038	1.42666610404	1.48573688743	0	13.7629943323	FALSE	6.51724337474	359V	11.0646835263	0.165368222981912	390D	39.9166466832	0.463357513022599	0.00969495424586518	261G	14.6204456474	0.652556734577017
1A16	A	1	358	359	D	0.0179733781006721	-1.094	0.0414507772021	0.295336787565	2.20981074921	2.21152173055	1.29334389856	1.44206278072	0	8.40800475849	TRUE	0	359V	7.11025890686	0.165368222981912	390D	34.3927964493	0.463357513022599	0.00969495424586518	261G	13.3245222361	0.278283810055485
1A16	A	1	359	360	V	0.0151500445797247	-1.097	0.0632183908046	0.137931034483	2.1877870334	2.19561806942	1.42148691895	1.46868321196	0	4.87246979372	FALSE	4.87246979372	359V	0	0.165368222981912	390D	29.0427868806	0.463357513022599	0.00969495424586518	261G	7.64964126865	0.0710298985133237
1A16	A	1	360	361	H	0.0126219616230593	-1.1	0.308035714286	0.513392857143	1.99784090454	2.07463881376	1.18489255523	1.32897867848	1	0	TRUE	0	359V	4.87246979372	0.165368222981912	390D	26.5081863079	0.463357513022599	0.00969495424586518	261G	11.9342956855	-0.187545815423478
1A16	A	1	361	362	D	0.0130187045688133	-1.099	0.0362694300518	0.0362694300518	2.09539980394	2.15060628766	1.42924942757	1.45182802408	0	9.11328704779	FALSE	5.63980706405	359V	8.20418399073	0.165368222981912	390D	35.4003274484	0.463357513022599	0.00969495424586518	261G	13.9390072783	0.322957636501209
1A16	A	1	362	363	V	0.249763524222379	-0.8387	0.149425287356	0.155172413793	2.07063000603	2.02115267679	1.33367282588	1.29894551291	0	10.7456090668	FALSE	6.31186385179	359V	11.3347410404	0.165368222981912	390D	36.7393521257	0.463357513022599	0.00969495424586518	261G	17.9878661708	0.431714217389728
1A16	A	1	363	364	G	0.0533849926542551	-1.055	0.182692307692	0.182692307692	1.86800046782	1.93330165722	1.2005460394	1.26508749844	0	12.0162593702	FALSE	10.6233322457	359V	13.6411095043	0.165368222981912	390D	36.5126356298	0.463357513022599	0.00969495424586518	261G	20.2286440194	0.521947246782062
1A16	A	1	364	365	V	1.76135414754533	0.825	0.563218390805	0.563218390805	1.62347676537	1.77176485893	0.920622655602	1.08135259718	0	15.3645459779	FALSE	11.2079929636	359V	18.0433315966	0.165368222981912	390D	37.2019252279	0.463357513022599	0.00969495424586518	261G	24.8829683158	0.776654950657065
1A16	A	1	365	366	Y	0.0970636230077365	-1.007	0.178707224335	0.205323193916	1.80550252854	1.79224263418	1.14411074736	1.15359185206	0	9.18864076001	FALSE	4.78078202227	359V	12.3196098696	0.165368222981912	390D	30.8160857308	0.463357513022599	0.00969495424586518	261G	18.8490529691	0.327808788310097
1A16	A	1	366	367	G	0.852628270165868	-0.1754	0.298076923077	0.298076923077	1.49672043425	1.65085565473	0.868948456342	1.01378756036	0	16.3244029691	FALSE	6.86065980961	359V	19.642632314	0.165368222981912	390D	34.6739642932	0.463357513022599	0.00969495424586518	261G	26.1023033518	0.850869212490941
1A16	A	1	367	368	Q	3.92775516296515	3.209	0.511111111111	0.684444444444	1.30992687755	1.53945728623	0.644959125171	0.868041919874	0	19.5394585199	TRUE	0	359V	24.0014978745	0.165368222981912	390D	32.5985559797	0.463357513022599	0.00969495424586518	261G	30.5066843872	1.07711456835434
1A16	A	1	368	369	D	2.30572237544043	1.423	0.523316062176	0.569948186528	1.36345269371	1.55677972632	0.773479638534	0.949064553325	0	15.5114649414	FALSE	4.48180049817	359V	21.7588429987	0.165368222981912	390D	28.7224856869	0.463357513022599	0.00969495424586518	261G	27.7534230302	0.788083529731552
1A16	A	1	369	370	R	1.69769074462201	0.7544	0.197080291971	0.332116788321	1.72591159647	1.75824535593	1.0922770875	1.18110033212	0	9.83902040296	TRUE	0	359V	13.7628528312	0.165368222981912	390D	26.8220364783	0.463357513022599	0.00969495424586518	261G	19.6501177167	0.37033956423342
1A16	A	1	370	371	S	2.137798617005	1.239	0.296774193548	0.296774193548	1.37187235452	1.60308478264	0.853755566084	1.09411166602	0	18.3732107372	FALSE	6.23925095111	359V	22.008751864	0.165368222981912	390D	33.9166820809	0.463357513022599	0.00969495424586518	261G	27.7392020893	1.00074290498621
1A16	A	1	371	372	R	0.249302195215688	-0.8393	0.193430656934	0.193430656934	1.52923475056	1.59381462252	0.989571360236	1.08347481915	0	17.1720208738	FALSE	11.9530849181	359V	19.0610688462	0.165368222981912	390D	38.7726257993	0.463357513022599	0.00969495424586518	261G	24.7966288004	0.914765614708201
1A16	A	1	372	373	I	2.38783893863139	1.514	0.472081218274	0.472081218274	1.23494788028	1.48880685201	0.816788548953	1.04694484802	0	20.8307657277	FALSE	13.7114142068	359V	23.8264393617	0.165368222981912	390D	39.6491151169	0.463357513022599	0.00969495424586518	261G	28.4220726624	1.15199232080371
1A16	A	1	373	374	L	0.297280411911528	-0.7864	0.00497512437811	0.00497512437811	1.63730417567	1.6428027433	1.19986547502	1.21002451236	0	14.8128189718	FALSE	11.2306659317	359V	18.0168926144	0.165368222981912	390D	35.8549091656	0.463357513022599	0.00969495424586518	261G	21.7623889789	0.733687292151597
1A16	A	1	374	375	E	1.03153165896055	0.02154	0.390134529148	0.390134529148	1.31782797547	1.53873797594	0.888175594093	1.12461299026	0	21.3635904826	FALSE	16.7661877076	359V	22.0941968798	0.165368222981912	390D	43.0021488434	0.463357513022599	0.00969495424586518	261G	26.3361634975	1.17991481217714
1A16	A	1	375	376	P	1.22528984177067	0.2349	0.270440251572	0.270440251572	1.32171853574	1.56537615543	0.942352191139	1.16808841923	0	21.5520877283	FALSE	19.4110545873	359V	22.3126219269	0.165368222981912	390D	44.0860858655	0.463357513022599	0.00969495424586518	261G	24.853219046	1.18937957258017
1A16	A	1	376	377	G	0.107489658558948	-0.9953	0.115384615385	0.115384615385	1.55906126039	1.70559189789	1.12349144486	1.27094108435	0	18.8465669785	FALSE	17.2240467623	359V	17.8146784211	0.165368222981912	390D	42.1863424704	0.463357513022599	0.00969495424586518	261G	20.4145549943	1.03270259360555
1A16	A	1	377	378	M	0.124651097607844	-0.9764	0	0	1.69822424725	1.86942460976	1.21843874974	1.39607439382	0	15.9961959642	FALSE	12.7132094645	359V	16.5268241294	0.165368222981912	390D	38.4516124571	0.463357513022599	0.00969495424586518	261G	20.8392272387	0.825642697294686
1A16	A	1	378	379	V	0.395451224535322	-0.6785	0.00574712643678	0.00574712643678	1.91438920906	2.00975241861	1.41362602401	1.51721535834	0	13.3641260678	FALSE	12.6182194431	359V	11.5868045152	0.165368222981912	390D	36.8997260031	0.463357513022599	0.00969495424586518	261G	13.7251471667	0.622179180716538
1A16	A	1	379	380	L	0.97986281021118	-0.03566	0	0	1.87545722596	2.07804790614	1.39272673661	1.56579274893	0	10.0689356486	FALSE	10.0268574811	359V	12.7924973537	0.165368222981912	390D	32.8399599059	0.463357513022599	0.00969495424586518	261G	16.0177328481	0.385667370322339
1A16	A	1	380	381	T	0.0142458397266108	-1.098	0	0	2.11050551504	2.10770519043	1.55489453561	1.59376180816	0	4.63370390412	FALSE	8.15915047888	359V	7.90175065351	0.165368222981912	390D	28.1916829057	0.463357513022599	0.00969495424586518	261G	10.6401497469	0.0578360073035538
1A16	A	1	381	382	V	0.450718439536875	-0.6176	0	0	1.91061381735	2.01097124669	1.46840864452	1.5406076061	0	7.4140158954	FALSE	11.9932380809	359V	14.2429919092	0.165368222981912	390D	28.8722951902	0.463357513022599	0.00969495424586518	261G	15.2269798172	0.217416741410513
1A16	A	1	382	383	E	0.0136092056973775	-1.099	0.085201793722	0.085201793722	2.07974223067	2.06548278141	1.51001191927	1.56795019347	1	0	FALSE	8.4667184204	359V	9.4588075614	0.165368222981912	390D	23.6083676486	0.463357513022599	0.00969495424586518	261G	11.69571603	-0.187545815423478
1A16	A	1	383	384	P	0.0156944128076198	-1.096	0	0	1.90907555867	1.95617329882	1.46755322366	1.49278550643	0	7.09344191943	FALSE	12.1814051476	359V	16.3800447443	0.165368222981912	390D	23.1372313824	0.463357513022599	0.00969495424586518	261G	16.9212609193	0.198266455810783
1A16	A	1	384	385	G	0.0298479867328924	-1.081	0	0	1.93826595727	1.9952787721	1.4529344833	1.51259297113	0	5.84255507766	FALSE	8.45077508969	359V	16.8004206908	0.165368222981912	390D	18.1631824734	0.463357513022599	0.00969495424586518	261G	17.4019057429	0.12553041634207
1A16	A	1	385	386	L	0.677784576630069	-0.3678	0	0	1.74750374114	1.9017204138	1.32333587794	1.43726766904	0	9.8424162551	FALSE	9.5369523184	359V	21.8926760987	0.165368222981912	390D	16.2334451042	0.463357513022599	0.00969495424586518	261G	22.3565062367	0.370564818429059
1A16	A	1	386	387	Y	0.0177334870171929	-1.094	0.0152091254753	0.0152091254753	1.8908881904	1.92447023448	1.32564926512	1.41048316516	0	5.77165237382	FALSE	5.16729515697	359V	16.7983485536	0.165368222981912	390D	14.4187118753	0.463357513022599	0.00969495424586518	261G	17.7471791243	0.121494762483009
1A16	A	1	387	388	I	0.399695451396877	-0.6738	0	0	1.60739176166	1.74971259992	1.16994868937	1.27511518725	0	13.6035163913	FALSE	10.5314538029	359V	25.336036696	0.165368222981912	390D	10.3364236507	0.463357513022599	0.00969495424586518	261G	25.4495782733	0.640376786961129
1A16	A	1	388	389	A	0.852812801768544	-0.1751	0.279069767442	0.279069767442	1.51943040427	1.65368898075	0.961916107174	1.12216366739	0	14.2520088935	FALSE	9.30745439368	359V	25.1134890396	0.165368222981912	390D	4.7567928096	0.463357513022599	0.00969495424586518	261G	26.2236992009	0.690165384929651
1A16	A	1	389	390	P	1.5731319128155	0.6178	0.333333333333	0.333333333333	1.49112065908	1.52740196491	0.936182067869	1.02733048612	0	16.869221813	FALSE	9.63399948294	359V	26.1842674312	0.165368222981912	390D	5.30428324161	0.463357513022599	0.00969495424586518	261G	26.2343268722	0.892188360040349
1A16	A	1	390	391	D	0.944801805702682	-0.07386	0.683937823834	0.683937823834	1.23018950992	1.29914814254	0.687777980036	0.817855662797	0	18.7335265812	FALSE	12.7856105196	359V	29.0427868806	0.165368222981912	390D	0	0.463357513022599	0.00969495424586518	261G	30.1938494777	1.02518330059699
1A16	A	1	391	392	A	1.14040530453957	0.1416	0.116279069767	0.116279069767	1.41467968517	1.38577821109	0.956402054054	0.933459615326	0	16.2695175234	FALSE	11.3926355176	359V	28.1031232966	0.165368222981912	390D	5.89927311254	0.463357513022599	0.00969495424586518	261G	29.0485447902	0.846665506180969
1A16	A	1	392	393	E	2.36938577836376	1.493	0.883408071749	0.883408071749	0.932199997404	1.1678173624	0.531460257666	0.772760680349	0	22.0644806815	FALSE	16.5117961793	359V	34.2495785516	0.165368222981912	390D	8.44036123567	0.463357513022599	0.00969495424586518	261G	35.8880643675	1.21399875369137
1A16	A	1	393	394	V	0.335478453665523	-0.7444	0.0632183908046	0.0632183908046	1.36254661603	1.28685534333	0.973892350786	0.920048707023	0	18.0047684024	FALSE	13.8812301422	359V	30.266710607	0.165368222981912	390D	9.61678638453	0.463357513022599	0.00969495424586518	261G	30.7333177915	0.975057400104973
1A16	A	1	394	395	P	0.997393312465429	-0.01579	0.270440251572	0.270440251572	1.15718528904	1.18197697695	0.827351782994	0.847067781376	0	21.7149582326	FALSE	18.2592620421	359V	33.8422829468	0.165368222981912	390D	13.6052849469	0.463357513022599	0.00969495424586518	261G	33.6101319809	1.19738370255557
1A16	A	1	395	396	E	2.37030843637714	1.494	0.632286995516	0.632286995516	0.963770926851	1.16618531475	0.625541231967	0.814726951476	0	24.8126909042	FALSE	20.9516643873	359V	35.3063043896	0.165368222981912	390D	13.4198763209	0.463357513022599	0.00969495424586518	261G	33.9134670954	1.31256632749006
1A16	A	1	396	397	Q	1.74751427734461	0.8095	0.373333333333	0.373333333333	1.14246299875	1.24680879844	0.820693619647	0.898925530057	0	22.9680961409	FALSE	20.3961521077	359V	33.918619378	0.165368222981912	390D	15.5139355468	0.463357513022599	0.00969495424586518	261G	32.4871703546	1.25309085113191
1A16	A	1	397	398	Y	0.974326862130891	-0.04127	0.0266159695817	0.0266159695817	1.39779455223	1.49783068629	1.0548265178	1.11719579698	0	19.2200762726	FALSE	16.973953602	359V	30.625821566	0.165368222981912	390D	14.8451315039	0.463357513022599	0.00969495424586518	261G	29.6765776003	1.05701016626108
1A16	A	1	398	399	R	0.627222917496761	-0.4234	0.423357664234	0.423357664234	1.12903841435	1.56170571691	0.729013056219	1.13542305273	0	21.1830791516	FALSE	16.8476769068	359V	32.2502249047	0.165368222981912	390D	7.48508753973	0.463357513022599	0.00969495424586518	261G	32.0930557629	1.17064875547924
1A16	A	1	399	400	G	0.363158194066968	-0.714	0.125	0.125	1.56809161742	1.71784641343	1.07995149923	1.23347391599	0	16.0574514451	FALSE	10.8135697751	359V	25.4635568944	0.165368222981912	390D	8.99978771979	0.463357513022599	0.00969495424586518	261G	24.5857509013	0.830366076882654
1A16	A	1	400	401	I	0.105644342532185	-0.9973	0.0609137055838	0.0609137055838	1.61625793005	1.81654582208	1.1947327227	1.35556164968	0	15.4704125808	FALSE	13.9884697886	359V	25.1829600762	0.165368222981912	390D	13.4287592954	0.463357513022599	0.00969495424586518	261G	23.6142350515	0.784891546255701
1A16	A	1	401	402	G	0.0504048072710327	-1.058	0.0288461538462	0.0288461538462	1.87259960101	2.02560650452	1.3593032595	1.51274146775	0	10.725572506	FALSE	9.16477886497	359V	19.9189465029	0.165368222981912	390D	13.3307787567	0.463357513022599	0.00969495424586518	261G	19.0541428092	0.430330121626068
1A16	A	1	402	403	I	0.504786199121033	-0.5581	0	0	1.83279381403	2.00437899397	1.39584834654	1.52576124753	0	11.7780809366	FALSE	12.2411308484	359V	20.5117510416	0.165368222981912	390D	17.6946983218	0.463357513022599	0.00969495424586518	261G	18.7310768816	0.504686327643304
1A16	A	1	403	404	R	0.0131201969502853	-1.099	0.0182481751825	0.0182481751825	2.07052301111	2.07248145338	1.48729731721	1.57528126826	0	5.4815729286	FALSE	6.23313543781	359V	12.0328293866	0.165368222981912	390D	19.465457317	0.463357513022599	0.00969495424586518	261G	12.2067586128	0.105072965830832
1A16	A	1	404	405	I	0.0558761692903852	-1.052	0	0	1.85358458762	2.03196459851	1.4262287736	1.56917333885	0	9.6800886366	FALSE	13.9580183668	359V	17.3427320007	0.165368222981912	390D	23.7463475764	0.463357513022599	0.00969495424586518	261G	15.0865017457	0.359834938057536
1A16	A	1	405	406	E	0.0136092056973775	-1.099	0	0	2.17690258356	2.11735263891	1.62028518296	1.62633927594	0	3.52553012943	FALSE	9.63891872195	359V	8.75267650653	0.165368222981912	390D	25.3308448781	0.463357513022599	0.00969495424586518	261G	8.77316117434	-0.00243314679472411
1A16	A	1	406	407	D	0.0178718857192002	-1.094	0	0	1.89969496712	2.02739198154	1.46608159026	1.56062752021	0	9.70014375341	FALSE	14.9836935039	359V	14.6040653563	0.165368222981912	390D	30.1515839964	0.463357513022599	0.00969495424586518	261G	12.1059660662	0.361156438892765
1A16	A	1	407	408	D	0.281779757286718	-0.8035	0.00518134715026	0.00518134715026	2.1045723795	2.0820486913	1.57925323469	1.59837470338	0	8.66961275582	FALSE	9.1508750409	359V	8.90433355316	0.165368222981912	390D	31.4674833861	0.463357513022599	0.00969495424586518	261G	7.83578417493	0.294703385604771
1A16	A	1	408	409	I	0.42552987577156	-0.6453	0	0	1.79995158958	1.95153654872	1.37373662832	1.51165831227	0	11.0287776998	FALSE	14.3476633949	359V	14.7276225698	0.165368222981912	390D	33.7512574203	0.463357513022599	0.00969495424586518	261G	15.3847703573	0.451410831989396
1A16	A	1	409	410	V	1.28433995462708	0.2996	0.0172413793103	0.0172413793103	1.66566047016	1.86550251762	1.2429531435	1.43708500876	0	16.1414220647	FALSE	16.6101795006	359V	16.1354418273	0.165368222981912	390D	39.6241101121	0.463357513022599	0.00969495424586518	261G	16.736469722	0.836830348426189
1A16	A	1	410	411	I	0.421839243718033	-0.6494	0.010152284264	0.010152284264	1.61502077844	1.77689067875	1.20624356546	1.37593096249	0	15.7679704834	FALSE	14.8257223197	359V	18.0378000606	0.165368222981912	390D	38.2217066222	0.463357513022599	0.00969495424586518	261G	20.4206526216	0.807993922257519
1A16	A	1	411	412	T	0.11034989840043	-0.9921	0.267441860465	0.267441860465	1.31071951213	1.51371418036	0.955246182248	1.14984002068	0	19.8419575333	FALSE	20.9636274136	359V	21.5236481907	0.165368222981912	390D	42.5782293581	0.463357513022599	0.00969495424586518	261G	21.9403455741	1.09557490145727
1A16	A	1	412	413	E	2.38414830657786	1.51	0.704035874439	0.704035874439	1.03227070732	1.22895747478	0.699922314387	0.89430888834	0	25.2025551789	FALSE	23.987041054	359V	26.0692498921	0.165368222981912	390D	47.8256771277	0.463357513022599	0.00969495424586518	261G	27.5965391868	1.32119038323549
1A16	A	1	413	414	T	3.98495995979481	3.271	0.808139534884	0.808139534884	0.958470549755	1.17945714377	0.657389570545	0.863848044125	0	24.3599361606	FALSE	24.402339617	359V	27.3504949521	0.165368222981912	390D	45.8145076895	0.463357513022599	0.00969495424586518	261G	27.911732555	1.30077348732978
1A16	A	1	414	415	G	0.184623868477643	-0.9104	0.125	0.125	1.28132110671	1.43887791738	0.943513969399	1.10152051582	0	19.1389792247	FALSE	19.6962212819	359V	22.8539282736	0.165368222981912	390D	40.5680064223	0.463357513022599	0.00969495424586518	261G	23.61804764	1.05180470650341
1A16	A	1	415	416	N	1.37752841397862	0.4025	0.174358974359	0.174358974359	1.53430085074	1.63841027918	1.16055756102	1.27066036758	0	14.6249372944	FALSE	17.088594229	359V	18.8079485237	0.165368222981912	390D	36.3945730612	0.463357513022599	0.00969495424586518	261G	19.0621374336	0.719074049983553
1A16	A	1	416	417	E	0.90844907997545	-0.1139	0.286995515695	0.286995515695	1.39560339773	1.55122607142	1.0142461508	1.17760333522	0	18.3279622384	FALSE	18.5257767487	359V	19.0556149988	0.165368222981912	390D	41.1285833502	0.463357513022599	0.00969495424586518	261G	17.497089921	0.997624935353041
1A16	A	1	417	418	N	0.768850922550825	-0.2676	0.194871794872	0.194871794872	1.69543099868	1.7077194195	1.29731211464	1.31147190735	0	12.8398328335	FALSE	16.8492178423	359V	16.7064420047	0.165368222981912	390D	34.1026103982	0.463357513022599	0.00969495424586518	261G	14.4956221531	0.58271380707027
1A16	A	1	418	419	L	0.455054932199768	-0.6128	0.0547263681592	0.0547263681592	1.76611928521	1.83208713753	1.31412836964	1.39846824095	0	14.2508915753	FALSE	13.1997379753	359V	13.8699975307	0.165368222981912	390D	37.2821548299	0.463357513022599	0.00969495424586518	261G	12.2900539943	0.690079036529427
1A16	A	1	419	420	T	0.236661780432361	-0.8532	0	0	1.98317262447	1.90684871811	1.51132116299	1.46083386862	0	11.0816512939	FALSE	11.9527827836	359V	12.7411683115	0.165368222981912	390D	32.4331888394	0.463357513022599	0.00969495424586518	261G	9.14283919826	0.455116176961782
1A16	A	1	420	421	A	1.82040426040175	0.8893	0.426356589147	0.426356589147	1.5071124144	1.63452860884	1.12644177705	1.23815009805	0	15.3130638016	FALSE	18.2344058516	359V	18.9010381861	0.165368222981912	390D	35.1220549673	0.463357513022599	0.00969495424586518	261G	15.1665936337	0.772647401404698
1A16	A	1	421	422	S	2.3370927478954	1.458	0.522580645161	0.522580645161	1.52235090612	1.54289331014	1.10152717659	1.14069331557	0	17.6622923936	FALSE	14.1149611967	359V	18.776903928	0.165368222981912	390D	36.8710352996	0.463357513022599	0.00969495424586518	261G	13.1394529639	0.950610884106592
1A16	A	1	422	423	V	0.526745459839513	-0.534	0	0	1.82390966663	1.72583408189	1.37033496432	1.30095413152	0	14.4459851715	FALSE	14.6287437162	359V	16.9699585754	0.165368222981912	390D	31.2878608701	0.463357513022599	0.00969495424586518	261G	11.0315161515	0.705182100844373
1A16	A	1	423	424	V	0.275136619590371	-0.8109	0.201149425287	0.201149425287	1.47003116846	1.60271989089	1.09489221164	1.21701806431	0	18.3017635142	FALSE	17.2451769639	359V	22.5624145816	0.165368222981912	390D	32.2321767485	0.463357513022599	0.00969495424586518	261G	16.9410661208	0.995814849627549
1A16	A	1	424	425	K	0.258159712144151	-0.8295	0.101694915254	0.101694915254	1.66539986996	1.66953212135	1.28045217757	1.28582436061	0	12.7817855357	FALSE	19.1012212385	359V	18.9296709615	0.165368222981912	390D	29.5625593906	0.463357513022599	0.00969495424586518	261G	15.6079371817	0.578379585120853
1A16	A	1	425	426	K	1.83239881457571	0.9026	0.326271186441	0.326271186441	1.25569454776	1.47705807103	0.940513248428	1.13635805693	0	18.8326526534	FALSE	24.1598349716	359V	25.5481842607	0.165368222981912	390D	32.0261127429	0.463357513022599	0.00969495424586518	261G	21.8595044072	1.03178099499985
1A16	A	1	426	427	P	1.14778656864662	0.1499	0.0062893081761	0.0062893081761	1.45284826934	1.5082747722	1.12096031301	1.16866778597	0	18.6558765982	FALSE	21.5894323199	359V	25.9000191264	0.165368222981912	390D	26.9437829065	0.463357513022599	0.00969495424586518	261G	22.1380069847	1.01997616350131
1A16	A	1	427	428	E	2.29280516325309	1.409	0.430493273543	0.430493273543	1.1406563768	1.29482076212	0.843361643871	0.984297343956	0	22.232234029	FALSE	24.640169456	359V	29.0029739839	0.165368222981912	390D	31.4276912566	0.463357513022599	0.00969495424586518	261G	24.684422673	1.22168949205956
1A16	A	1	428	429	E	1.69953606064877	0.7566	0.381165919283	0.381165919283	1.23342754447	1.41242092771	0.909591579337	1.0811057933	0	20.5644426827	FALSE	21.6388962674	359V	25.9631973032	0.165368222981912	390D	33.6803765723	0.463357513022599	0.00969495424586518	261G	21.0072997932	1.1373866632615
1A16	A	1	429	430	I	0.18877582953786	-0.9059	0	0	1.61433335361	1.6396352639	1.22730862586	1.2709484129	0	17.401310489	FALSE	16.9400745037	359V	22.7941680724	0.165368222981912	390D	27.2314388703	0.463357513022599	0.00969495424586518	261G	17.7418752492	0.9316460794564
1A16	A	1	430	431	E	0.0752519875713972	-1.031	0.116591928251	0.116591928251	1.295269876	1.51099339897	0.968972756744	1.16694785456	0	23.134260108	FALSE	20.8161416562	359V	29.1864134494	0.165368222981912	390D	28.0236060147	0.463357513022599	0.00969495424586518	261G	24.2439333536	1.25962431479879
1A16	A	1	431	432	A	0.826886111592523	-0.2037	0.472868217054	0.472868217054	1.09516775783	1.31940299094	0.779324244251	0.994926594144	0	24.9205515167	FALSE	19.8816242143	359V	29.7166622788	0.165368222981912	390D	34.2510208	0.463357513022599	0.00969495424586518	261G	23.815300507	1.31508942361301
1A16	A	1	432	433	L	0.963254965970313	-0.0539	0.189054726368	0.189054726368	1.43269539329	1.4605392183	1.03970783686	1.09638564777	0	21.4725784272	FALSE	13.8278371959	359V	24.5721976166	0.165368222981912	390D	33.0853092005	0.463357513022599	0.00969495424586518	261G	17.9843803197	1.18541356953991
1A16	A	1	433	434	M	0.17927245200003	-0.9163	0	0	1.57773908131	1.57914836068	1.16928771645	1.19548939139	0	21.531911255	FALSE	13.3273622457	359V	25.348356247	0.165368222981912	390D	28.2574216386	0.463357513022599	0.00969495424586518	261G	19.3192631597	1.18837678014803
1A16	A	1	434	435	V	0.948492437756208	-0.07005	0.385057471264	0.385057471264	1.06338638684	1.31771817117	0.742064648997	0.975911127447	0	27.9166178977	FALSE	18.7367631583	359V	32.2551243137	0.165368222981912	390D	33.5439771057	0.463357513022599	0.00969495424586518	261G	26.0251861748	1.35226246413604
1A16	A	1	435	436	A	3.98495995979481	3.271	0.46511627907	0.46511627907	1.05536687184	1.21687454141	0.713066257703	0.872770530714	0	27.9569305161	FALSE	16.4981285615	359V	30.9729958535	0.165368222981912	390D	37.0788891339	0.463357513022599	0.00969495424586518	261G	24.0975675836	1.35246697437074
1A16	A	1	436	437	A	2.26604808086503	1.38	0.100775193798	0.100775193798	1.29334721813	1.36512562938	0.879789360188	0.970358779277	0	25.8802468769	FALSE	11.4571623306	359V	27.9749466503	0.165368222981912	390D	34.2362664279	0.463357513022599	0.00969495424586518	261G	20.9153018991	1.33316740655678
1A16	A	1	437	438	R	3.98403730178143	3.271	0.368613138686	0.368613138686	1.19697054441	1.27302665312	0.819529325811	0.891587935894	0	27.5890356745	FALSE	15.121600442	359V	30.9842431008	0.165368222981912	390D	30.6353278613	0.463357513022599	0.00969495424586518	261G	24.7280791564	1.35042442891841
1A16	A	1	438	439	K	3.98495995979481	3.271	0.677966101695	0.677966101695	0.845898128781	1.03970904713	0.534825295797	0.693585015122	0	32.4939255332	FALSE	19.3062472142	359V	35.7791807914	0.165368222981912	390D	38.2284304685	0.463357513022599	0.00969495424586518	261G	28.9507600957	1.36890430539
1A16	A	1	439	440	Q	3.98495995979481	3.271	0.92	0.92	0.902616910399	1.02568438591	0.506006157927	0.641985149426	0	32.8361904922	FALSE	14.1284962503	359V	34.0543243177	0.165368222981912	390D	39.1931158606	0.463357513022599	0.00969495424586518	261G	26.7365254733	1.37008166602148
1A26	A	0	1	662	K	1.66123311203071	0.775	0.741525423729	0.741525423729	0.575447678817	0.608636245106	0.575447678817	0.608636245106	0	36.2535722668	FALSE	NA	201H	32.1100108323	0.230690921598809	77T	46.1156875347	0.376074756438591	0.010584525386153	202G	30.5002655978	2.0136023343572
1A26	A	0	2	663	S	0.283698120101644	-0.8399	0.109677419355	0.109677419355	0.920595237322	0.807850158724	0.920595237322	0.807850158724	0	32.3098910977	FALSE	NA	201H	27.506287689	0.230690921598809	77T	43.6621186957	0.376074756438591	0.010584525386153	202G	26.3004521226	1.48187546881477
1A26	A	0	3	664	K	1.39203051631382	0.4592	0.648305084746	0.648305084746	0.56609052003	0.722824282483	0.56609052003	0.722824282483	0	37.2498994034	FALSE	NA	201H	31.2957095686	0.230690921598809	77T	47.8102246565	0.376074756438591	0.010584525386153	202G	30.9664878715	2.18117310390033
1A26	A	0	4	665	L	0.397131350604572	-0.7069	0.199004975124	0.199004975124	0.942618964588	0.872309508528	0.942618964588	0.872309508528	0	29.8339770153	FALSE	NA	201H	24.197895281	0.230690921598809	77T	43.1204779357	0.376074756438591	0.010584525386153	202G	23.5158675953	1.28946560974528
1A26	A	0	5	666	A	2.95202504533989	2.289	0.356589147287	0.356589147287	0.828372313306	0.857667159607	0.828372313306	0.857667159607	0	29.6621783259	FALSE	NA	201H	24.6391587248	0.230690921598809	77T	46.9977279429	0.376074756438591	0.010584525386153	202G	23.1862899845	1.28102893068437
1A26	A	0	6	667	K	0.947961277225281	-0.06107	0.690677966102	0.690677966102	0.591910750459	0.866768265066	0.591910750459	0.866768265066	0	32.0398985607	FALSE	NA	201H	28.5296506074	0.230690921598809	77T	48.3481063171	0.376074756438591	0.010584525386153	202G	26.1082355809	1.45486876087867
1A26	A	0	7	668	P	1.39203051631382	0.4595	0.182389937107	0.182389937107	0.924128172673	1.01212285621	0.924128172673	1.01212285621	0	26.6181232902	FALSE	NA	201H	22.6332041045	0.230690921598809	77T	45.2807321398	0.376074756438591	0.010584525386153	202G	20.408506909	1.24569534181795
1A26	A	0	8	669	I	0.518272518677172	-0.5648	0.0558375634518	0.0558375634518	1.04619894888	1.14062536604	1.04619894888	1.14062536604	0	26.1671166094	FALSE	NA	201H	20.7246409077	0.230690921598809	77T	42.7879352041	0.376074756438591	0.010584525386153	202G	19.6729996001	1.25845174453584
1A26	A	0	9	670	Q	0.999270831793543	-0.0008993	0.0977777777778	0.0977777777778	0.877144910337	1.07662378056	0.877144910337	1.07662378056	0	30.2592968254	FALSE	NA	201H	26.0478091047	0.230690921598809	77T	43.4581231643	0.376074756438591	0.010584525386153	202G	24.2993912653	1.31324653567324
1A26	A	0	10	671	D	1.64627741226866	0.7582	0.40414507772	0.40414507772	0.826892643162	1.05536466534	0.826892643162	1.05536466534	0	25.8133691389	FALSE	NA	201H	23.050047045	0.230690921598809	77T	41.477894912	0.376074756438591	0.010584525386153	202G	20.2989696204	1.27135414801462
1A26	A	0	11	672	L	0.773439765386598	-0.2657	0	0	1.21626792664	1.2264879302	1.21626792664	1.2264879302	0	20.3668326679	FALSE	NA	201H	15.8440236647	0.230690921598809	77T	37.5991745372	0.376074756438591	0.010584525386153	202G	14.1754428288	0.899864308499383
1A26	A	0	12	673	I	1.04298749263646	0.05039	0.010152284264	0.010152284264	1.09443422141	1.23363020719	1.09443422141	1.23363020719	0	24.4439322867	FALSE	NA	201H	19.604954282	0.230690921598809	77T	36.6387468921	0.376074756438591	0.010584525386153	202G	18.6564350358	1.29766312866921
1A26	A	0	13	674	K	1.92813483086113	1.088	0.495762711864	0.495762711864	0.804250476124	1.10302704401	0.804250476124	1.10302704401	0	27.049265265	FALSE	NA	201H	24.1859331327	0.230690921598809	77T	38.2440941958	0.376074756438591	0.010584525386153	202G	21.918877404	1.23776206864272
1A26	A	0	14	675	M	1.21946474982864	0.2574	0.209821428571	0.209821428571	1.09255384808	1.18441155753	1.09255384808	1.18441155753	0	18.8953408916	FALSE	NA	201H	16.9103891778	0.230690921598809	77T	34.8883423368	0.376074756438591	0.010584525386153	202G	13.9467110326	1.10258284756284
1A26	A	0	15	676	I	0.566015714071406	-0.5089	0.0152284263959	0.0152284263959	1.24387730533	1.32842677283	1.24387730533	1.32842677283	0	19.1766512743	FALSE	NA	201H	14.9512979265	0.230690921598809	77T	32.3933977762	0.376074756438591	0.010584525386153	202G	13.8556320824	1.09586096234055
1A26	A	0	16	677	F	1.42424279272439	0.4971	0.0458333333333	0.0458333333333	1.16293218215	1.22183670057	1.16293218215	1.22183670057	0	23.1219634945	FALSE	NA	201H	18.8441433671	0.230690921598809	77T	30.8182515017	0.376074756438591	0.010584525386153	202G	18.403335358	1.16788220966826
1A26	A	0	17	678	D	0.676227716933277	-0.3796	0.326424870466	0.326424870466	0.917847784259	1.11075119881	0.917847784259	1.11075119881	0	22.0672398075	FALSE	NA	201H	21.22537472	0.230690921598809	77T	29.9641848961	0.376074756438591	0.010584525386153	202G	18.7387148444	0.959198287728745
1A26	A	0	18	679	V	0.55416619810609	-0.5228	0.293103448276	0.293103448276	0.888676727707	1.04007188806	0.888676727707	1.04007188806	0	24.788155942	FALSE	NA	201H	23.4860667931	0.230690921598809	77T	25.9453714566	0.376074756438591	0.010584525386153	202G	22.039826624	1.30005083433799
1A26	A	0	19	680	E	1.0829077066167	0.09723	0.627802690583	0.627802690583	0.70983476284	0.968975509237	0.70983476284	0.968975509237	0	24.0078523314	FALSE	NA	201H	24.8873837268	0.230690921598809	77T	28.3949636096	0.376074756438591	0.010584525386153	202G	22.0474702925	1.27905698537893
1A26	A	0	20	681	S	1.19300466563424	0.2263	0.174193548387	0.174193548387	1.06216584454	1.14541029765	1.06216584454	1.14541029765	0	18.3183622282	FALSE	NA	201H	18.4564729841	0.230690921598809	77T	27.9700809642	0.376074756438591	0.010584525386153	202G	15.7238105967	1.03352454288734
1A26	A	0	21	682	M	0.377343809380937	-0.73	0.00446428571429	0.00446428571429	1.15328936678	1.24893035224	1.15328936678	1.24893035224	0	20.2870376334	FALSE	NA	201H	18.7552673863	0.230690921598809	77T	24.2658448842	0.376074756438591	0.010584525386153	202G	17.664811288	0.913293861162824
1A26	A	0	22	683	K	1.0883147672999	0.1035	0.419491525424	0.419491525424	0.810385103944	1.1189434129	0.810385103944	1.1189434129	0	24.237813466	FALSE	NA	201H	24.9214719221	0.230690921598809	77T	22.6764032273	0.376074756438591	0.010584525386153	202G	23.0292857997	1.29133220232367
1A26	A	0	23	684	K	2.14326681974599	1.341	0.372881355932	0.372881355932	0.920528067245	1.08138987316	0.920528067245	1.08138987316	0	17.3691199675	FALSE	NA	201H	20.0295080161	0.230690921598809	77T	26.2577289692	0.376074756438591	0.010584525386153	202G	16.8143734986	0.806554200030794
1A26	A	0	24	685	A	1.62556952029044	0.7337	0.031007751938	0.031007751938	1.1985388293	1.22393801476	1.1985388293	1.22393801476	0	15.0022632189	FALSE	NA	201H	16.4139647712	0.230690921598809	77T	22.0843246086	0.376074756438591	0.010584525386153	202G	14.5679863594	0.756843325237123
1A26	A	0	25	686	M	0.499635415896772	-0.5866	0	0	1.12647740534	1.23356126567	1.12647740534	1.23356126567	0	19.7789025649	FALSE	NA	201H	20.696576156	0.230690921598809	77T	16.9873377906	0.376074756438591	0.010584525386153	202G	19.8321913104	1.0097988417124
1A26	A	0	26	687	V	1.44034893092968	0.5169	0.477011494253	0.477011494253	0.819167689548	1.09660018755	0.819167689548	1.09660018755	0	20.6016046883	FALSE	NA	201H	23.7915812183	0.230690921598809	77T	19.787443841	0.376074756438591	0.010584525386153	202G	21.5767876685	0.867106554781725
1A26	A	0	27	688	E	0.617210224795344	-0.4488	0.417040358744	0.417040358744	0.946225067741	1.0506258103	0.946225067741	1.0506258103	0	14.4691765393	FALSE	NA	201H	18.5629115099	0.230690921598809	77T	23.3978746184	0.376074756438591	0.010584525386153	202G	15.7424299515	0.825030158980312
1A26	A	0	28	689	F	1.44610112314585	0.5236	0.0958333333333	0.0958333333333	1.16153024339	1.14665625627	1.16153024339	1.14665625627	0	13.5558464538	FALSE	NA	201H	16.4178962278	0.230690921598809	77T	18.7498760144	0.376074756438591	0.010584525386153	202G	15.3136045245	0.901244708760229
1A26	A	0	29	690	E	0.605820884207322	-0.4622	0.313901345291	0.313901345291	0.839092280892	1.0784106194	0.839092280892	1.0784106194	0	18.985912915	FALSE	NA	201H	24.0601496766	0.230690921598809	77T	16.6413926535	0.376074756438591	0.010584525386153	202G	22.4521776683	1.1036305873336
1A26	A	0	30	691	I	1.03942113346243	0.04629	0.0304568527919	0.0304568527919	1.07997445967	1.16592108452	1.07997445967	1.16592108452	0	20.3095750978	FALSE	NA	201H	22.4935610246	0.230690921598809	77T	13.2232237025	0.376074756438591	0.010584525386153	202G	21.8273965449	0.909407818317761
1A26	A	0	31	692	D	0.425892311685436	-0.6732	0.160621761658	0.160621761658	0.759991430522	1.04279693492	0.759991430522	1.04279693492	0	27.1250071857	FALSE	NA	201H	29.8119657482	0.230690921598809	77T	11.996670031	0.376074756438591	0.010584525386153	202G	28.7930838984	1.2368014858289
1A26	A	0	32	693	L	0.844306773489847	-0.1825	0.194029850746	0.194029850746	0.873778450035	0.980976343254	0.873778450035	0.980976343254	0	23.7444897768	FALSE	NA	201H	25.365197724	0.230690921598809	77T	17.4027321505	0.376074756438591	0.010584525386153	202G	23.9324228438	1.25722528430113
1A26	A	0	33	694	Q	2.63795535033686	1.921	0.768888888889	0.768888888889	0.563658180656	0.775526725348	0.563658180656	0.775526725348	0	29.9531497849	FALSE	NA	201H	31.9515318749	0.230690921598809	77T	17.223746226	0.376074756438591	0.010584525386153	202G	30.4884505648	1.29571619499724
1A26	A	0	34	695	K	0.681864865305127	-0.373	0.614406779661	0.614406779661	0.588084567965	0.808945263305	0.588084567965	0.808945263305	0	31.2895598781	FALSE	NA	201H	33.256495334	0.230690921598809	77T	10.2049706455	0.376074756438591	0.010584525386153	202G	32.7197851015	1.38723659811672
1A26	A	0	35	696	M	0.560723697232527	-0.5151	0.00446428571429	0.00446428571429	1.00645527333	0.985229388079	1.00645527333	0.985229388079	0	24.6854912736	FALSE	NA	201H	25.3757569771	0.230690921598809	77T	10.8966055804	0.376074756438591	0.010584525386153	202G	25.4334174454	1.30028547175672
1A26	A	0	36	697	P	0.3335121046937	-0.7815	0.40251572327	0.40251572327	0.750673439002	0.952301433155	0.750673439002	0.952301433155	0	28.3672666346	FALSE	NA	201H	28.4350212038	0.230690921598809	77T	15.257905722	0.376074756438591	0.010584525386153	202G	28.0417563213	1.23974827097722
1A26	A	0	37	698	L	0.111546511456023	-1.042	0.0646766169154	0.0646766169154	1.04212129237	1.03199549383	1.04212129237	1.03199549383	0	23.1321263636	FALSE	NA	201H	22.4294841082	0.230690921598809	77T	20.1304110965	0.376074756438591	0.010584525386153	202G	21.6617435912	1.16971930003144
1A26	A	0	38	699	G	0.551060014309357	-0.5264	0.336538461538	0.336538461538	0.841167347559	0.904914663835	0.841167347559	0.904914663835	0	27.3640449729	FALSE	NA	201H	25.8850298564	0.230690921598809	77T	18.2995643244	0.376074756438591	0.010584525386153	202G	25.9841906	1.23462330503868
1A26	A	0	39	700	K	0.36445889881671	-0.7452	0.487288135593	0.487288135593	0.762663656697	0.918163545631	0.762663656697	0.918163545631	0	28.7781041246	FALSE	NA	201H	28.6111757809	0.230690921598809	77T	11.2893192576	0.376074756438591	0.010584525386153	202G	29.0153820998	1.24857482175852
1A26	A	0	40	701	L	0.571077643221638	-0.503	0.0646766169154	0.0646766169154	1.10585892409	1.07846724895	1.10585892409	1.07846724895	0	21.7658265952	FALSE	NA	201H	20.7875659277	0.230690921598809	77T	16.0632430042	0.376074756438591	0.010584525386153	202G	21.1950248244	0.90837796197178
1A26	A	0	41	702	S	0.433140073877814	-0.6647	0.309677419355	0.309677419355	0.81506900202	0.992665548561	0.81506900202	0.992665548561	0	26.8522362071	FALSE	NA	201H	24.8136552145	0.230690921598809	77T	14.7267830597	0.376074756438591	0.010584525386153	202G	26.4632324019	1.24086816465962
1A26	A	0	42	703	K	0.672431270070603	-0.3841	0.46186440678	0.46186440678	0.899553853673	1.0215090248	0.899553853673	1.0215090248	0	24.2478054154	FALSE	NA	201H	20.3172142527	0.230690921598809	77T	20.7722145948	0.376074756438591	0.010584525386153	202G	22.5777714245	1.29173567314346
1A26	A	0	43	704	R	1.23096913426098	0.2714	0.726277372263	0.726277372263	0.57835752597	0.921281225063	0.57835752597	0.921281225063	0	30.3420245653	FALSE	NA	201H	27.3821641808	0.230690921598809	77T	17.6119732774	0.376074756438591	0.010584525386153	202G	29.9144033473	1.31834282622469
1A26	A	0	44	705	Q	0.518732694054465	-0.5644	0.0933333333333	0.0933333333333	0.995240836712	1.03545507596	0.995240836712	1.03545507596	0	24.5838209984	FALSE	NA	201H	24.072083568	0.230690921598809	77T	11.0806368972	0.376074756438591	0.010584525386153	202G	25.1728953356	1.2997573710429
1A26	A	0	45	706	I	0.475706296277493	-0.6148	0.0152284263959	0.0152284263959	1.15937151837	1.20020451066	1.15937151837	1.20020451066	0	19.9134534546	FALSE	NA	201H	18.5995520993	0.230690921598809	77T	15.4283821388	0.376074756438591	0.010584525386153	202G	20.264812074	0.983911494133954
1A26	A	0	46	707	Q	1.65663135825777	0.7706	0.382222222222	0.382222222222	0.857421417643	1.10879108805	0.857421417643	1.10879108805	0	24.3153636123	FALSE	NA	201H	21.6796284416	0.230690921598809	77T	17.6792190794	0.376074756438591	0.010584525386153	202G	24.5853485206	1.29419790507603
1A26	A	0	47	708	S	1.79698484833239	0.9344	0.393548387097	0.393548387097	0.829896551485	1.03902621481	0.829896551485	1.03902621481	0	26.5330626197	FALSE	NA	201H	25.8385226536	0.230690921598809	77T	11.4013112901	0.376074756438591	0.010584525386153	202G	27.9887848749	1.2477537597449
1A26	A	0	48	709	A	0.431529460057285	-0.6665	0	0	1.15459041305	1.19979913415	1.15459041305	1.19979913415	0	21.4497882521	FALSE	NA	201H	21.95372307	0.230690921598809	77T	11.1195149684	0.376074756438591	0.010584525386153	202G	23.4721829655	0.868284761289598
1A26	A	0	49	710	Y	0.834988222099647	-0.1935	0.00380228136882	0.00380228136882	1.25585732913	1.2704898785	1.25585732913	1.2704898785	0	17.4781270865	FALSE	NA	201H	16.8425548606	0.230690921598809	77T	17.3032445421	0.376074756438591	0.010584525386153	202G	19.2110942155	0.833062021963185
1A26	A	0	50	711	S	2.23760277209123	1.451	0.264516129032	0.264516129032	0.871904169629	1.11292474133	0.871904169629	1.11292474133	0	24.9159358522	FALSE	NA	201H	24.5076090582	0.230690921598809	77T	14.8366466476	0.376074756438591	0.010584525386153	202G	27.1538869834	1.29879078758879
1A26	A	0	51	712	I	0.775395510740097	-0.2634	0.0710659898477	0.0710659898477	0.966591881359	1.12889462754	0.966591881359	1.12889462754	0	25.129289748	FALSE	NA	201H	26.4917800571	0.230690921598809	77T	9.63350960363	0.376074756438591	0.010584525386153	202G	28.1638172344	1.29465716248851
1A26	A	0	52	713	L	0.216282427328098	-0.9189	0	0	1.17628236458	1.24291818975	1.17628236458	1.24291818975	0	18.963659027	FALSE	NA	201H	21.2295553547	0.230690921598809	77T	13.7753403851	0.376074756438591	0.010584525386153	202G	22.6014722591	1.10366954541004
1A26	A	0	53	714	N	1.53008312950197	0.6217	0.266666666667	0.266666666667	0.931584203265	1.1775582674	0.931584203265	1.1775582674	0	21.883926914	FALSE	NA	201H	22.9539422537	0.230690921598809	77T	18.6807521773	0.376074756438591	0.010584525386153	202G	25.6991784619	0.927085581890645
1A26	A	0	54	715	E	1.10004923942089	0.1174	0.394618834081	0.394618834081	0.776353548179	1.01834013723	0.776353548179	1.01834013723	0	27.5773649348	FALSE	NA	201H	28.6314805527	0.230690921598809	77T	14.5337972536	0.376074756438591	0.010584525386153	202G	30.9527959059	1.23377798326155
1A26	A	0	55	716	V	0.481573532337989	-0.6079	0	0	1.03287892824	1.11948793439	1.03287892824	1.11948793439	0	23.6808784288	FALSE	NA	201H	26.8247516574	0.230690921598809	77T	13.9514574229	0.376074756438591	0.010584525386153	202G	28.156566154	1.2505775542603
1A26	A	0	56	717	Q	1.15619063545074	0.1838	0.0622222222222	0.0622222222222	0.998846243649	1.11203785689	0.998846243649	1.11203785689	0	19.8851834368	FALSE	NA	201H	23.5610500004	0.230690921598809	77T	20.5424593269	0.376074756438591	0.010584525386153	202G	25.6256354966	0.989410924181572
1A26	A	0	57	718	Q	2.53901764421868	1.804	0.413333333333	0.413333333333	0.741681730693	0.953843923589	0.741681730693	0.953843923589	0	24.3244886242	FALSE	NA	201H	28.070128475	0.230690921598809	77T	21.9319780395	0.376074756438591	0.010584525386153	202G	30.5709618933	1.294495665458
1A26	A	0	58	719	A	1.84185194761854	0.9865	0.0852713178295	0.0852713178295	0.858441048711	0.964126398961	0.858441048711	0.964126398961	0	27.4758569327	FALSE	NA	201H	30.7703935706	0.230690921598809	77T	17.7121758807	0.376074756438591	0.010584525386153	202G	32.4430309198	1.23405070264846
1A26	A	0	59	720	V	0.964987766185153	-0.04099	0.229885057471	0.229885057471	0.861367013323	0.939450152396	0.861367013323	0.939450152396	0	23.9290561136	FALSE	NA	201H	28.324963397	0.230690921598809	77T	19.5085173401	0.376074756438591	0.010584525386153	202G	29.4068561324	1.27344568607268
1A26	A	0	60	721	S	2.57007948218602	1.842	0.393548387097	0.393548387097	0.800816971746	0.826885864031	0.800816971746	0.826885864031	0	21.8402027118	FALSE	NA	201H	27.1846301582	0.230690921598809	77T	23.2726930627	0.376074756438591	0.010584525386153	202G	29.0110063182	0.919958150391697
1A26	A	0	61	722	D	2.51600887535399	1.778	0.569948186528	0.569948186528	0.627373434819	0.71632366213	0.627373434819	0.71632366213	0	26.4046427378	FALSE	NA	201H	31.4195018315	0.230690921598809	77T	24.3154341193	0.376074756438591	0.010584525386153	202G	33.6388109937	1.25116799159212
1A26	A	0	62	723	G	3.91494202232722	3.418	0.673076923077	0.673076923077	0.599992078204	0.684716354903	0.599992078204	0.684716354903	0	29.2335009275	FALSE	NA	201H	34.5069794818	0.230690921598809	77T	23.5465280624	0.376074756438591	0.010584525386153	202G	36.0252039511	1.26298645817996
1A26	A	0	63	724	G	3.42715612239577	2.847	0.278846153846	0.278846153846	0.678794070819	0.746048127653	0.678794070819	0.746048127653	0	30.8452389448	FALSE	NA	201H	35.0014331654	0.230690921598809	77T	20.8311824428	0.376074756438591	0.010584525386153	202G	36.6580539274	1.35255855574701
1A26	A	0	64	725	S	2.00176289122814	1.175	0.516129032258	0.516129032258	0.534486598747	0.681813837944	0.534486598747	0.681813837944	0	35.3651140723	FALSE	NA	201H	38.8300970166	0.230690921598809	77T	19.7070630018	0.376074756438591	0.010584525386153	202G	40.2998566824	1.87400207996711
1A26	A	0	65	726	E	2.47344265295431	1.728	0.72197309417	0.72197309417	0.509249252513	0.715056567071	0.509249252513	0.715056567071	0	32.8818290537	FALSE	NA	201H	37.6126864348	0.230690921598809	77T	20.3266068805	0.376074756438591	0.010584525386153	202G	38.3801117256	1.54353176580632
1A26	A	0	66	727	S	1.99831157589844	1.171	0.567741935484	0.567741935484	0.507813033479	0.699219322944	0.507813033479	0.699219322944	0	35.9599029932	FALSE	NA	201H	39.5449188891	0.230690921598809	77T	16.7985148834	0.376074756438591	0.010584525386153	202G	40.6925809395	1.96636879870416
1A26	A	0	67	728	Q	1.86831203181293	1.019	0.377777777778	0.377777777778	0.698735391155	0.828985864687	0.698735391155	0.828985864687	0	31.4843312957	FALSE	NA	201H	34.0337455147	0.230690921598809	77T	15.4668928604	0.376074756438591	0.010584525386153	202G	35.7954771845	1.40371750441371
1A26	A	0	68	729	I	0.794032613520497	-0.2416	0.10152284264	0.10152284264	0.831536171967	0.976511579002	0.831536171967	0.976511579002	0	27.8226093994	FALSE	NA	201H	31.9005763481	0.230690921598809	77T	16.0323793225	0.376074756438591	0.010584525386153	202G	32.8965350382	1.23409271122797
1A26	A	0	69	730	L	1.70494977287363	0.8264	0.422885572139	0.422885572139	0.614703403787	0.878485432672	0.614703403787	0.878485432672	0	32.3024701045	FALSE	NA	201H	36.3217359737	0.230690921598809	77T	12.1924392233	0.376074756438591	0.010584525386153	202G	36.8549387058	1.48111484431226
1A26	A	0	70	731	D	0.811519277857662	-0.221	0.352331606218	0.352331606218	0.645091978439	0.846524460645	0.645091978439	0.846524460645	0	32.6837154525	FALSE	NA	201H	35.1156643974	0.230690921598809	77T	9.9421254154	0.376074756438591	0.010584525386153	202G	36.4547472523	1.52150452410219
1A26	A	0	71	732	L	0.673926840046808	-0.3823	0.00497512437811	0.00497512437811	0.909965586316	1.01761327139	0.909965586316	1.01761327139	0	27.6031184902	FALSE	NA	201H	29.9963538418	0.230690921598809	77T	11.7882610177	0.376074756438591	0.010584525386153	202G	31.5715378384	1.23374625748001
1A26	A	0	72	733	S	0.599723560458179	-0.4693	0	0	0.933844787864	1.06539806622	0.933844787864	1.06539806622	0	26.1397044555	FALSE	NA	201H	29.9907608524	0.230690921598809	77T	10.338673964	0.376074756438591	0.010584525386153	202G	30.5257467515	1.25937305296712
1A26	A	0	73	734	N	0.530006990798164	-0.551	0.430769230769	0.430769230769	0.661198626264	0.919623981773	0.661198626264	0.919623981773	0	31.089128582	FALSE	NA	201H	34.371227647	0.230690921598809	77T	7.01637952141	0.376074756438591	0.010584525386153	202G	34.8893783249	1.37108541235891
1A26	A	0	74	735	R	0.796218446562642	-0.2389	0.383211678832	0.383211678832	0.718865857912	0.950794875321	0.718865857912	0.950794875321	0	30.4225714196	FALSE	NA	201H	31.9284832836	0.230690921598809	77T	8.28672366987	0.376074756438591	0.010584525386153	202G	33.5505933312	1.32344982242695
1A26	A	0	75	736	F	0.218698348058891	-0.9161	0	0	1.12544759801	1.1183230639	1.12544759801	1.1183230639	0	21.5735396594	FALSE	NA	201H	24.048189499	0.230690921598809	77T	9.33057402292	0.376074756438591	0.010584525386153	202G	24.8109838328	0.88205183403866
1A26	A	0	76	737	Y	0.330751052429937	-0.7848	0.125475285171	0.125475285171	0.951953329368	1.05640414331	0.951953329368	1.05640414331	0	24.026991688	FALSE	NA	201H	27.8022608086	0.230690921598809	77T	8.68916511293	0.376074756438591	0.010584525386153	202G	27.7506567577	1.28030724938792
1A26	A	0	77	738	T	0.169229494999804	-0.9741	0.674418604651	0.674418604651	0.644381228932	0.903305050486	0.644381228932	0.903305050486	0	30.3817019698	FALSE	NA	201H	32.2775454555	0.230690921598809	77T	0	0.376074756438591	0.010584525386153	202G	32.9273162237	1.32084070570377
1A26	A	0	78	739	L	1.03021762591655	0.03543	0.268656716418	0.268656716418	0.905878909479	0.98070415612	0.905878909479	0.98070415612	0	26.1610970133	FALSE	NA	201H	26.7131140749	0.230690921598809	77T	6.89355050388	0.376074756438591	0.010584525386153	202G	27.9953180724	1.25865263144603
1A26	A	0	79	740	I	0.372742055607999	-0.7355	0.00507614213198	0.00507614213198	1.11976944934	1.09218960236	1.11976944934	1.09218960236	0	21.9606952577	FALSE	NA	201H	23.3792842099	0.230690921598809	77T	9.17928332309	0.376074756438591	0.010584525386153	202G	23.8896817522	0.940122506125116
1A26	A	0	80	741	P	0.181079010965121	-0.9602	0.125786163522	0.125786163522	0.872449202969	1.02457414908	0.872449202969	1.02457414908	0	26.4485084638	FALSE	NA	201H	28.1995486514	0.230690921598809	77T	7.40550803932	0.376074756438591	0.010584525386153	202G	28.1433270775	1.24996033421008
1A26	A	0	81	742	H	0.322582939482972	-0.7943	0.0982142857143	0.0982142857143	1.03381986271	1.06205441222	1.03381986271	1.06205441222	0	21.2350285834	FALSE	NA	201H	24.6474484864	0.230690921598809	77T	10.6400446896	0.376074756438591	0.010584525386153	202G	24.1992714975	0.851358913347201
1A26	A	0	82	743	D	0.658165833374495	-0.4008	0.487046632124	0.487046632124	0.698229141846	0.922217343351	0.698229141846	0.922217343351	0	26.02874575	FALSE	NA	201H	29.9563616845	0.230690921598809	77T	14.9914268331	0.376074756438591	0.010584525386153	202G	28.3340168917	1.26326834772386
1A26	A	0	83	744	F	0.335697937735846	-0.779	0.1125	0.1125	0.860857609304	0.833528112557	0.860857609304	0.833528112557	0	23.372415091	FALSE	NA	201H	28.1868168371	0.230690921598809	77T	13.0580880643	0.376074756438591	0.010584525386153	202G	27.1140564263	1.21002654352466
1A26	A	0	84	745	G	0.329715657831026	-0.7859	0.509615384615	0.509615384615	0.585443400385	0.679728449959	0.585443400385	0.679728449959	0	27.4538145683	FALSE	NA	201H	32.4915246434	0.230690921598809	77T	17.4550963213	0.376074756438591	0.010584525386153	202G	30.5714513522	1.23414102229848
1A26	A	0	85	746	M	0.907350800179101	-0.1086	0.888392857143	0.888392857143	0.404069086422	0.567616142918	0.404069086422	0.567616142918	0	31.7327662803	FALSE	NA	201H	37.17015512	0.230690921598809	77T	20.6783599376	0.376074756438591	0.010584525386153	202G	35.0397323149	1.42584280547912
1A26	A	0	86	747	K	1.94078965373671	1.103	0.478813559322	0.478813559322	0.63163172698	0.65812224372	0.63163172698	0.65812224372	0	24.1972161868	FALSE	NA	201H	30.243304761	0.230690921598809	77T	17.9027657594	0.376074756438591	0.010584525386153	202G	28.5924686777	1.28958600242625
1A26	A	0	87	748	K	1.67618881179276	0.7924	0.758474576271	0.758474576271	0.462637504928	0.653693106438	0.462637504928	0.653693106438	0	31.586390024	FALSE	NA	201H	37.0447295259	0.230690921598809	77T	15.9993346806	0.376074756438591	0.010584525386153	202G	35.9804580216	1.41265827956179
1A26	A	0	88	749	P	0.513785808748557	-0.5701	0.427672955975	0.427672955975	0.694297006322	0.79560597685	0.694297006322	0.79560597685	0	27.7566157461	FALSE	NA	201H	32.5426598577	0.230690921598809	77T	11.73717032	0.376074756438591	0.010584525386153	202G	31.8199491844	1.2338723163731
1A26	A	0	89	750	P	0.810483883258751	-0.2223	0.238993710692	0.238993710692	0.824453096204	0.816887121771	0.824453096204	0.816887121771	0	22.9025366097	FALSE	NA	201H	28.397420788	0.230690921598809	77T	14.6936389987	0.376074756438591	0.010584525386153	202G	27.6096002923	1.12625033491825
1A26	A	0	90	751	L	1.41273840829205	0.4844	0.383084577114	0.383084577114	0.753905763569	0.906425368057	0.753905763569	0.906425368057	0	27.5467929188	FALSE	NA	201H	32.3942225778	0.230690921598809	77T	13.4639937424	0.376074756438591	0.010584525386153	202G	32.4643354222	1.23383533947891
1A26	A	0	91	752	L	0.372511967919352	-0.7358	0	0	1.07668477491	1.05506788589	1.07668477491	1.05506788589	0	21.9431483741	FALSE	NA	201H	25.8033265308	0.230690921598809	77T	12.0400679054	0.376074756438591	0.010584525386153	202G	26.3651414909	0.937086856613374
1A26	A	0	92	753	S	0.833492652123442	-0.1953	0.41935483871	0.41935483871	0.755529419927	0.930561784514	0.755529419927	0.930561784514	0	25.1596706148	FALSE	NA	201H	30.411611472	0.230690921598809	77T	17.3090239681	0.376074756438591	0.010584525386153	202G	30.662326862	1.29389295187004
1A26	A	0	93	754	N	0.896766766501343	-0.121	0.405128205128	0.405128205128	0.738817415175	0.907873457016	0.738817415175	0.907873457016	0	19.6657514042	FALSE	NA	201H	25.8663779313	0.230690921598809	77T	21.0261949603	0.376074756438591	0.010584525386153	202G	25.6828256508	1.03059730744925
1A26	A	0	94	755	L	3.5514034742651	2.992	0.313432835821	0.313432835821	0.867677385348	0.991484354869	0.867677385348	0.991484354869	0	19.2637192746	FALSE	NA	201H	24.5566109268	0.230690921598809	77T	22.1302005435	0.376074756438591	0.010584525386153	202G	25.5994650617	1.08836962569578
1A26	A	0	95	756	E	1.66813574269012	0.7829	0.699551569507	0.699551569507	0.712821700769	0.974578200929	0.712821700769	0.974578200929	0	15.5730287607	FALSE	NA	201H	22.4361999927	0.230690921598809	77T	24.6112294698	0.376074756438591	0.010584525386153	202G	21.9905680978	0.692379116514505
1A26	A	0	96	757	Y	1.7774273947974	0.9114	0.167300380228	0.167300380228	0.966889641911	1.05364643522	0.966889641911	1.05364643522	0	18.6762142896	FALSE	NA	201H	23.9558179406	0.230690921598809	77T	15.5513171264	0.376074756438591	0.010584525386153	202G	23.5255794296	1.08779974328516
1A26	A	0	97	758	I	0.616980137106697	-0.4491	0	0	1.06448403306	1.20715635796	1.06448403306	1.20715635796	0	18.9095436661	FALSE	NA	201H	22.9363056356	0.230690921598809	77T	16.9591362472	0.376074756438591	0.010584525386153	202G	23.8988697969	1.10295590863162
1A26	A	0	98	759	Q	0.829581161416445	-0.1999	0.191111111111	0.191111111111	1.05135092048	1.22662511867	1.05135092048	1.22662511867	0	13.9721588093	FALSE	NA	201H	18.4528462749	0.230690921598809	77T	21.8224793281	0.376074756438591	0.010584525386153	202G	19.4298720325	0.877541592611896
1A26	A	0	99	760	A	2.97963556797752	2.322	0.387596899225	0.387596899225	0.99394990979	1.17922357685	0.99394990979	1.17922357685	0	13.0399636893	FALSE	NA	201H	18.4681542878	0.230690921598809	77T	19.1177131028	0.376074756438591	0.010584525386153	202G	18.0317317175	0.896606599191591
1A26	A	0	100	761	K	0.150247260686434	-0.9963	0.0381355932203	0.0381355932203	1.13517680356	1.26023883813	1.13517680356	1.26023883813	0	16.9601029771	FALSE	NA	201H	20.9427570062	0.230690921598809	77T	14.120931753	0.376074756438591	0.010584525386153	202G	20.8531997664	0.72097103740351
1A26	A	0	101	762	V	1.5611449674693	0.6574	0	0	1.2632664997	1.33081489361	1.2632664997	1.33081489361	0	14.4149597445	FALSE	NA	201H	16.4740958676	0.230690921598809	77T	18.5503271915	0.376074756438591	0.010584525386153	202G	18.1161971313	0.831586732948481
1A26	A	0	102	763	Q	1.6209677665175	0.7282	0.346666666667	0.346666666667	1.1334983475	1.30545913594	1.1334983475	1.30545913594	0	8.84913686768	FALSE	NA	201H	12.6159448116	0.230690921598809	77T	22.2320581974	0.376074756438591	0.010584525386153	202G	13.187003543	0.407507494018704
1A26	A	0	103	764	M	0.361927934241594	-0.7481	0.00892857142857	0.00892857142857	1.21736096244	1.31461044099	1.21736096244	1.31461044099	0	15.8575293298	FALSE	NA	201H	18.3262567145	0.230690921598809	77T	14.7967502467	0.376074756438591	0.010584525386153	202G	18.3173563021	0.670966028458854
1A26	A	0	104	765	L	0.289450312317816	-0.8331	0	0	1.27347166301	1.3510868928	1.27347166301	1.3510868928	0	17.17115578	FALSE	NA	201H	17.9368733446	0.230690921598809	77T	14.533916233	0.376074756438591	0.010584525386153	202G	19.253489819	0.761730753106534
1A26	A	0	105	766	D	0.232158477844735	-0.9003	0.20207253886	0.20207253886	1.25774717304	1.34858976819	1.25774717304	1.34858976819	0	11.5473868471	FALSE	NA	201H	11.3044760004	0.230690921598809	77T	21.5080453235	0.376074756438591	0.010584525386153	202G	13.3111135884	0.739970637397396
1A26	A	0	106	767	N	0.528051245444665	-0.5533	0.117948717949	0.117948717949	1.26622793989	1.3863332444	1.26622793989	1.3863332444	0	10.4045973146	FALSE	NA	201H	11.3672166352	0.230690921598809	77T	21.8963676298	0.376074756438591	0.010584525386153	202G	11.1005039602	0.578266448181276
1A26	A	0	107	768	L	0.10471290710321	-1.05	0.00995024875622	0.00995024875622	1.23952491196	1.36251121959	1.23952491196	1.36251121959	0	17.2430609919	FALSE	NA	201H	17.5415089905	0.230690921598809	77T	15.8581067329	0.376074756438591	0.010584525386153	202G	17.8705124265	0.777406629170583
1A26	A	0	108	769	L	1.78548046390004	0.921	0.169154228856	0.169154228856	1.17667321848	1.32752818497	1.17667321848	1.32752818497	0	17.3323369764	FALSE	NA	201H	14.5813506225	0.230690921598809	77T	19.917136781	0.376074756438591	0.010584525386153	202G	16.8658886704	0.797857390416966
1A26	A	0	109	770	D	0.612033251800788	-0.4548	0.119170984456	0.119170984456	1.32782494625	1.43458521654	1.32782494625	1.43458521654	0	14.2621242704	FALSE	NA	201H	10.2653149437	0.230690921598809	77T	24.6367271117	0.376074756438591	0.010584525386153	202G	11.8440238561	0.849179113440872
1A26	A	0	110	771	I	0.108969529343178	-1.045	0	0	1.2522021711	1.39492738625	1.2522021711	1.39492738625	0	16.9291395509	FALSE	NA	201H	15.9672345773	0.230690921598809	77T	20.8282681443	0.376074756438591	0.010584525386153	202G	15.5759285209	0.715771995921728
1A26	A	0	111	772	E	0.410476436546093	-0.6912	0.0717488789238	0.0717488789238	1.07046066445	1.27787460754	1.07046066445	1.27787460754	0	22.5774203286	FALSE	NA	201H	19.4690860664	0.230690921598809	77T	19.7823158379	0.376074756438591	0.010584525386153	202G	20.8730955122	1.06035676760651
1A26	A	0	112	773	V	0.848333308041168	-0.1778	0.051724137931	0.051724137931	1.21517384892	1.26855540547	1.21517384892	1.26855540547	0	20.12472961	FALSE	NA	201H	15.349271	0.230690921598809	77T	24.8919803876	0.376074756438591	0.010584525386153	202G	17.0351718087	0.942958711609636
1A26	A	0	113	774	A	0.0634236713755216	-1.098	0	0	1.26146477302	1.34183377534	1.26146477302	1.34183377534	0	19.7155922378	FALSE	NA	201H	16.2512042252	0.230690921598809	77T	25.5549594903	0.376074756438591	0.010584525386153	202G	16.277121595	1.02158688676311
1A26	A	0	114	775	Y	0.833032476746148	-0.1958	0.212927756654	0.212927756654	0.973958057155	1.18999744728	0.973958057155	1.18999744728	0	25.4822691033	FALSE	NA	201H	23.4012864895	0.230690921598809	77T	22.3396690684	0.376074756438591	0.010584525386153	202G	23.1288433228	1.28380245606531
1A26	A	0	115	776	S	0.895271196525138	-0.1227	0.270967741935	0.270967741935	0.953854597238	1.07595205466	0.953854597238	1.07595205466	0	25.1570738408	FALSE	NA	201H	21.1547287629	0.230690921598809	77T	23.3702352844	0.376074756438591	0.010584525386153	202G	22.3793988509	1.29395978745066
1A26	A	0	116	777	L	0.612263339489435	-0.4546	0.203980099502	0.203980099502	1.06601553609	1.12478573083	1.06601553609	1.12478573083	0	24.3530311996	FALSE	NA	201H	18.9937248727	0.230690921598809	77T	28.9907226747	0.376074756438591	0.010584525386153	202G	20.0996431772	1.29537483008796
1A26	A	0	117	778	L	0.824979407643506	-0.2052	0.194029850746	0.194029850746	0.95891391998	1.07895027778	0.95891391998	1.07895027778	0	25.8502480923	FALSE	NA	201H	22.542232403	0.230690921598809	77T	28.3463667397	0.376074756438591	0.010584525386153	202G	22.0123484559	1.26994174745879
1A26	A	0	118	779	R	1.071633409873	0.08405	0.554744525547	0.554744525547	0.75456114996	0.891745386978	0.75456114996	0.891745386978	0	29.2595945055	FALSE	NA	201H	26.2618476579	0.230690921598809	77T	23.3958472875	0.376074756438591	0.010584525386153	202G	26.6427057322	1.26396051678386
1A26	A	0	119	780	G	2.23070014143182	1.443	0.384615384615	0.384615384615	0.805108476609	0.881778427277	0.805108476609	0.881778427277	0	30.451220995	FALSE	NA	201H	25.7356347097	0.230690921598809	77T	29.2248588747	0.376074756438591	0.010584525386153	202G	26.567890065	1.32530065352191
1A26	A	0	120	781	G	1.25282746468244	0.2963	0.403846153846	0.403846153846	0.758291818412	0.778117257309	0.758291818412	0.778117257309	0	33.0094135169	FALSE	NA	201H	27.7323873411	0.230690921598809	77T	32.964986055	0.376074756438591	0.010584525386153	202G	28.5907539083	1.55808481968332
1A26	A	0	121	782	N	2.13636418908659	1.332	0.353846153846	0.353846153846	0.804961143894	0.792563259328	0.804961143894	0.792563259328	0	31.6594776973	FALSE	NA	201H	27.1542115971	0.230690921598809	77T	32.6824015648	0.376074756438591	0.010584525386153	202G	27.2153670561	1.41918853966339
1A26	A	0	122	783	E	3.53299645917335	2.97	0.605381165919	0.605381165919	0.54074656489	0.643207226746	0.54074656489	0.643207226746	0	37.5413453359	FALSE	NA	201H	32.2381865489	0.230690921598809	77T	36.3092411365	0.376074756438591	0.010584525386153	202G	32.9673298177	2.23215753777669
1A26	A	0	123	784	D	1.79238309455945	0.9295	0.580310880829	0.580310880829	0.556470962427	0.646167527042	0.556470962427	0.646167527042	0	38.8026940941	FALSE	NA	201H	33.103106672	0.230690921598809	77T	41.1935506949	0.376074756438591	0.010584525386153	202G	33.5255059974	2.46163190970645
1A26	A	0	124	785	G	3.77228765536614	3.251	0.759615384615	0.759615384615	0.476699054629	0.580269295365	0.476699054629	0.580269295365	0	40.7834720438	FALSE	NA	201H	35.8213703702	0.230690921598809	77T	43.0336536079	0.376074756438591	0.010584525386153	202G	35.5356199114	2.84434327769124
1A26	A	0	125	786	D	3.26609474034293	2.657	0.79792746114	0.79792746114	0.415334611255	0.582529818334	0.415334611255	0.582529818334	0	43.0544413384	FALSE	NA	201H	37.4069749506	0.230690921598809	77T	47.0798705493	0.376074756438591	0.010584525386153	202G	37.3862724543	3.30133701273964
1A26	A	0	126	787	K	1.66008267358748	0.7733	0.25	0.25	0.656112609085	0.759194495314	0.656112609085	0.759194495314	0	36.5550215188	FALSE	NA	201H	30.5755637787	0.230690921598809	77T	43.5077582709	0.376074756438591	0.010584525386153	202G	30.7022622079	2.06314530198043
1A26	A	0	127	788	D	0.758138934091578	-0.2836	0.145077720207	0.145077720207	0.79606993765	0.836548221652	0.79606993765	0.836548221652	0	34.0327405758	FALSE	NA	201H	29.5418050913	0.230690921598809	77T	42.0105222685	0.376074756438591	0.010584525386153	202G	28.4293561559	1.68477067661132
1A26	A	0	128	789	P	0.740192094377119	-0.3047	0.534591194969	0.534591194969	0.728142577811	0.884777704477	0.728142577811	0.884777704477	0	33.0945758854	FALSE	NA	201H	28.9817628248	0.230690921598809	77T	38.4296965919	0.376074756438591	0.010584525386153	202G	27.9753347795	1.56795707303701
1A26	A	0	129	790	I	0.818191820828423	-0.2131	0.0964467005076	0.0964467005076	0.952981219722	1.02563794378	0.952981219722	1.02563794378	0	29.2884954462	FALSE	NA	201H	24.9860593163	0.230690921598809	77T	39.2929091814	0.376074756438591	0.010584525386153	202G	23.6796848615	1.26505819787892
1A26	A	0	130	791	D	0.213291287375688	-0.9225	0.020725388601	0.020725388601	0.874766659688	1.01447448974	0.874766659688	1.01447448974	0	32.8837757965	FALSE	NA	201H	27.3684802628	0.230690921598809	77T	42.7253730289	0.376074756438591	0.010584525386153	202G	26.8659476639	1.54375167359228
1A26	A	0	131	792	I	2.41246941546288	1.656	0.0964467005076	0.0964467005076	0.800892216225	0.997954541316	0.800892216225	0.997954541316	0	33.0153546766	FALSE	NA	201H	27.6853980521	0.230690921598809	77T	37.6498473026	0.376074756438591	0.010584525386153	202G	27.7462316783	1.55876944565216
1A26	A	0	132	793	N	1.00996990931562	0.01176	0.0820512820513	0.0820512820513	1.00801529464	1.13489395038	1.00801529464	1.13489395038	0	27.4888678506	FALSE	NA	201H	22.8286331021	0.230690921598809	77T	33.5808075806	0.376074756438591	0.010584525386153	202G	22.5040265125	1.23400259463559
1A26	A	0	133	794	Y	0.113030577047796	-1.04	0.140684410646	0.140684410646	0.976416237359	1.1576391117	0.976416237359	1.1576391117	0	27.3003694996	FALSE	NA	201H	20.8900775925	0.230690921598809	77T	40.4422265625	0.376074756438591	0.010584525386153	202G	21.027259443	1.23507666763055
1A26	A	0	134	795	E	1.23442044959069	0.2754	0.47533632287	0.47533632287	0.741214051503	1.02351828535	0.741214051503	1.02351828535	0	32.1104185715	FALSE	NA	201H	25.5745814706	0.230690921598809	77T	40.4855354242	0.376074756438591	0.010584525386153	202G	26.2654651438	1.46178967079858
1A26	A	0	135	796	K	1.60141031298251	0.7049	0.135593220339	0.135593220339	0.963792899722	1.06979995155	0.963792899722	1.06979995155	0	28.2643889178	FALSE	NA	201H	22.8212511254	0.230690921598809	77T	32.6947683879	0.376074756438591	0.010584525386153	202G	23.4436241561	1.23815388724109
1A26	A	0	136	797	L	0.10471290710321	-1.05	0	0	1.1729962427	1.22182093127	1.1729962427	1.22182093127	0	22.576950226	FALSE	NA	201H	16.4078577856	0.230690921598809	77T	34.1214673815	0.376074756438591	0.010584525386153	202G	16.9662244828	1.06026014637042
1A26	A	0	137	798	R	1.16079238922368	0.188	0.521897810219	0.521897810219	0.741868704732	1.07081517998	0.741868704732	1.07081517998	0	28.956940512	FALSE	NA	201H	21.5949308267	0.230690921598809	77T	36.9233258464	0.376074756438591	0.010584525386153	202G	23.7212257581	1.25365176897732
1A26	A	0	138	799	T	0.544502515182919	-0.5341	0.0406976744186	0.0406976744186	1.13698483131	1.21122129435	1.13698483131	1.21122129435	0	22.4030372696	FALSE	NA	201H	14.9356943236	0.230690921598809	77T	37.4348833273	0.376074756438591	0.010584525386153	202G	16.3653058082	1.02466655114742
1A26	A	0	139	800	D	1.95114359972582	1.115	0.39378238342	0.39378238342	0.816987524927	1.05306929695	0.816987524927	1.05306929695	0	28.1584723657	FALSE	NA	201H	20.6882950775	0.230690921598809	77T	44.6109793971	0.376074756438591	0.010584525386153	202G	21.6814249829	1.23676901242595
1A26	A	0	140	801	I	0.589944833690685	-0.4808	0.0203045685279	0.0203045685279	1.138772993	1.14488906511	1.138772993	1.14488906511	0	23.1334649864	FALSE	NA	201H	16.6947512271	0.230690921598809	77T	40.2494136375	0.376074756438591	0.010584525386153	202G	16.5857778919	1.16996057700628
1A26	A	0	141	802	K	1.69459582688451	0.8139	0.508474576271	0.508474576271	0.759528826599	1.03842062304	0.759528826599	1.03842062304	0	29.0355384071	FALSE	NA	201H	22.1402484156	0.230690921598809	77T	47.7360663974	0.376074756438591	0.010584525386153	202G	22.3812035621	1.25612107431116
1A26	A	0	142	803	V	0.654599474200467	-0.405	0.32183908046	0.32183908046	0.932356133351	1.05124845968	0.932356133351	1.05124845968	0	26.4363289249	FALSE	NA	201H	21.4339654304	0.230690921598809	77T	46.9545041312	0.376074756438591	0.010584525386153	202G	19.9090890996	1.25029133936289
1A26	A	0	143	804	V	1.08037674204158	0.09427	0.0459770114943	0.0459770114943	1.01930204242	1.03763524638	1.01930204242	1.03763524638	0	24.6025148182	FALSE	NA	201H	19.2585630865	0.230690921598809	77T	48.3834892273	0.376074756438591	0.010584525386153	202G	18.2776479577	1.29991448669429
1A26	A	0	144	805	D	1.12777480590284	0.1498	0.507772020725	0.507772020725	0.68434624266	0.870749475315	0.68434624266	0.870749475315	0	30.5513705904	FALSE	NA	201H	26.0423536263	0.230690921598809	77T	54.3395520944	0.376074756438591	0.010584525386153	202G	24.4504099	1.3319113348632
1A26	A	0	145	806	K	2.15477120417834	1.355	0.228813559322	0.228813559322	0.856431294476	0.885136609292	0.856431294476	0.885136609292	0	25.3427322892	FALSE	NA	201H	22.2779968854	0.230690921598809	77T	49.7018571156	0.376074756438591	0.010584525386153	202G	19.6486357069	1.288548950946
1A26	A	0	146	807	D	3.1717587879977	2.546	0.60621761658	0.60621761658	0.588303838476	0.758236224673	0.588303838476	0.758236224673	0	31.2570242036	FALSE	NA	201H	27.8874984806	0.230690921598809	77T	56.4697117259	0.376074756438591	0.010584525386153	202G	25.7070681603	1.38455867829502
1A26	A	0	147	808	S	0.644820747432974	-0.4165	0.212903225806	0.212903225806	0.813007912145	0.819050518447	0.813007912145	0.819050518447	0	28.761431604	FALSE	NA	201H	23.8812773953	0.230690921598809	77T	53.8660210762	0.376074756438591	0.010584525386153	202G	22.8469094914	1.24813977968619
1A26	A	0	148	809	E	2.12255892776777	1.316	0.587443946188	0.587443946188	0.613278288161	0.842234085343	0.613278288161	0.842234085343	0	30.7254206015	FALSE	NA	201H	26.3823430759	0.230690921598809	77T	57.7791194721	0.376074756438591	0.010584525386153	202G	25.5913307005	1.34391671073023
1A26	A	0	149	810	E	1.01112034775886	0.01302	0.304932735426	0.304932735426	0.912124266271	1.01544597665	0.912124266271	1.01544597665	0	26.2239441963	FALSE	NA	201H	20.4843570546	0.230690921598809	77T	51.0414176236	0.376074756438591	0.010584525386153	202G	20.2643763417	1.25659493134446
1A26	A	0	150	811	A	0.889173872775995	-0.13	0	0	0.972738725425	1.10490796778	0.972738725425	1.10490796778	0	25.2484944613	FALSE	NA	201H	21.329754334	0.230690921598809	77T	51.1644646085	0.376074756438591	0.010584525386153	202G	19.588393095	1.29144712283918
1A26	A	0	151	812	K	1.39318095475706	0.4604	0.453389830508	0.453389830508	0.661529926361	0.988864598246	0.661529926361	0.988864598246	0	29.1174763885	FALSE	NA	201H	25.9281012202	0.230690921598809	77T	56.5568927233	0.376074756438591	0.010584525386153	202G	24.1899669257	1.25885040274135
1A26	A	0	152	813	I	1.11097840463162	0.1302	0.172588832487	0.172588832487	0.935313433521	1.07892563553	0.935313433521	1.07892563553	0	24.1208532313	FALSE	NA	201H	20.3774018033	0.230690921598809	77T	52.3002199291	0.376074756438591	0.010584525386153	202G	19.7097500276	1.28582380779877
1A26	A	0	153	814	I	0.65103311502644	-0.4091	0.00507614213198	0.00507614213198	1.17531229004	1.23271649469	1.17531229004	1.23271649469	0	19.9054350363	FALSE	NA	201H	15.7209172077	0.230690921598809	77T	46.8056442809	0.376074756438591	0.010584525386153	202G	14.4642762847	0.985473229802172
1A26	A	0	154	815	K	3.93795079119192	3.445	0.305084745763	0.305084745763	0.897230617395	1.14697629599	0.897230617395	1.14697629599	0	23.2046040927	FALSE	NA	201H	21.0165990784	0.230690921598809	77T	50.1455017367	0.376074756438591	0.010584525386153	202G	18.3052373356	1.18253703267841
1A26	A	0	155	816	Q	2.19158523436185	1.398	0.324444444444	0.324444444444	0.80784313179	1.10209812184	0.80784313179	1.10209812184	0	23.8972091148	FALSE	NA	201H	22.4271456987	0.230690921598809	77T	53.158735183	0.376074756438591	0.010584525386153	202G	20.3477814561	1.27096076799439
1A26	A	0	156	817	Y	0.220424005723743	-0.914	0.00380228136882	0.00380228136882	1.27606734217	1.30374546147	1.27606734217	1.30374546147	0	15.7471204538	FALSE	NA	201H	13.6927753694	0.230690921598809	77T	45.4142064879	0.376074756438591	0.010584525386153	202G	12.8751438562	0.678114755155933
1A26	A	0	157	818	V	1.114314676117	0.134	0.0344827586207	0.0344827586207	1.16679106082	1.28859834536	1.16679106082	1.28859834536	0	16.1076774962	FALSE	NA	201H	15.2478880508	0.230690921598809	77T	44.6240704227	0.376074756438591	0.010584525386153	202G	12.1838806299	0.661277715476897
1A26	A	0	158	819	K	1.38052613188148	0.4464	0.563559322034	0.563559322034	0.780120846333	1.09569265432	0.780120846333	1.09569265432	0	21.9420123578	FALSE	NA	201H	22.2997628464	0.230690921598809	77T	51.3040265568	0.376074756438591	0.010584525386153	202G	19.3281716429	0.936891429222256
1A26	A	0	159	820	N	0.368140301835061	-0.7409	0.169230769231	0.169230769231	0.931529550989	1.12477892988	0.931529550989	1.12477892988	0	21.0106551335	FALSE	NA	201H	21.1504199202	0.230690921598809	77T	51.2823219987	0.376074756438591	0.010584525386153	202G	19.0096312531	0.844643135212784
1A26	A	0	160	821	T	0.23330891628797	-0.899	0	0	1.22498685595	1.30932827545	1.22498685595	1.30932827545	0	14.6699483724	FALSE	NA	201H	15.2984678745	0.230690921598809	77T	45.2387989037	0.376074756438591	0.010584525386153	202G	13.4150690604	0.799768448682573
1A26	A	0	161	822	H	0.288069786185935	-0.8348	0.191964285714	0.191964285714	1.06152234567	1.21297278608	1.06152234567	1.21297278608	0	14.1355404482	FALSE	NA	201H	17.5237460148	0.230690921598809	77T	43.1533744228	0.376074756438591	0.010584525386153	202G	13.6872446173	0.862495333634577
1A26	A	0	162	823	A	0.774705247674156	-0.2642	0.015503875969	0.015503875969	1.20691197401	1.1384045479	1.20691197401	1.1384045479	0	12.3852226395	FALSE	NA	201H	16.8081268329	0.230690921598809	77T	42.1502395326	0.376074756438591	0.010584525386153	202G	14.1576200608	0.847140103462606
1A26	A	0	163	824	A	1.41158796984881	0.4831	0.573643410853	0.573643410853	0.796956147742	0.903621369826	0.796956147742	0.903621369826	0	16.9684057146	FALSE	NA	201H	22.1310736368	0.230690921598809	77T	45.6111777627	0.376074756438591	0.010584525386153	202G	19.3178869294	0.7224025351063
1A26	A	0	164	825	T	0.0996739867218427	-1.056	0.523255813953	0.523255813953	0.854100490013	0.870627759245	0.854100490013	0.870627759245	0	13.5102878652	FALSE	NA	201H	20.0664121473	0.230690921598809	77T	40.8988262722	0.376074756438591	0.010584525386153	202G	17.317770663	0.902314844069172
1A26	A	0	165	826	H	0.117689852742896	-1.035	0.129464285714	0.129464285714	1.13867661016	1.03090192248	1.13867661016	1.03090192248	0	9.63307061677	FALSE	NA	201H	15.6493374232	0.230690921598809	77T	38.5276135671	0.376074756438591	0.010584525386153	202G	12.4728168732	0.486099423871694
1A26	A	0	166	827	N	1.12927037587905	0.1516	0.476923076923	0.476923076923	0.762594938187	0.911651843086	0.762594938187	0.911651843086	0	16.9840579674	FALSE	NA	201H	22.1292231295	0.230690921598809	77T	44.8540144494	0.376074756438591	0.010584525386153	202G	18.3469760134	0.725143121104916
1A26	A	0	167	828	A	3.07742283565246	2.435	0.480620155039	0.480620155039	0.770500474711	0.881950920891	0.770500474711	0.881950920891	0	14.1453311085	FALSE	NA	201H	20.6135714328	0.230690921598809	77T	38.8619893214	0.376074756438591	0.010584525386153	202G	16.3395317859	0.861512713666074
1A26	A	0	168	829	Y	0.368945608745325	-0.7399	0.0304182509506	0.0304182509506	1.07238747875	1.03433344166	1.07238747875	1.03433344166	0	11.7947002531	FALSE	NA	201H	16.5849048703	0.230690921598809	77T	38.5267548312	0.376074756438591	0.010584525386153	202G	12.0563957854	0.774756437473334
1A26	A	0	169	830	D	1.23211957270422	0.2722	0.352331606218	0.352331606218	0.754558155132	1.00925715656	0.754558155132	1.00925715656	0	19.2706445772	FALSE	NA	201H	22.6537204013	0.230690921598809	77T	45.797616281	0.376074756438591	0.010584525386153	202G	18.1997402075	1.08767993645915
1A26	A	0	170	831	L	0.643210133612445	-0.4184	0.154228855721	0.154228855721	1.16780064795	1.13457662085	1.16780064795	1.13457662085	0	13.6257034623	FALSE	NA	201H	15.435645809	0.230690921598809	77T	41.2616206693	0.376074756438591	0.010584525386153	202G	11.0994271191	0.898995825338428
1A26	A	0	171	832	K	1.1216774821537	0.1427	0.529661016949	0.529661016949	0.77370092408	1.0549486753	0.77370092408	1.0549486753	0	21.8619091653	FALSE	NA	201H	21.91701649	0.230690921598809	77T	46.4627783953	0.376074756438591	0.010584525386153	202G	17.8122830328	0.923468171785188
1A26	A	0	172	833	V	0.693829425114766	-0.359	0.0862068965517	0.0862068965517	1.09378117272	1.15472967401	1.09378117272	1.15472967401	0	18.8835377371	FALSE	NA	201H	17.0810294405	0.230690921598809	77T	45.1473428144	0.376074756438591	0.010584525386153	202G	13.838370898	1.10221532483407
1A26	A	0	173	834	V	2.68397288806624	1.975	0.264367816092	0.264367816092	0.953522340343	1.05262729364	0.953522340343	1.05262729364	0	20.6243770804	FALSE	NA	201H	19.3785336855	0.230690921598809	77T	43.1139989722	0.376074756438591	0.010584525386153	202G	15.5932044183	0.864597047744728
1A26	A	0	174	835	E	0.961536450855449	-0.04503	0.170403587444	0.170403587444	0.993780006271	1.14046608803	0.993780006271	1.14046608803	0	23.5583102726	FALSE	NA	201H	20.0674541369	0.230690921598809	77T	45.2800805839	0.376074756438591	0.010584525386153	202G	17.4712550567	1.23614513137102
1A26	A	0	175	836	I	1.30574763307123	0.3581	0	0	1.16042832357	1.25998410193	1.16042832357	1.25998410193	0	21.011526528	FALSE	NA	201H	16.8920920641	0.230690921598809	77T	46.0147920358	0.376074756438591	0.010584525386153	202G	14.9690634554	0.844645187678215
1A26	A	0	176	837	F	0.552555584285562	-0.5246	0	0	1.16736895419	1.30195522133	1.16736895419	1.30195522133	0	21.393523151	FALSE	NA	201H	16.5020230328	0.230690921598809	77T	41.8119563474	0.376074756438591	0.010584525386153	202G	14.84753163	0.86295168043409
1A26	A	0	177	838	R	2.65176061165567	1.937	0.240875912409	0.240875912409	0.990385974085	1.22418733388	0.990385974085	1.22418733388	0	24.0700864459	FALSE	NA	201H	16.8772435632	0.230690921598809	77T	45.9145793796	0.376074756438591	0.010584525386153	202G	17.7696573362	1.28296537346427
1A26	A	0	178	839	I	0.854890807167605	-0.1701	0	0	1.22304634565	1.2832064382	1.22304634565	1.2832064382	0	19.5184191354	FALSE	NA	201H	12.2550868256	0.230690921598809	77T	39.5367923583	0.376074756438591	0.010584525386153	202G	13.0316937365	1.05534045999549
1A26	A	0	179	840	E	1.78202914857034	0.9165	0.22869955157	0.22869955157	0.957963820411	1.15984483179	0.957963820411	1.15984483179	0	25.1043325966	FALSE	NA	201H	16.9415652941	0.230690921598809	77T	43.297916437	0.376074756438591	0.010584525386153	202G	19.1637827344	1.29525511600546
1A26	A	0	180	841	R	0.224105408742093	-0.9098	0.0547445255474	0.0547445255474	1.18507017922	1.21720253052	1.18507017922	1.21720253052	0	20.657957696	FALSE	NA	201H	12.5451129395	0.230690921598809	77T	35.4830035376	0.376074756438591	0.010584525386153	202G	15.4912971321	0.861148614412794
1A26	A	0	181	842	E	1.20680992695306	0.2425	0.582959641256	0.582959641256	0.73508547784	0.995060405732	0.73508547784	0.995060405732	0	28.8447367066	FALSE	NA	201H	20.8585168045	0.230690921598809	77T	39.5436951486	0.376074756438591	0.010584525386153	202G	23.4651849422	1.25037861049233
1A26	A	0	182	843	G	0.72891779763342	-0.3178	0.5	0.5	0.787448846539	0.912698513715	0.787448846539	0.912698513715	0	27.3078559937	FALSE	NA	201H	18.9502786317	0.230690921598809	77T	40.5226264707	0.376074756438591	0.010584525386153	202G	22.3069075389	1.2350185790488
1A26	A	0	183	844	E	0.172450722640861	-0.9704	0.00896860986547	0.00896860986547	1.18513424175	1.11997786283	1.18513424175	1.11997786283	0	20.8295609431	FALSE	NA	201H	12.4004096872	0.230690921598809	77T	38.0429883459	0.376074756438591	0.010584525386153	202G	15.8748646983	0.848650226442744
1A26	A	0	184	845	S	3.9506056140675	3.46	0.232258064516	0.232258064516	0.911701378502	1.0248103303	0.911701378502	1.0248103303	0	26.0693158482	FALSE	NA	201H	17.9761854355	0.230690921598809	77T	44.2502430784	0.376074756438591	0.010584525386153	202G	21.0101713372	1.26181475739741
1A26	A	0	185	846	Q	1.54733970615049	0.6411	0.573333333333	0.573333333333	0.628081591198	0.882243960373	0.628081591198	0.882243960373	0	30.024976219	FALSE	NA	201H	22.7679913183	0.230690921598809	77T	45.5908265565	0.376074756438591	0.010584525386153	202G	26.4791232912	1.2996395980526
1A26	A	0	186	847	R	0.644475615900003	-0.4168	0.310218978102	0.310218978102	0.981240284623	0.969326821964	0.981240284623	0.969326821964	0	21.9694159357	FALSE	NA	201H	14.5270905957	0.230690921598809	77T	36.6528490885	0.376074756438591	0.010584525386153	202G	18.8131075831	0.9416429660772
1A26	A	0	187	848	Y	0.477086822409374	-0.6131	0.00380228136882	0.00380228136882	1.10211848793	1.1196947425	1.10211848793	1.1196947425	0	20.3598867064	FALSE	NA	201H	15.0565725552	0.230690921598809	77T	43.043979784	0.376074756438591	0.010584525386153	202G	18.8445189719	0.900995168826433
1A26	A	0	188	849	K	1.95804623038523	1.123	0.432203389831	0.432203389831	0.688467866103	0.916762803393	0.688467866103	0.916762803393	0	28.4149048092	FALSE	NA	201H	22.0842846526	0.230690921598809	77T	47.4897885517	0.376074756438591	0.010584525386153	202G	25.6951394289	1.24056990770603
1A26	A	0	189	850	P	2.08804577447074	1.275	0.566037735849	0.566037735849	0.693908921376	0.824619034318	0.693908921376	0.824619034318	0	25.5390658582	FALSE	NA	201H	21.1256025238	0.230690921598809	77T	44.599466419	0.376074756438591	0.010584525386153	202G	25.4778742713	1.28175124640386
1A26	A	0	190	851	F	1.28388930264977	0.333	0.183333333333	0.183333333333	0.977703499972	1.03223546611	0.977703499972	1.03223546611	0	20.3303317422	FALSE	NA	201H	17.1628940019	0.230690921598809	77T	41.9932132352	0.376074756438591	0.010584525386153	202G	21.6119821121	0.905891399972486
1A26	A	0	191	852	K	1.29769456396859	0.3491	0.326271186441	0.326271186441	0.838387621444	0.93299389546	0.838387621444	0.93299389546	0	24.4684712366	FALSE	NA	201H	19.6688654097	0.230690921598809	77T	48.2599801339	0.376074756438591	0.010584525386153	202G	22.9457118776	1.29815195767281
1A26	A	0	192	853	Q	1.79698484833239	0.9349	0.751111111111	0.751111111111	0.549421677145	0.797745366899	0.549421677145	0.797745366899	0	27.3349961892	FALSE	NA	201H	24.7938462454	0.230690921598809	77T	51.0134918679	0.376074756438591	0.010584525386153	202G	28.6726540092	1.23481868407654
1A26	A	0	193	854	L	1.47256120734024	0.5534	0.149253731343	0.149253731343	0.932754437694	0.949264652523	0.932754437694	0.949264652523	0	20.0564968556	FALSE	NA	201H	19.5717192145	0.230690921598809	77T	45.9804268812	0.376074756438591	0.010584525386153	202G	23.5595466921	0.956045084360779
1A26	A	0	194	855	H	0.917014483102272	-0.0973	0.433035714286	0.433035714286	0.783613684273	0.911644873368	0.783613684273	0.911644873368	0	20.6693441337	FALSE	NA	201H	22.3342569887	0.230690921598809	77T	49.9499122689	0.376074756438591	0.010584525386153	202G	25.6520439379	0.860049852828499
1A26	A	0	195	856	N	0.062008632090343	-1.1	0.164102564103	0.164102564103	1.03516205459	1.04466855618	1.03516205459	1.04466855618	0	15.9038332106	FALSE	NA	201H	18.0649139482	0.230690921598809	77T	47.1084423498	0.376074756438591	0.010584525386153	202G	20.8233073197	0.66845908083079
1A26	A	0	196	857	R	0.496184100567068	-0.5907	0.171532846715	0.171532846715	0.934872860834	1.23388800481	0.934872860834	1.23388800481	0	21.1342067159	FALSE	NA	201H	18.5757789666	0.230690921598809	77T	48.4429650179	0.376074756438591	0.010584525386153	202G	21.6207305876	0.846846346267051
1A26	A	0	197	858	Q	1.03619990582137	0.0424	0.0666666666667	0.0666666666667	1.18363019682	1.32200467133	1.18363019682	1.32200467133	0	13.9322766098	FALSE	NA	201H	14.9392692657	0.230690921598809	77T	45.6667181183	0.376074756438591	0.010584525386153	202G	16.9326993283	0.880789363513448
1A26	A	0	198	859	L	0.299804258306928	-0.8211	0.044776119403	0.044776119403	1.257110775	1.38636666912	1.257110775	1.38636666912	0	17.5040158441	FALSE	NA	201H	12.7781394295	0.230690921598809	77T	44.9668752934	0.376074756438591	0.010584525386153	202G	13.7131084432	0.839487911433504
1A26	A	0	199	860	L	0.10471290710321	-1.05	0	0	1.33678127636	1.46312774819	1.33678127636	1.46312774819	0	10.7878645418	FALSE	NA	201H	9.89530145548	0.230690921598809	77T	41.1785825253	0.376074756438591	0.010584525386153	202G	11.817392	0.629883866318436
1A26	A	0	200	861	W	0.194424096906641	-0.9446	0	0	1.37672681405	1.5257542235	1.37672681405	1.5257542235	0	12.3555800184	FALSE	NA	201H	9.96087751548	0.230690921598809	77T	41.1601995879	0.376074756438591	0.010584525386153	202G	8.38695226529	0.844011099546497
1A26	A	0	201	862	H	0.0675192322334366	-1.093	0.151785714286	0.151785714286	1.37506260466	1.50722065945	1.37506260466	1.50722065945	0	8.43253980454	FALSE	NA	201H	0	0.230690921598809	77T	32.2775454555	0.376074756438591	0.010584525386153	202G	4.84313862782	0.371496506744413
1A26	A	0	202	863	G	0.106680156841141	-1.047	0.0865384615385	0.0865384615385	1.39756082988	1.51611828958	1.39756082988	1.51611828958	0	6.69155170866	FALSE	NA	201H	4.84313862782	0.230690921598809	77T	32.9273162237	0.376074756438591	0.010584525386153	202G	0	0.259498529137631
1A26	A	0	203	864	S	0.0570962599377315	-1.106	0.0967741935484	0.0967741935484	1.37554325542	1.44314804123	1.37554325542	1.44314804123	0	8.61530971547	FALSE	NA	201H	5.8506220607	0.230690921598809	77T	28.6684933178	0.376074756438591	0.010584525386153	202G	5.10121548648	0.386822181742173
1A26	A	0	204	865	R	0.130919894840093	-1.019	0.124087591241	0.124087591241	1.21698228817	1.40554667944	1.21698228817	1.40554667944	0	9.90708276922	FALSE	NA	201H	12.5199443563	0.230690921598809	77T	24.6067158681	0.376074756438591	0.010584525386153	202G	10.2070264921	0.517088038931742
1A26	A	0	205	866	T	1.04666889565481	0.0547	0.122093023256	0.122093023256	1.23097864992	1.38903403321	1.23097864992	1.38903403321	0	14.1122442262	FALSE	NA	201H	13.2198694778	0.230690921598809	77T	30.6037068352	0.376074756438591	0.010584525386153	202G	10.1665109605	0.864798972536128
1A26	A	0	206	867	T	0.295777723755607	-0.8257	0.046511627907	0.046511627907	1.26944202465	1.39361075256	1.26944202465	1.39361075256	0	14.8136486347	FALSE	NA	201H	14.2284758484	0.230690921598809	77T	25.1626414369	0.376074756438591	0.010584525386153	202G	12.5001783773	0.781171772903786
1A26	A	0	207	868	N	0.062008632090343	-1.1	0.0410256410256	0.0410256410256	1.3716888476	1.4737164173	1.3716888476	1.4737164173	0	11.3965201268	FALSE	NA	201H	9.30265632161	0.230690921598809	77T	25.3854402742	0.376074756438591	0.010584525386153	202G	9.08254186849	0.718098280442095
1A26	A	0	208	869	F	1.52203006039933	0.6121	0	0	1.39464494937	1.46310393382	1.39464494937	1.46310393382	0	13.0604591159	FALSE	NA	201H	8.46132839745	0.230690921598809	77T	31.982923321	0.376074756438591	0.010584525386153	202G	7.31159042724	0.897442505029567
1A26	A	0	209	870	A	0.902288871028869	-0.1146	0	0	1.33155550896	1.41284417076	1.33155550896	1.41284417076	0	19.3759219458	FALSE	NA	201H	14.6457491041	0.230690921598809	77T	28.8499391414	0.376074756438591	0.010584525386153	202G	14.8829281424	1.07564903270833
1A26	A	0	210	871	G	0.202132034476313	-0.9355	0	0	1.36344914951	1.4295347753	1.36344914951	1.4295347753	0	17.4267921537	FALSE	NA	201H	11.9676067135	0.230690921598809	77T	27.4663257845	0.376074756438591	0.010584525386153	202G	13.524460409	0.820456264771746
1A26	A	0	211	872	I	0.0628254433850396	-1.099	0.0253807106599	0.0253807106599	1.39407715412	1.4500117643	1.39407715412	1.4500117643	0	13.2862173218	FALSE	NA	201H	6.76269843175	0.230690921598809	77T	30.3811115933	0.376074756438591	0.010584525386153	202G	8.49195966915	0.903244534023647
1A26	A	0	212	873	L	0.19971611374552	-0.9384	0	0	1.30972939552	1.38265000666	1.30972939552	1.38265000666	0	18.6033457342	FALSE	NA	201H	11.8840348292	0.230690921598809	77T	34.3645106032	0.376074756438591	0.010584525386153	202G	12.6666808353	1.07946444596021
1A26	A	0	213	874	S	0.26425571041098	-0.8627	0.122580645161	0.122580645161	1.18075834855	1.26187842677	1.18075834855	1.26187842677	0	21.376071615	FALSE	NA	201H	14.9354972655	0.230690921598809	77T	30.2279844657	0.376074756438591	0.010584525386153	202G	16.8509375607	0.861422183636499
1A26	A	0	214	875	Q	0.624112855454751	-0.4407	0.4	0.4	1.07817911994	1.18468723476	1.07817911994	1.18468723476	0	20.985444865	FALSE	NA	201H	14.6183780159	0.230690921598809	77T	28.183374291	0.376074756438591	0.010584525386153	202G	17.4608625424	0.844669399914748
1A26	A	0	215	876	G	0.106680156841141	-1.047	0.0192307692308	0.0192307692308	1.24368548562	1.30833740567	1.24368548562	1.30833740567	0	17.7658021673	FALSE	NA	201H	9.99248935002	0.230690921598809	77T	32.1230004719	0.376074756438591	0.010584525386153	202G	13.4272996254	0.905730777252951
1A26	A	0	216	877	L	0.10471290710321	-1.05	0.0497512437811	0.0497512437811	1.37021461722	1.33195267903	1.37021461722	1.33195267903	0	12.7020593954	FALSE	NA	201H	4.56673377888	0.230690921598809	77T	32.262103621	0.376074756438591	0.010584525386153	202G	8.84127757365	0.876173731622965
1A26	A	0	217	878	R	0.205583349806017	-0.9314	0.372262773723	0.372262773723	1.1263562134	1.25016920017	1.1263562134	1.25016920017	0	17.3941009304	FALSE	NA	201H	11.7214832712	0.230690921598809	77T	26.1295258716	0.376074756438591	0.010584525386153	202G	15.1057609935	0.812538629978325
1A26	A	0	218	879	I	0.167388793490629	-0.9763	0.253807106599	0.253807106599	1.10301371622	1.23556529276	1.10301371622	1.23556529276	0	14.8700233681	FALSE	NA	201H	11.6865432848	0.230690921598809	77T	29.0640630219	0.376074756438591	0.010584525386153	202G	16.2292822222	0.773857915278223
1A26	A	0	219	880	A	0.0634236713755216	-1.098	0.15503875969	0.15503875969	1.27726211449	1.21221813464	1.27726211449	1.21221813464	0	14.9631718302	FALSE	NA	201H	13.0047688893	0.230690921598809	77T	23.0764222065	0.376074756438591	0.010584525386153	202G	16.3765429191	0.761840352321713
1A26	A	0	220	881	P	0.0965908116939741	-1.059	0.182389937107	0.182389937107	1.12212827274	1.07098021337	1.12212827274	1.07098021337	0	18.7629503207	FALSE	NA	201H	16.0403427884	0.230690921598809	77T	21.0242135717	0.376074756438591	0.010584525386153	202G	19.3753899108	1.09559155818181
1A26	A	0	221	882	P	0.279441497861676	-0.8449	0.698113207547	0.698113207547	0.819981223249	0.940416858802	0.819981223249	0.940416858802	0	22.008764046	FALSE	NA	201H	19.5756712962	0.230690921598809	77T	23.5421989759	0.376074756438591	0.010584525386153	202G	23.4828542063	0.948597065662511
1A26	A	0	222	883	E	0.142424279272439	-1.006	0.224215246637	0.224215246637	0.916764014892	1.05126582589	0.916764014892	1.05126582589	0	23.2926691757	FALSE	NA	201H	21.3193381187	0.230690921598809	77T	18.6432962924	0.376074756438591	0.010584525386153	202G	24.5331329557	1.19737528766802
1A26	A	0	223	884	A	0.107635020749026	-1.046	0.0077519379845	0.0077519379845	1.26535371996	1.2202986614	1.26535371996	1.2202986614	0	17.0826123981	FALSE	NA	201H	16.3697084258	0.230690921598809	77T	20.4175129581	0.376074756438591	0.010584525386153	202G	19.3438602593	0.743586746240745
1A26	A	0	224	885	P	0.0965908116939741	-1.059	0.0062893081761	0.0062893081761	1.17476176429	1.17772845571	1.17476176429	1.17772845571	0	17.9250039075	FALSE	NA	201H	19.2857387248	0.230690921598809	77T	19.3189632143	0.376074756438591	0.010584525386153	202G	21.6675592135	0.945589547280511
1A26	A	0	225	886	V	0.645165878965944	-0.4161	0.275862068966	0.275862068966	0.983610251021	1.13849050016	0.983610251021	1.13849050016	0	15.609633988	FALSE	NA	201H	18.7514596461	0.230690921598809	77T	26.0245177729	0.376074756438591	0.010584525386153	202G	22.0756846879	0.689103184934598
1A26	A	0	226	887	T	0.1021129162215	-1.053	0.244186046512	0.244186046512	1.00232780643	1.10793777493	1.00232780643	1.10793777493	0	15.7307873262	FALSE	NA	201H	20.6579698554	0.230690921598809	77T	24.0884129796	0.376074756438591	0.010584525386153	202G	22.8307266441	0.679304526968379
1A26	A	0	227	888	G	0.110200498477439	-1.043	0.0192307692308	0.0192307692308	1.20893733946	1.23022533058	1.20893733946	1.23022533058	0	13.4387507633	FALSE	NA	201H	16.3868124231	0.230690921598809	77T	22.4116834788	0.376074756438591	0.010584525386153	202G	18.327635981	0.903380491668093
1A26	A	0	228	889	Y	0.212946155842718	-0.9229	0.106463878327	0.106463878327	1.25526875634	1.22931036344	1.25526875634	1.22931036344	0	11.8777632534	FALSE	NA	201H	12.6135550249	0.230690921598809	77T	23.9283184639	0.376074756438591	0.010584525386153	202G	15.2644398741	0.785998487701688
1A26	A	0	229	890	M	0.189247123912086	-0.9507	0.263392857143	0.263392857143	1.09473158926	1.14871296519	1.09473158926	1.14871296519	0	5.58225313387	FALSE	NA	201H	15.0263753483	0.230690921598809	77T	31.975626117	0.376074756438591	0.010584525386153	202G	16.3313025223	0.216123690597057
1A26	A	0	230	891	F	0.206158569027634	-0.9308	0	0	1.18696530717	1.23874440006	1.18696530717	1.23874440006	0	5.68782781793	FALSE	NA	201H	14.72352624	0.230690921598809	77T	34.128053158	0.376074756438591	0.010584525386153	202G	17.0282896429	0.219438149811177
1A26	A	0	231	892	G	0.106680156841141	-1.047	0	0	1.12350649085	1.26310058686	1.12350649085	1.26310058686	0	10.7102474107	FALSE	NA	201H	14.7745318793	0.230690921598809	77T	28.9319388674	0.376074756438591	0.010584525386153	202G	18.1056055567	0.619107063895749
1A26	A	0	232	893	K	0.148291515332935	-0.9986	0.177966101695	0.177966101695	1.11707096268	1.24214225105	1.11707096268	1.24214225105	0	15.5097321571	FALSE	NA	201H	15.6700437865	0.230690921598809	77T	24.9122880465	0.376074756438591	0.010584525386153	202G	19.3515478197	0.698358381270454
1A26	A	0	233	894	G	0.106680156841141	-1.047	0.105769230769	0.105769230769	1.23032588647	1.3355817794	1.23032588647	1.3355817794	0	10.8281951573	FALSE	NA	201H	10.4785660508	0.230690921598809	77T	30.4317472729	0.376074756438591	0.010584525386153	202G	14.7575282865	0.635549323200054
1A26	A	0	234	895	I	0.65103311502644	-0.4092	0.0253807106599	0.0253807106599	1.28926720255	1.38024490564	1.28926720255	1.38024490564	0	12.0970023707	FALSE	NA	201H	6.79691246133	0.230690921598809	77T	32.0925655526	0.376074756438591	0.010584525386153	202G	11.6156277584	0.814210682575799
1A26	A	0	235	896	Y	0.113030577047796	-1.04	0.182509505703	0.182509505703	1.23939027693	1.39864269651	1.23939027693	1.39864269651	0	5.64162235295	FALSE	NA	201H	8.76853016148	0.230690921598809	77T	30.6591540305	0.376074756438591	0.010584525386153	202G	11.6601858828	0.217967723382178
1A26	A	0	236	897	F	0.108256257508373	-1.046	0.0208333333333	0.0208333333333	1.36419977727	1.47304862119	1.36419977727	1.47304862119	0	9.91820439881	FALSE	NA	201H	5.47493681161	0.230690921598809	77T	36.2945451254	0.376074756438591	0.010584525386153	202G	9.12403659467	0.518385740727193
1A26	A	0	237	898	A	0.172335678796538	-0.9705	0.015503875969	0.015503875969	1.34323344073	1.46468515943	1.34323344073	1.46468515943	0	6.83379202171	FALSE	NA	201H	8.59235942413	0.230690921598809	77T	37.708977218	0.376074756438591	0.010584525386153	202G	8.3191144842	0.266514342641389
1A26	A	0	238	899	D	0.0727882403034509	-1.087	0.0103626943005	0.0103626943005	1.31332432717	1.39071900736	1.31332432717	1.39071900736	0	9.75357317568	FALSE	NA	201H	13.570991447	0.230690921598809	77T	43.1394148548	0.376074756438591	0.010584525386153	202G	13.6831794427	0.499495673320409
1A26	A	0	239	900	M	0.4266976185957	-0.6722	0.0133928571429	0.0133928571429	1.26541366098	1.40664459037	1.26541366098	1.40664459037	0	11.2448379542	FALSE	NA	201H	15.0956923659	0.230690921598809	77T	43.0535943556	0.376074756438591	0.010584525386153	202G	13.4499537738	0.695883047778867
1A26	A	0	240	901	V	0.400582665934275	-0.7028	0	0	1.31917066751	1.42846543112	1.31917066751	1.42846543112	0	12.119488181	FALSE	NA	201H	12.5998744142	0.230690921598809	77T	41.6742876519	0.376074756438591	0.010584525386153	202G	9.53330037107	0.816965295585707
1A26	A	0	241	902	S	0.0570962599377315	-1.106	0	0	1.27901548308	1.35771705965	1.27901548308	1.35771705965	0	10.5604624698	FALSE	NA	201H	14.4438487323	0.230690921598809	77T	40.4051444802	0.376074756438591	0.010584525386153	202G	11.1341837485	0.598776856177084
1A26	A	0	242	903	K	0.0817386513918158	-1.077	0.10593220339	0.10593220339	1.21982489833	1.32189269082	1.21982489833	1.32189269082	0	5.3395269019	FALSE	NA	201H	11.1241131345	0.230690921598809	77T	36.433999962	0.376074756438591	0.010584525386153	202G	10.1786965832	0.209103692584662
1A26	A	0	243	904	S	0.0570962599377315	-1.106	0.0516129032258	0.0516129032258	1.38030600568	1.46784819694	1.38030600568	1.46784819694	0	6.62218207048	FALSE	NA	201H	6.50511933872	0.230690921598809	77T	35.9072783579	0.376074756438591	0.010584525386153	202G	4.5029744643	0.256203389958426
1A26	A	0	244	905	A	0.0634236713755216	-1.098	0.0077519379845	0.0077519379845	1.31786172836	1.41827811355	1.31786172836	1.41827811355	0	8.57964495076	FALSE	NA	201H	11.2364684708	0.230690921598809	77T	37.0147480688	0.376074756438591	0.010584525386153	202G	6.83130592116	0.383774134375687
1A26	A	0	245	906	N	0.25562742208672	-0.8728	0.323076923077	0.323076923077	1.10664260227	1.25544081794	1.10664260227	1.25544081794	0	6.36595845388	FALSE	NA	201H	12.9446869712	0.230690921598809	77T	34.745583857	0.376074756438591	0.010584525386153	202G	9.27565218649	0.244734279363805
1A26	A	0	246	907	Y	0.113030577047796	-1.04	0.486692015209	0.486692015209	1.13478064606	1.33937143357	1.13478064606	1.33937143357	1	0	FALSE	NA	201H	8.43253980454	0.230690921598809	77T	30.3817019698	0.376074756438591	0.010584525386153	202G	6.69155170866	0.193836459579579
1A26	A	0	247	908	C	0.236530143929027	-0.8952	0.0359281437126	0.0359281437126	1.32354042767	1.43124221125	1.32354042767	1.43124221125	0	8.37867574283	FALSE	NA	201H	9.69817041721	0.230690921598809	77T	33.1303141757	0.376074756438591	0.010584525386153	202G	4.97234962415	0.367118420647279
1A26	A	0	248	909	H	1.80158660210533	0.9397	0.441964285714	0.441964285714	1.08551502836	1.20328547373	1.08551502836	1.20328547373	0	6.83753973806	FALSE	NA	201H	12.0454190837	0.230690921598809	77T	27.0789214095	0.376074756438591	0.010584525386153	202G	8.98406770147	0.266703956202154
1A26	A	0	249	910	T	0.682209996838097	-0.3726	0.122093023256	0.122093023256	1.16386760217	1.1844297733	1.16386760217	1.1844297733	0	11.592262949	FALSE	NA	201H	14.8217094014	0.230690921598809	77T	33.7138243632	0.376074756438591	0.010584525386153	202G	10.1241602007	0.746400592161229
1A26	A	0	250	911	S	1.09303156491716	0.109	0.277419354839	0.277419354839	0.870804858754	1.01271467889	0.870804858754	1.01271467889	0	15.1432936143	FALSE	NA	201H	19.7685649062	0.230690921598809	77T	31.894370316	0.376074756438591	0.010584525386153	202G	15.4056606744	0.739195766251369
1A26	A	0	251	912	Q	1.74636555683007	0.8754	0.657777777778	0.657777777778	0.607616947641	0.872619726608	0.607616947641	0.872619726608	0	20.6838920771	FALSE	NA	201H	25.4467487158	0.230690921598809	77T	38.3723087189	0.376074756438591	0.010584525386153	202G	20.7145227906	0.858699475282424
1A26	A	0	252	913	A	1.88211729313175	1.034	0.744186046512	0.744186046512	0.713393138426	0.802103139095	0.713393138426	0.802103139095	0	19.3119250223	FALSE	NA	201H	23.4069048199	0.230690921598809	77T	32.9846653207	0.376074756438591	0.010584525386153	202G	19.0835057929	1.08329985716525
1A26	A	0	253	914	D	1.1515888816778	0.1775	0.279792746114	0.279792746114	0.965648041343	0.990144091442	0.965648041343	0.990144091442	0	16.2634388399	FALSE	NA	201H	18.5144159798	0.230690921598809	77T	31.5427313837	0.376074756438591	0.010584525386153	202G	14.4535791605	0.660524338493811
1A26	A	0	254	915	P	1.45070287691879	0.5281	0.163522012579	0.163522012579	0.88207676917	1.11424803421	0.88207676917	1.11424803421	0	17.9048584594	FALSE	NA	201H	20.3676765503	0.230690921598809	77T	37.0631995317	0.376074756438591	0.010584525386153	202G	15.7331892635	0.94062176427105
1A26	A	0	255	916	I	1.27698667199037	0.3242	0.243654822335	0.243654822335	1.02520176581	1.17840741311	1.02520176581	1.17840741311	0	17.7619630638	FALSE	NA	201H	17.8623385178	0.230690921598809	77T	37.5374468703	0.376074756438591	0.010584525386153	202G	13.6797941086	0.90475725458165
1A26	A	0	256	917	G	0.416688804139559	-0.684	0.00961538461538	0.00961538461538	1.27457948822	1.35643977202	1.27457948822	1.35643977202	0	12.7675816774	FALSE	NA	201H	12.8497899298	0.230690921598809	77T	34.8114776936	0.376074756438591	0.010584525386153	202G	8.522895021	0.881059363071707
1A26	A	0	257	918	L	0.294512241468049	-0.8272	0	0	1.32861830773	1.43605849221	1.32861830773	1.43605849221	0	14.7904978241	FALSE	NA	201H	11.7177408314	0.230690921598809	77T	34.7726291085	0.376074756438591	0.010584525386153	202G	8.94911318561	0.784177175140315
1A26	A	0	258	919	I	0.770563669278511	-0.269	0	0	1.38911670255	1.502978507	1.38911670255	1.502978507	0	10.4163868353	FALSE	NA	201H	8.21694702229	0.230690921598809	77T	37.2514925987	0.376074756438591	0.010584525386153	202G	4.72853920774	0.5797950537344
1A26	A	0	259	920	L	0.603635051165176	-0.4647	0	0	1.3906762686	1.51370412705	1.3906762686	1.51370412705	0	12.9975031779	FALSE	NA	201H	5.93136043616	0.230690921598809	77T	35.4327546822	0.376074756438591	0.010584525386153	202G	6.71390189021	0.894719466924252
1A26	A	0	260	921	L	0.10471290710321	-1.05	0	0	1.33402373244	1.48387395134	1.33402373244	1.48387395134	0	15.5198116975	FALSE	NA	201H	10.5146253579	0.230690921598809	77T	42.339924596	0.376074756438591	0.010584525386153	202G	10.179656564	0.697380594483628
1A26	A	0	261	922	G	0.634121669910892	-0.4291	0	0	1.32475962422	1.48829080759	1.32475962422	1.48829080759	0	15.6724053148	FALSE	NA	201H	8.41721103018	0.230690921598809	77T	39.9358287611	0.376074756438591	0.010584525386153	202G	10.7541227855	0.68381822173099
1A26	A	0	262	923	E	0.141273840829205	-1.007	0.00448430493274	0.00448430493274	1.17006443926	1.38396470465	1.17006443926	1.38396470465	0	19.676120783	FALSE	NA	201H	14.6534851975	0.230690921598809	77T	45.1352386496	0.376074756438591	0.010584525386153	202G	17.4712487808	1.02874505906032
1A26	A	0	263	924	V	0.0640794212881653	-1.097	0	0	1.33136241252	1.39466774222	1.33136241252	1.39466774222	0	12.6760113704	FALSE	NA	201H	9.87418133051	0.230690921598809	77T	40.0072860461	0.376074756438591	0.010584525386153	202G	13.3962784356	0.874117459633828
1A26	A	0	264	925	A	0.254361939799162	-0.8743	0	0	1.13493769562	1.28387998325	1.13493769562	1.28387998325	0	17.632660017	FALSE	NA	201H	15.3459355712	0.230690921598809	77T	43.2512533272	0.376074756438591	0.010584525386153	202G	19.2819366263	0.871889760376533
1A26	A	0	265	926	L	0.10471290710321	-1.05	0	0	1.27114882534	1.25922112577	1.27114882534	1.25922112577	0	12.2127358634	FALSE	NA	201H	13.5846831881	0.230690921598809	77T	42.3965012586	0.376074756438591	0.010584525386153	202G	16.7524131261	0.828073548768415
1A26	A	0	266	927	G	0.106680156841141	-1.047	0.0192307692308	0.0192307692308	1.06275912417	1.08899496967	1.06275912417	1.08899496967	0	17.2243984976	FALSE	NA	201H	18.8471443844	0.230690921598809	77T	45.8452295836	0.376074756438591	0.010584525386153	202G	22.4407919247	0.773264291349414
1A26	A	0	267	928	N	1.08060682973023	0.09456	0.338461538462	0.338461538462	0.781425730723	0.966109076598	0.781425730723	0.966109076598	0	19.3320250738	FALSE	NA	201H	22.8856147636	0.230690921598809	77T	47.9448744008	0.376074756438591	0.010584525386153	202G	26.4426349762	1.08100597623305
1A26	A	0	268	929	M	0.858802297874603	-0.1655	0.147321428571	0.147321428571	1.08870308245	1.11421309506	1.08870308245	1.11421309506	0	12.5403309859	FALSE	NA	201H	17.3818335751	0.230690921598809	77T	44.3698158408	0.376074756438591	0.010584525386153	202G	20.1570758288	0.862411795476232
1A26	A	0	269	930	Y	1.00065135792542	0.0007059	0.315589353612	0.315589353612	0.862816086823	1.04360963155	0.862816086823	1.04360963155	0	14.1040243721	FALSE	NA	201H	21.4099993731	0.230690921598809	77T	40.7137126013	0.376074756438591	0.010584525386153	202G	24.6616029162	0.865599980126293
1A26	A	0	270	931	E	0.498830108986507	-0.5877	0.448430493274	0.448430493274	0.88286848087	1.02154538832	0.88286848087	1.02154538832	0	13.0041599083	FALSE	NA	201H	20.722813373	0.230690921598809	77T	45.5020071447	0.376074756438591	0.010584525386153	202G	22.9435119574	0.89502902953249
1A26	A	0	271	932	L	1.60025987453928	0.7039	0.109452736318	0.109452736318	0.958113199223	1.02415323427	0.958113199223	1.02415323427	0	10.5106786928	FALSE	NA	201H	19.5956317017	0.230690921598809	77T	38.729857558	0.376074756438591	0.010584525386153	202G	22.1460241144	0.592154715492573
1A26	A	0	272	933	K	2.13981550441629	1.336	0.364406779661	0.364406779661	0.778605839883	1.00022000646	0.778605839883	1.00022000646	0	13.7325520712	FALSE	NA	201H	24.2212526387	0.230690921598809	77T	44.3185726621	0.376074756438591	0.010584525386153	202G	25.5330889648	0.89412073362754
1A26	A	0	273	934	N	2.33769091665264	1.568	0.507692307692	0.507692307692	0.774961817121	0.943525351506	0.774961817121	0.943525351506	0	11.8236177338	FALSE	NA	201H	22.3035286325	0.230690921598809	77T	36.4834522104	0.376074756438591	0.010584525386153	202G	23.6529707707	0.778700095597827
1A26	A	0	274	935	A	0.315220133446271	-0.8029	0.302325581395	0.302325581395	0.968000780207	1.00299696638	0.968000780207	1.00299696638	0	9.10697620438	FALSE	NA	201H	18.5611719973	0.230690921598809	77T	32.4000324616	0.376074756438591	0.010584525386153	202G	20.1129583042	0.431756956198666
1A26	A	0	275	936	S	1.97415236859051	1.143	0.309677419355	0.309677419355	0.876124621068	0.986149688236	0.876124621068	0.986149688236	0	12.0467398987	FALSE	NA	201H	20.4540782407	0.230690921598809	77T	34.8399011469	0.376074756438591	0.010584525386153	202G	23.152892011	0.807953153843324
1A26	A	0	276	937	H	1.51052567596698	0.5986	0.375	0.375	0.939914187781	1.05028735953	0.939914187781	1.05028735953	0	12.7319548536	FALSE	NA	201H	19.2883941495	0.230690921598809	77T	28.3972464097	0.376074756438591	0.010584525386153	202G	21.7302388105	0.878454427220518
1A26	A	0	277	938	I	0.947386058003664	-0.06167	0.0862944162437	0.0862944162437	0.990393136891	1.04412819233	0.990393136891	1.04412819233	0	12.1273986405	FALSE	NA	201H	18.1861161585	0.230690921598809	77T	34.3465614502	0.376074756438591	0.010584525386153	202G	21.6820130438	0.817927566456968
1A26	A	0	278	939	T	1.95919666882846	1.124	0.726744186047	0.726744186047	0.7383275506	0.910452945349	0.7383275506	0.910452945349	0	17.5712884219	FALSE	NA	201H	21.4627264326	0.230690921598809	77T	30.8291327839	0.376074756438591	0.010584525386153	202G	25.2773335247	0.856354111495925
1A26	A	0	279	940	K	1.23442044959069	0.2743	0.741525423729	0.741525423729	0.584259618457	0.853493128526	0.584259618457	0.853493128526	0	21.0353612523	FALSE	NA	201H	23.6194699848	0.230690921598809	77T	36.4155618798	0.376074756438591	0.010584525386153	202G	28.0395702286	0.844777219249595
1A26	A	0	280	941	L	0.329025394765086	-0.7867	0.208955223881	0.208955223881	0.930923797782	0.914907727276	0.930923797782	0.914907727276	0	14.8314880881	FALSE	NA	201H	18.4760824114	0.230690921598809	77T	38.3830253089	0.376074756438591	0.010584525386153	202G	22.6121950457	0.778856017817492
1A26	A	0	281	942	P	0.509989361885883	-0.5746	0.308176100629	0.308176100629	0.775067606558	0.776884333759	0.775067606558	0.776884333759	0	17.0252534026	FALSE	NA	201H	22.7084678585	0.230690921598809	77T	40.7413581083	0.376074756438591	0.010584525386153	202G	26.4980019969	0.732610153051733
1A26	A	0	282	943	K	2.01786902943343	1.194	0.817796610169	0.817796610169	0.487064055641	0.690549937246	0.487064055641	0.690549937246	0	23.7389231308	FALSE	NA	201H	27.2181949128	0.230690921598809	77T	43.3062082152	0.376074756438591	0.010584525386153	202G	31.5695126226	1.25666587029339
1A26	A	0	283	944	G	0.477777085475315	-0.6123	0.461538461538	0.461538461538	0.65132095987	0.726258297592	0.65132095987	0.726258297592	0	21.0012970968	FALSE	NA	201H	24.6648025572	0.230690921598809	77T	45.8888445869	0.376074756438591	0.010584525386153	202G	28.7144155364	0.844633520443297
1A26	A	0	284	945	K	0.831997082147237	-0.197	0.347457627119	0.347457627119	0.795773033078	0.972175766062	0.795773033078	0.972175766062	0	16.9901011461	FALSE	NA	201H	22.4040884019	0.230690921598809	77T	44.6330317745	0.376074756438591	0.010584525386153	202G	25.9642343761	0.726215694951073
1A26	A	0	285	946	H	0.49158234679413	-0.5961	0.258928571429	0.258928571429	0.905241182737	1.0875135887	0.905241182737	1.0875135887	0	18.66108042	FALSE	NA	201H	20.2364568282	0.230690921598809	77T	44.5541325855	0.376074756438591	0.010584525386153	202G	24.3365428113	1.08619842078126
1A26	A	0	286	947	S	0.0936456892792936	-1.063	0	0	1.17147328955	1.26564043012	1.17147328955	1.26564043012	0	12.0311122716	FALSE	NA	201H	14.8317639925	0.230690921598809	77T	40.6708184314	0.376074756438591	0.010584525386153	202G	18.5342940711	0.805980344318935
1A26	A	0	287	948	V	0.823368793822978	-0.2071	0	0	1.15632628503	1.27548839007	1.15632628503	1.27548839007	0	8.91107078661	FALSE	NA	201H	15.3716591191	0.230690921598809	77T	37.0362445741	0.376074756438591	0.010584525386153	202G	18.6563206153	0.413192951102353
1A26	A	0	288	949	K	0.44867099286148	-0.6465	0.114406779661	0.114406779661	1.17023163508	1.28375907158	1.17023163508	1.28375907158	0	9.38325202384	FALSE	NA	201H	16.3164431025	0.230690921598809	77T	43.0102975082	0.376074756438591	0.010584525386153	202G	18.252076396	0.459464888916602
1A26	A	0	289	950	G	0.207078919782222	-0.9297	0	0	1.16946450692	1.26159066546	1.16946450692	1.26159066546	0	5.80312582654	FALSE	NA	201H	15.6721809906	0.230690921598809	77T	38.7592218831	0.376074756438591	0.010584525386153	202G	17.404885644	0.223243727784325
1A26	A	0	290	951	L	1.07589003211296	0.08904	0.124378109453	0.124378109453	1.01326600821	1.16764088439	1.01326600821	1.16764088439	0	10.5646205608	FALSE	NA	201H	19.961354757	0.230690921598809	77T	43.8380901046	0.376074756438591	0.010584525386153	202G	21.3571340508	0.599332990547235
1A26	A	0	291	952	G	0.107013783989679	-1.047	0	0	1.10823855516	1.24299293737	1.10823855516	1.24299293737	0	8.70483173912	FALSE	NA	201H	18.2712818848	0.230690921598809	77T	42.2552510463	0.376074756438591	0.010584525386153	202G	18.3664360325	0.394597153997832
1A26	A	0	292	953	K	2.11450585866513	1.306	0.326271186441	0.326271186441	0.780501680792	1.05180705084	0.780501680792	1.05180705084	0	13.2509388457	FALSE	NA	201H	23.0409429224	0.230690921598809	77T	44.1462512281	0.376074756438591	0.010584525386153	202G	22.339356176	0.90276488116111
1A26	A	0	293	954	T	1.05472196475745	0.06417	0.220930232558	0.220930232558	0.984666075388	1.1351892623	0.984666075388	1.1351892623	0	13.416807045	FALSE	NA	201H	20.3358622324	0.230690921598809	77T	45.7626575806	0.376074756438591	0.010584525386153	202G	18.9010086118	0.90355993658602
1A26	A	0	294	955	A	1.40698621607587	0.4779	0.0697674418605	0.0697674418605	1.14219029872	1.20753743779	1.14219029872	1.20753743779	0	12.0243731672	FALSE	NA	201H	18.3181567273	0.230690921598809	77T	46.2308840116	0.376074756438591	0.010584525386153	202G	18.1144213921	0.805125744015143
1A26	A	0	295	956	P	0.0968784213047827	-1.059	0.0817610062893	0.0817610062893	1.22052307621	1.24857465465	1.22052307621	1.24857465465	0	13.6208516219	FALSE	NA	201H	16.976381645	0.230690921598809	77T	46.8434135326	0.376074756438591	0.010584525386153	202G	16.391884822	0.89917618095811
1A26	A	0	296	957	D	0.582351939965337	-0.4897	0.212435233161	0.212435233161	0.847561654304	1.0446957761	0.847561654304	1.0446957761	0	20.6655822864	FALSE	NA	201H	24.6663332414	0.230690921598809	77T	54.3804780065	0.376074756438591	0.010584525386153	202G	23.891037876	0.860408831978022
1A26	A	0	297	958	P	0.574989133928635	-0.4983	0.622641509434	0.622641509434	0.800939044232	0.927449148201	0.800939044232	0.927449148201	0	18.5986893212	FALSE	NA	201H	23.3332936666	0.230690921598809	77T	52.9223708946	0.376074756438591	0.010584525386153	202G	23.4840597527	1.07887934229271
1A26	A	0	298	959	T	1.76707344880829	0.8999	0.697674418605	0.697674418605	0.662068613562	0.768780971896	0.662068613562	0.768780971896	0	23.3003429915	FALSE	NA	201H	26.9866066837	0.230690921598809	77T	57.2846889828	0.376074756438591	0.010584525386153	202G	26.6433729708	1.19862660942024
1A26	A	0	299	960	A	2.54476983643486	1.812	0.325581395349	0.325581395349	0.876637144142	0.912641645269	0.876637144142	0.912641645269	0	21.7077858982	FALSE	NA	201H	23.4067606712	0.230690921598809	77T	54.4784317715	0.376074756438591	0.010584525386153	202G	22.6421448243	0.899854218765381
1A26	A	0	300	961	T	3.80680080866318	3.292	0.279069767442	0.279069767442	0.916443090465	1.04762119132	0.916443090465	1.04762119132	0	19.068415475	FALSE	NA	201H	20.6278669879	0.230690921598809	77T	52.0199510449	0.376074756438591	0.010584525386153	202G	21.1378689243	1.10184211290442
1A26	A	0	301	962	T	2.96352942977224	2.302	0.343023255814	0.343023255814	0.847079803225	0.951000983982	0.847079803225	0.951000983982	0	23.3972654177	FALSE	NA	201H	21.9726402615	0.230690921598809	77T	54.1897027918	0.376074756438591	0.010584525386153	202G	21.9529248546	1.21380259757082
1A26	A	0	302	963	T	0.99950091948219	-0.0005355	0.447674418605	0.447674418605	0.789909818835	0.991739185821	0.789909818835	0.991739185821	0	23.9052650297	FALSE	NA	201H	22.0368653266	0.230690921598809	77T	54.0523411841	0.376074756438591	0.010584525386153	202G	23.2041202983	1.27160136913178
1A26	A	0	303	964	L	2.0903466513572	1.279	0.179104477612	0.179104477612	0.966691626526	0.978097889258	0.966691626526	0.978097889258	0	23.8063010477	FALSE	NA	201H	18.9973154147	0.230690921598809	77T	50.9166980566	0.376074756438591	0.010584525386153	202G	19.4211028938	1.26315498327084
1A26	A	0	304	965	D	1.07128827834003	0.08366	0.668393782383	0.668393782383	0.775574539794	0.854932363027	0.775574539794	0.854932363027	0	26.3307254249	FALSE	NA	201H	20.7878196364	0.230690921598809	77T	51.6693331168	0.376074756438591	0.010584525386153	202G	22.4084564949	1.2533000813209
1A26	A	0	305	966	G	0.555891855770942	-0.5208	0.461538461538	0.461538461538	0.806349222283	0.87415551616	0.806349222283	0.87415551616	0	24.4407035846	FALSE	NA	201H	21.3128038143	0.230690921598809	77T	52.6739709381	0.376074756438591	0.010584525386153	202G	23.2269808712	1.29759481992873
1A26	A	0	306	967	V	0.988801841960109	-0.01309	0.0287356321839	0.0287356321839	1.10543897943	1.1295488215	1.10543897943	1.1295488215	0	19.9499614199	FALSE	NA	201H	16.2588404599	0.230690921598809	77T	47.7531793409	0.376074756438591	0.010584525386153	202G	18.3271507519	0.976788923240383
1A26	A	0	307	968	E	1.81424142498091	0.9548	0.358744394619	0.358744394619	0.908692437595	1.17480702876	0.908692437595	1.17480702876	0	18.8950431653	FALSE	NA	201H	19.4682667161	0.230690921598809	77T	50.6574851478	0.376074756438591	0.010584525386153	202G	21.1630769975	1.1025742160753
1A26	A	0	308	969	V	0.510449537263176	-0.574	0.00574712643678	0.00574712643678	1.14135957624	1.25038317319	1.14135957624	1.25038317319	0	19.1327294269	FALSE	NA	201H	16.736601193	0.230690921598809	77T	48.9895241261	0.376074756438591	0.010584525386153	202G	16.9786447303	1.0987578807003
1A26	A	0	309	970	P	0.275414963310355	-0.8496	0.062893081761	0.062893081761	1.20777532359	1.25094106455	1.20777532359	1.25094106455	0	14.6575241474	FALSE	NA	201H	15.3477294689	0.230690921598809	77T	46.8195616842	0.376074756438591	0.010584525386153	202G	15.7634542695	0.801364114137084
1A26	A	0	310	971	L	1.32300420971975	0.379	0.0995024875622	0.0995024875622	1.03548393971	1.25652755937	1.03548393971	1.25652755937	0	20.4010792867	FALSE	NA	201H	19.5147199815	0.230690921598809	77T	51.2263271052	0.376074756438591	0.010584525386153	202G	18.6228638561	0.894405725323332
1A26	A	0	311	972	G	0.107013783989679	-1.047	0	0	1.06708423643	1.1809238508	1.06708423643	1.1809238508	0	18.643975524	FALSE	NA	201H	20.5011737073	0.230690921598809	77T	51.1329414794	0.376074756438591	0.010584525386153	202G	19.4515354022	1.08430545529257
1A26	A	0	312	973	N	0.756988495648344	-0.2849	0.487179487179	0.487179487179	0.804596283769	1.0566203029	0.804596283769	1.0566203029	0	20.7036187534	FALSE	NA	201H	23.2693832133	0.230690921598809	77T	52.1502494974	0.376074756438591	0.010584525386153	202G	21.1424090848	0.856966251403896
1A26	A	0	313	974	G	1.34601297858444	0.4062	0.240384615385	0.240384615385	1.00798049392	1.12445148197	1.00798049392	1.12445148197	0	16.1619739577	FALSE	NA	201H	20.4958886395	0.230690921598809	77T	48.5886057741	0.376074756438591	0.010584525386153	202G	18.8320519407	0.660518237671038
1A26	A	0	314	975	I	1.64627741226866	0.7573	0.395939086294	0.395939086294	0.78469900235	0.948943871529	0.78469900235	0.948943871529	0	19.1389974529	FALSE	NA	201H	24.6061492569	0.230690921598809	77T	52.5721242385	0.376074756438591	0.010584525386153	202G	23.4412179903	1.09838260899775
1A26	A	0	315	976	S	2.08804577447074	1.276	0.632258064516	0.632258064516	0.685133986449	0.897039346221	0.685133986449	0.897039346221	0	17.8882569552	FALSE	NA	201H	25.5937738128	0.230690921598809	77T	50.5309376906	0.376074756438591	0.010584525386153	202G	24.4286078938	0.936507491710635
1A26	A	0	316	977	T	1.5243309372858	0.6146	0.354651162791	0.354651162791	0.93505085135	0.921547602371	0.93505085135	0.921547602371	0	13.6359759174	FALSE	NA	201H	21.8875143035	0.230690921598809	77T	47.6722587054	0.376074756438591	0.010584525386153	202G	21.8464957223	0.898601937214436
1A26	A	0	317	978	G	2.20308961879419	1.41	0.673076923077	0.673076923077	0.651370749198	0.73391311002	0.651370749198	0.73391311002	0	17.7665134656	FALSE	NA	201H	26.7154972693	0.230690921598809	77T	51.0725154671	0.376074756438591	0.010584525386153	202G	26.654741208	0.905911111554231
1A26	A	0	318	979	I	2.05928481338987	1.242	0.162436548223	0.162436548223	0.878294235877	0.81288961593	0.878294235877	0.81288961593	0	13.5824953359	FALSE	NA	201H	23.6020349602	0.230690921598809	77T	46.2261955937	0.376074756438591	0.010584525386153	202G	24.207409059	0.90047454207994
1A26	A	0	319	980	N	3.24883816369441	2.637	0.666666666667	0.666666666667	0.541890547998	0.71663487718	0.541890547998	0.71663487718	0	18.743310761	FALSE	NA	201H	29.2053636788	0.230690921598809	77T	49.2078200484	0.376074756438591	0.010584525386153	202G	29.3235552528	1.09403954666218
1A26	A	0	320	981	D	0.950607285644721	-0.05796	0.481865284974	0.481865284974	0.64618263437	0.712077963309	0.64618263437	0.712077963309	0	16.522724484	FALSE	NA	201H	27.3054196162	0.230690921598809	77T	46.2236475675	0.376074756438591	0.010584525386153	202G	28.0683926808	0.669828600196317
1A26	A	0	321	982	T	1.48866734554553	0.5731	0.0697674418605	0.0697674418605	0.958007860601	0.938227178173	0.958007860601	0.938227178173	0	10.7670288127	FALSE	NA	201H	21.4344879452	0.230690921598809	77T	42.3357879239	0.376074756438591	0.010584525386153	202G	21.8324813467	0.626974597996816
1A26	A	0	322	983	C	1.09740323100145	0.1142	0.502994011976	0.502994011976	0.80772003898	0.907667018315	0.80772003898	0.907667018315	0	10.4335146591	FALSE	NA	201H	21.3019005026	0.230690921598809	77T	37.4606711632	0.376074756438591	0.010584525386153	202G	21.8145362396	0.582022430236812
1A26	A	0	323	984	L	0.21467181350757	-0.9208	0.0945273631841	0.0945273631841	1.0830518722	1.09193772663	1.0830518722	1.09193772663	0	5.25284375441	FALSE	NA	201H	16.1714474996	0.230690921598809	77T	37.0771576206	0.376074756438591	0.010584525386153	202G	16.6975138246	0.206794118787782
1A26	A	0	324	985	L	1.76592301036506	0.8975	0.442786069652	0.442786069652	0.885307180243	1.06508935739	0.885307180243	1.06508935739	0	10.6789887716	FALSE	NA	201H	19.1116638133	0.230690921598809	77T	39.7504205813	0.376074756438591	0.010584525386153	202G	17.6000460638	0.614813749135086
1A26	A	0	325	986	Y	0.504007081981063	-0.5815	0.0380228136882	0.0380228136882	1.16116138436	1.26156049846	1.16116138436	1.26156049846	0	9.79485958255	FALSE	NA	201H	16.3254984224	0.230690921598809	77T	40.7139563413	0.376074756438591	0.010584525386153	202G	14.584276771	0.504168800560648
1A26	A	0	326	987	N	0.213866506597306	-0.9218	0.0512820512821	0.0512820512821	1.23296657975	1.32637399588	1.23296657975	1.32637399588	0	8.27518347777	FALSE	NA	201H	15.6638681364	0.230690921598809	77T	42.7935741837	0.376074756438591	0.010584525386153	202G	16.3128383853	0.358881177987547
1A26	A	0	327	988	E	0.163592346627955	-0.9807	0.0986547085202	0.0986547085202	1.21459370173	1.36578497176	1.21459370173	1.36578497176	1	0	FALSE	NA	201H	11.0306471392	0.230690921598809	77T	34.5343119265	0.376074756438591	0.010584525386153	202G	12.2149863417	0.193836459579579
1A26	A	0	328	989	Y	0.79115651741241	-0.2448	0.0304182509506	0.0304182509506	1.2954988795	1.40658438571	1.2954988795	1.40658438571	0	8.15348753798	FALSE	NA	201H	12.2501693941	0.230690921598809	77T	41.1844305523	0.376074756438591	0.010584525386153	202G	14.146707619	0.349485662768873
1A26	A	0	329	990	I	0.118265071964513	-1.034	0	0	1.27687245426	1.40787058318	1.27687245426	1.40787058318	0	6.31474190435	FALSE	NA	201H	10.8113665049	0.230690921598809	77T	34.0951164606	0.376074756438591	0.010584525386153	202G	14.1972029854	0.242571645793828
1A26	A	0	330	991	V	0.114411103179677	-1.038	0	0	1.26536112736	1.34951231077	1.26536112736	1.34951231077	0	11.9939211539	FALSE	NA	201H	10.4953029836	0.230690921598809	77T	36.6797695875	0.376074756438591	0.010584525386153	202G	14.9355991892	0.801235664928381
1A26	A	0	331	992	Y	0.244353125343022	-0.886	0.205323193916	0.205323193916	1.12395613589	1.20865863384	1.12395613589	1.20865863384	0	11.4519298374	FALSE	NA	201H	14.0296629306	0.230690921598809	77T	33.6980891088	0.376074756438591	0.010584525386153	202G	18.1886014391	0.726169239872324
1A26	A	0	332	993	D	0.435440950764283	-0.6619	0.388601036269	0.388601036269	0.93016093215	1.12499355945	0.93016093215	1.12499355945	0	18.6934210886	FALSE	NA	201H	15.6170533181	0.230690921598809	77T	36.3688367969	0.376074756438591	0.010584525386153	202G	20.4426966104	1.08953513153735
1A26	A	0	333	994	V	0.639988905971388	-0.4221	0.206896551724	0.206896551724	1.06052592447	1.18471641807	1.06052592447	1.18471641807	0	18.0028894459	FALSE	NA	201H	11.7466959081	0.230690921598809	77T	32.3836778317	0.376074756438591	0.010584525386153	202G	16.4274701324	0.964495003930729
1A26	A	0	334	995	A	0.923226850695738	-0.08995	0.116279069767	0.116279069767	0.975741072512	1.13441336549	0.975741072512	1.13441336549	0	20.7300324484	FALSE	NA	201H	15.5422553274	0.230690921598809	77T	38.0459064496	0.376074756438591	0.010584525386153	202G	20.18227256	0.854826798071305
1A26	A	0	335	996	Q	0.134946429391414	-1.014	0.0577777777778	0.0577777777778	1.14019065477	1.2553883584	1.14019065477	1.2553883584	0	15.8767134787	FALSE	NA	201H	14.1091261253	0.230690921598809	77T	39.121574814	0.376074756438591	0.010584525386153	202G	18.6315795747	0.669890682059909
1A26	A	0	336	997	V	0.542776857518068	-0.5362	0.0172413793103	0.0172413793103	1.3015656005	1.36184303825	1.3015656005	1.36184303825	0	14.8766932283	FALSE	NA	201H	8.36978582315	0.230690921598809	77T	36.8249691486	0.376074756438591	0.010584525386153	202G	12.7030376884	0.77299382102693
1A26	A	0	337	998	N	0.744908891994381	-0.299	0.0153846153846	0.0153846153846	1.15882029933	1.31146101954	1.15882029933	1.31146101954	0	21.3605468779	FALSE	NA	201H	13.7882608948	0.230690921598809	77T	42.0594979346	0.376074756438591	0.010584525386153	202G	16.9920789098	0.86011241652121
1A26	A	0	338	999	L	0.685661312167801	-0.3686	0	0	1.34222564092	1.39037047371	1.34222564092	1.39037047371	0	16.3237569578	FALSE	NA	201H	8.04583658073	0.230690921598809	77T	36.6348740508	0.376074756438591	0.010584525386153	202G	10.8295516652	0.661454372508329
1A26	A	0	339	1000	K	0.952678074842543	-0.05542	0.101694915254	0.101694915254	1.1418652758	1.31753803254	1.1418652758	1.31753803254	0	21.441537194	FALSE	NA	201H	14.0227171839	0.230690921598809	77T	44.3682399442	0.376074756438591	0.010584525386153	202G	15.9835160806	0.867465015533882
1A26	A	0	340	1001	Y	0.517582255611231	-0.5657	0.0494296577947	0.0494296577947	1.16490967795	1.39550091771	1.16490967795	1.39550091771	0	20.8558937897	FALSE	NA	201H	14.7393943134	0.230690921598809	77T	45.5126725503	0.376074756438591	0.010584525386153	202G	14.8102631988	0.847501783109865
1A26	A	0	341	1002	L	0.309813072763068	-0.8093	0	0	1.31805438287	1.43490288117	1.31805438287	1.43490288117	0	16.7842548759	FALSE	NA	201H	11.2694784468	0.230690921598809	77T	37.4888423569	0.376074756438591	0.010584525386153	202G	10.1558934006	0.694601387939935
1A26	A	0	342	1003	L	1.43229586182703	0.5072	0	0	1.27435011582	1.41212447357	1.27435011582	1.41212447357	0	16.1834816241	FALSE	NA	201H	12.5512237022	0.230690921598809	77T	41.9803305933	0.376074756438591	0.010584525386153	202G	10.2222989158	0.660361572480318
1A26	A	0	343	1004	K	1.01779289072962	0.02085	0.0677966101695	0.0677966101695	1.11597496973	1.33438821136	1.11597496973	1.33438821136	0	19.3655311453	FALSE	NA	201H	16.8783015326	0.230690921598809	77T	39.572115239	0.376074756438591	0.010584525386153	202G	13.690828466	1.07695887133174
1A26	A	0	344	1005	L	1.27928754887684	0.3275	0	0	1.26018888629	1.3258052433	1.26018888629	1.3258052433	0	13.6171685687	FALSE	NA	201H	13.1195845023	0.230690921598809	77T	39.6316660995	0.376074756438591	0.010584525386153	202G	8.9756385872	0.899310660644087
1A26	A	0	345	1006	K	0.582006808432366	-0.4901	0.364406779661	0.364406779661	0.827636534736	1.16761022455	0.827636534736	1.16761022455	0	19.9058239294	FALSE	NA	201H	21.2170831291	0.230690921598809	77T	41.7694803634	0.376074756438591	0.010584525386153	202G	16.6501214178	0.985397516208123
1A26	A	0	346	1007	F	0.216857646549715	-0.9183	0.0166666666667	0.0166666666667	1.20851120557	1.16810714945	1.20851120557	1.16810714945	0	12.0864072698	FALSE	NA	201H	14.8829239208	0.230690921598809	77T	36.9538129474	0.376074756438591	0.010584525386153	202G	10.0478053706	0.812902984386938
1A26	A	0	347	1008	N	0.834182915189383	-0.1945	0.466666666667	0.466666666667	0.700083564265	0.969989115988	0.700083564265	0.969989115988	0	20.5336024907	FALSE	NA	201H	23.7749965168	0.230690921598809	77T	44.5466145297	0.376074756438591	0.010584525386153	202G	19.0390799262	0.875371796960822
1A26	A	0	348	1009	Y	1.67273749646306	0.7889	0.209125475285	0.209125475285	0.886660041304	0.938234711247	0.886660041304	0.938234711247	0	14.5060644747	FALSE	NA	201H	19.456627802	0.230690921598809	77T	36.9683093262	0.376074756438591	0.010584525386153	202G	14.7000060961	0.820492655475059
1A26	A	0	349	1010	K	2.31123083245824	1.537	0.504237288136	0.504237288136	0.636452425301	0.750893705039	0.636452425301	0.750893705039	0	19.8089722255	FALSE	NA	201H	24.9113760259	0.230690921598809	77T	44.8899704543	0.376074756438591	0.010584525386153	202G	20.4058011098	1.00409249349264
1A26	A	0	350	1011	T	3.32131578561819	2.722	0.726744186047	0.726744186047	0.492849419534	0.611586180455	0.492849419534	0.611586180455	0	24.1044039529	FALSE	NA	201H	29.2087131392	0.230690921598809	77T	44.5379952412	0.376074756438591	0.010584525386153	202G	24.4121739842	1.28492946717616
1A26	A	0	351	1012	S	2.65406148854214	1.939	1.06451612903	1.06451612903	0.383988302103	0.448899147468	0.383988302103	0.448899147468	0	26.8459201382	FALSE	NA	201H	32.6401069607	0.230690921598809	77T	44.5959435047	0.376074756438591	0.010584525386153	202G	27.912356364	1.2409822196818
1A2T	A	0	1	7	L	3.49825643463989	3.142	0.497512437811	0.497512437811	0.672194611199	0.568484532196	0.672194611199	0.568484532196	0	16.9976840351	FALSE	NA	15D	19.5118294374	0.244157272701316	40P	34.2154320265	0.2639546047813	0.0346166323836191	14G	23.3248064042	1.19821852422419
1A2T	A	0	2	8	H	1.18993029154349	0.2389	0.625	0.625	0.451404712217	0.60676336192	0.451404712217	0.60676336192	0	21.5542787438	FALSE	NA	15D	23.4867106611	0.244157272701316	40P	37.7898500972	0.2639546047813	0.0346166323836191	14G	26.4225857008	1.41366008011861
1A2T	A	0	3	9	K	2.13426336498404	1.426	0.305084745763	0.305084745763	0.657179362118	0.742072959832	0.657179362118	0.742072959832	0	18.6475216714	FALSE	NA	15D	19.609859318	0.244157272701316	40P	35.1497034911	0.2639546047813	0.0346166323836191	14G	21.9817606055	1.28678038672823
1A2T	A	0	4	10	E	4.26591121113844	4.108	0.174887892377	0.174887892377	0.643339596443	0.725281272664	0.643339596443	0.725281272664	0	18.3053168825	FALSE	NA	15D	20.1229832115	0.244157272701316	40P	33.5905149246	0.2639546047813	0.0346166323836191	14G	22.8827582053	1.26958029390743
1A2T	A	0	5	11	P	2.80252842595637	2.267	0.584905660377	0.584905660377	0.544098294621	0.744315282825	0.544098294621	0.744315282825	0	21.2542469782	FALSE	NA	15D	21.9508527772	0.244157272701316	40P	35.3474793596	0.2639546047813	0.0346166323836191	14G	23.5061874559	1.40186112473065
1A2T	A	0	6	12	A	0.515257209438549	-0.6097	0.100775193798	0.100775193798	0.759472745339	0.855053889023	0.759472745339	0.855053889023	0	17.2680082934	FALSE	NA	15D	17.4947959008	0.244157272701316	40P	30.4430879513	0.2639546047813	0.0346166323836191	14G	18.6970385822	1.21370090427932
1A2T	A	0	7	13	T	1.66085445681969	0.8314	0.540697674419	0.540697674419	0.582964250273	0.78847792018	0.582964250273	0.78847792018	0	19.3057044944	FALSE	NA	15D	19.3662837694	0.244157272701316	40P	30.5170014969	0.2639546047813	0.0346166323836191	14G	19.5389475526	1.31829540557828
1A2T	A	0	8	14	L	0.847297324861004	-0.1921	0.228855721393	0.228855721393	0.709209602263	0.840402336002	0.709209602263	0.840402336002	0	16.194838748	FALSE	NA	15D	14.5280381683	0.244157272701316	40P	25.6228415482	0.2639546047813	0.0346166323836191	14G	13.5897662348	1.150071919005
1A2T	A	0	9	15	I	1.88971235441295	1.119	0.380710659898	0.380710659898	0.60683347272	0.734250985891	0.60683347272	0.734250985891	0	15.2386685096	FALSE	NA	15D	16.0411241201	0.244157272701316	40P	24.3122187579	0.2639546047813	0.0346166323836191	14G	15.6803166326	1.08888933379533
1A2T	A	0	10	16	K	0.36107237443143	-0.8036	0.444915254237	0.444915254237	0.560272979147	0.741419647244	0.560272979147	0.741419647244	0	14.5044421219	FALSE	NA	15D	13.5257044245	0.244157272701316	40P	18.55948174	0.2639546047813	0.0346166323836191	14G	11.3342015221	1.03952531207828
1A2T	A	0	11	17	A	0.443330441623523	-0.7002	0.147286821705	0.147286821705	0.743920148647	0.855715346902	0.743920148647	0.855715346902	0	13.9721907888	FALSE	NA	15D	11.2037786923	0.244157272701316	40P	20.4781429598	0.2639546047813	0.0346166323836191	14G	8.87188263106	1.00277254980621
1A2T	A	0	12	18	I	0.580645180179481	-0.5274	0.309644670051	0.309644670051	0.742610157211	0.797847373963	0.742610157211	0.797847373963	0	9.61177688034	FALSE	NA	15D	8.47770365385	0.244157272701316	40P	15.5862614027	0.2639546047813	0.0346166323836191	14G	7.43635905083	0.692319746821589
1A2T	A	0	13	19	D	0.0838143008957273	-1.152	0.0621761658031	0.0621761658031	0.991423597414	0.941778381666	0.991423597414	0.941778381666	0	8.15340057981	FALSE	NA	15D	4.63176854319	0.244157272701316	40P	13.9667415876	0.2639546047813	0.0346166323836191	14G	2.99344221281	0.59091391451336
1A2T	A	0	14	20	G	0.1225893675451	-1.104	0	0	1.09942970615	1.09793586059	1.09942970615	1.09793586059	0	9.24253694382	FALSE	NA	15D	4.97483407964	0.244157272701316	40P	15.3126500561	0.2639546047813	0.0346166323836191	14G	0	0.666444293393572
1A2T	A	0	15	21	D	0.0838143008957273	-1.152	0.0518134715026	0.0518134715026	1.0718834494	1.04848513687	1.0718834494	1.04848513687	0	4.32637545082	FALSE	NA	15D	0	0.244157272701316	40P	16.010984242	0.2639546047813	0.0346166323836191	14G	4.97483407964	0.334231591693529
1A2T	A	0	16	22	T	0.069206628232203	-1.171	0.156976744186	0.156976744186	0.915537699256	0.947460086578	0.915537699256	0.947460086578	0	5.40632160984	FALSE	NA	15D	4.27307105914	0.244157272701316	40P	15.5594120319	0.2639546047813	0.0346166323836191	14G	6.54270164374	0.405501398505371
1A2T	A	0	17	24	K	1.76939848824964	0.9682	0.364406779661	0.364406779661	0.573402988001	0.872709212821	0.573402988001	0.872709212821	0	12.0932378592	FALSE	NA	15D	13.6788434985	0.244157272701316	40P	19.0666491042	0.2639546047813	0.0346166323836191	14G	13.1862278133	0.86925343573266
1A2T	A	0	18	25	L	1.58238889193057	0.733	0.0547263681592	0.0547263681592	0.817917768859	0.939340428612	0.817917768859	0.939340428612	0	12.2129888729	FALSE	NA	15D	12.6550359609	0.244157272701316	40P	24.3146260531	0.2639546047813	0.0346166323836191	14G	13.7395807344	0.877854329590722
1A2T	A	0	19	26	M	1.74978209702736	0.9434	0.316964285714	0.316964285714	0.574838313081	0.83187265846	0.574838313081	0.83187265846	0	17.3662163782	FALSE	NA	15D	19.3542442414	0.244157272701316	40P	28.3933346702	0.2639546047813	0.0346166323836191	14G	19.8885854761	1.21923221507711
1A2T	A	0	20	27	Y	2.31211864539938	1.651	0.133079847909	0.133079847909	0.685711082562	0.79128882762	0.685711082562	0.79128882762	0	15.2842401806	FALSE	NA	15D	18.3088433875	0.244157272701316	40P	29.8491176442	0.2639546047813	0.0346166323836191	14G	20.8263519768	1.091891309894
1A2T	A	0	21	28	K	1.1076722243514	0.1355	0.559322033898	0.559322033898	0.555961402244	0.580274382853	0.555961402244	0.580274382853	0	19.2309996711	FALSE	NA	15D	21.8961381312	0.244157272701316	40P	33.6440652469	0.2639546047813	0.0346166323836191	14G	24.157695378	1.31481481668114
1A2T	A	0	22	29	G	0.67101135574345	-0.4137	0.615384615385	0.615384615385	0.503894048577	0.541049528924	0.503894048577	0.541049528924	0	19.2137837937	FALSE	NA	15D	21.9187814228	0.244157272701316	40P	31.9939013672	0.2639546047813	0.0346166323836191	14G	23.303712311	1.3140093699411
1A2T	A	0	23	30	Q	1.29768966732455	0.3745	0.551111111111	0.551111111111	0.396291157664	0.611053993426	0.396291157664	0.611053993426	0	17.4955761798	FALSE	NA	15D	22.1775102841	0.244157272701316	40P	29.3869068073	0.2639546047813	0.0346166323836191	14G	23.8311100271	1.22644174674704
1A2T	A	0	24	31	P	2.28988673534746	1.623	0.446540880503	0.446540880503	0.482819468054	0.702202343562	0.482819468054	0.702202343562	0	15.4698142408	FALSE	NA	15D	19.179237373	0.244157272701316	40P	25.6956504782	0.2639546047813	0.0346166323836191	14G	19.9988384403	1.10403130900694
1A2T	A	0	25	32	M	0.970749813619885	-0.03684	0.232142857143	0.232142857143	0.677479867151	0.766661235925	0.677479867151	0.766661235925	0	10.655417837	FALSE	NA	15D	15.1007484751	0.244157272701316	40P	24.1293726257	0.2639546047813	0.0346166323836191	14G	17.3893422987	0.766172506077452
1A2T	A	0	26	33	T	0.732345272298445	-0.3366	0.273255813953	0.273255813953	0.698122834441	0.877985670516	0.698122834441	0.877985670516	0	6.29878356479	FALSE	NA	15D	10.8621188689	0.244157272701316	40P	18.3861401487	0.2639546047813	0.0346166323836191	14G	12.878312803	0.465017132726231
1A2T	A	0	27	34	F	0.416129045795295	-0.7343	0.025	0.025	0.89363042156	1.01026024196	0.89363042156	1.01026024196	0	9.29051307334	FALSE	NA	15D	11.5907503273	0.244157272701316	40P	23.596157319	0.2639546047813	0.0346166323836191	14G	14.261991432	0.669798738928695
1A2T	A	0	28	35	R	0.0844420254148403	-1.152	0.0583941605839	0.0583941605839	0.920504822712	1.01891443013	0.920504822712	1.01891443013	1	0	FALSE	NA	15D	4.32637545082	0.244157272701316	40P	17.3037915646	0.2639546047813	0.0346166323836191	14G	9.24253694382	0.0537085756120541
1A2T	A	0	29	36	L	0.544027916564559	-0.5735	0.044776119403	0.044776119403	1.02970658413	1.08526832532	1.02970658413	1.08526832532	0	5.60716244692	FALSE	NA	15D	5.43851548447	0.244157272701316	40P	21.2018359729	0.2639546047813	0.0346166323836191	14G	8.73601005873	0.418842174247567
1A2T	A	0	30	37	L	0.156277250070829	-1.061	0.0497512437811	0.0497512437811	0.967274091083	1.03220583721	0.967274091083	1.03220583721	0	7.68708772851	FALSE	NA	15D	10.7686692166	0.244157272701316	40P	24.8938389004	0.2639546047813	0.0346166323836191	14G	15.2490835637	0.558945443558119
1A2T	A	0	31	38	L	0.875544928221087	-0.1565	0.0199004975124	0.0199004975124	0.883850458692	0.995646497284	0.883850458692	0.995646497284	0	9.12882062366	FALSE	NA	15D	11.7559107526	0.244157272701316	40P	25.5554361754	0.2639546047813	0.0346166323836191	14G	16.1913809426	0.658502478925774
1A2T	A	0	32	39	V	0.314908467088331	-0.8616	0	0	0.994437078899	1.06532175967	0.994437078899	1.06532175967	0	6.34839317723	FALSE	NA	15D	6.91695222332	0.244157272701316	40P	21.7581467886	0.2639546047813	0.0346166323836191	14G	10.7333976335	0.468343955066051
1A2T	A	0	33	40	D	0.150130780821181	-1.069	0.113989637306	0.113989637306	0.865008055769	0.971168815224	0.865008055769	0.971168815224	0	6.19519317764	FALSE	NA	15D	5.92265986442	0.244157272701316	40P	16.4860849236	0.2639546047813	0.0346166323836191	14G	9.28847740802	0.458076914014872
1A2T	A	0	34	41	T	0.116233656789082	-1.112	0.00581395348837	0.00581395348837	1.07150286145	1.03722421823	1.07150286145	1.03722421823	0	7.03998745174	FALSE	NA	15D	3.34086070027	0.244157272701316	40P	16.5930873133	0.2639546047813	0.0346166323836191	14G	4.36155627994	0.514943557299711
1A2T	A	0	35	42	P	0.110884920782473	-1.118	0.0125786163522	0.0125786163522	0.890711816911	0.922953038568	0.890711816911	0.922953038568	0	11.2003444974	FALSE	NA	15D	8.05622106881	0.244157272701316	40P	15.2216033828	0.2639546047813	0.0346166323836191	14G	7.19144825518	0.805130785667318
1A2T	A	0	36	43	E	0.0910200552713781	-1.143	0.188340807175	0.188340807175	0.738743218647	0.842461827775	0.738743218647	0.842461827775	0	9.98629216449	FALSE	NA	15D	7.99442512723	0.244157272701316	40P	8.70827189516	0.2639546047813	0.0346166323836191	14G	8.04117196904	0.718701314976297
1A2T	A	0	37	44	T	0.115475156328487	-1.113	0.127906976744	0.127906976744	0.788182037317	0.788382843845	0.788182037317	0.788382843845	0	12.1987958528	FALSE	NA	15D	8.65302712389	0.244157272701316	40P	10.5511777735	0.2639546047813	0.0346166323836191	14G	5.479594666	0.876835136182362
1A2T	A	0	38	45	K	0.773147366040787	-0.2853	0.601694915254	0.601694915254	0.599879046064	0.637117977843	0.599879046064	0.637117977843	0	13.0845809696	FALSE	NA	15D	10.5048195221	0.244157272701316	40P	9.39608325195	0.2639546047813	0.0346166323836191	14G	7.70771669235	0.94021360662348
1A2T	A	0	39	46	H	1.10440282581435	0.1312	0.424107142857	0.424107142857	0.511351587796	0.610542680512	0.511351587796	0.610542680512	0	11.7814261443	FALSE	NA	15D	12.8346086957	0.244157272701316	40P	4.7142668262	0.2639546047813	0.0346166323836191	14G	13.513827519	0.846848487637883
1A2T	A	0	40	47	P	0.320924160396497	-0.8541	0.754716981132	0.754716981132	0.389542464582	0.521405698441	0.389542464582	0.521405698441	0	15.7791647848	FALSE	NA	15D	16.010984242	0.244157272701316	40P	0	0.2639546047813	0.0346166323836191	14G	15.3126500561	1.1239541323747
1A2T	A	0	41	48	K	1.68047084804197	0.8563	0.677966101695	0.677966101695	0.431489961068	0.478789544012	0.431489961068	0.478789544012	0	13.6420117428	FALSE	NA	15D	14.4913153562	0.244157272701316	40P	7.89538078085	0.2639546047813	0.0346166323836191	14G	15.9785447053	0.979658838514378
1A2T	A	0	42	49	K	1.67131653213824	0.8451	0.326271186441	0.326271186441	0.610702925765	0.594339110335	0.610702925765	0.594339110335	0	11.0827475474	FALSE	NA	15D	10.4801740758	0.244157272701316	40P	9.65625992184	0.2639546047813	0.0346166323836191	14G	11.8652396368	0.796705204070701
1A2T	A	0	43	50	G	1.37576290438922	0.4726	0.269230769231	0.269230769231	0.509084933188	0.626803504087	0.509084933188	0.626803504087	0	15.5427807157	FALSE	NA	15D	13.8039879787	0.244157272701316	40P	5.01393794721	0.2639546047813	0.0346166323836191	14G	13.0642496205	1.10876649040481
1A2T	A	0	44	51	V	0.423060170693834	-0.7257	0.551724137931	0.551724137931	0.509059043417	0.695294417936	0.509059043417	0.695294417936	0	16.9024943584	FALSE	NA	15D	13.6889339657	0.244157272701316	40P	9.44980000521	0.2639546047813	0.0346166323836191	14G	10.8254392147	1.19267729296469
1A2T	A	0	45	52	E	0.826634726106869	-0.2181	0.286995515695	0.286995515695	0.654500773134	0.727592049514	0.654500773134	0.727592049514	0	13.0151720107	FALSE	NA	15D	10.7392580972	0.244157272701316	40P	11.0912120926	0.2639546047813	0.0346166323836191	14G	10.2200173788	0.935272103192534
1A2T	A	0	46	53	K	0.903138651873761	-0.1218	0.533898305085	0.533898305085	0.592545150546	0.661496362059	0.592545150546	0.661496362059	0	18.6018151849	FALSE	NA	15D	15.0947322842	0.244157272701316	40P	17.4514519092	0.2639546047813	0.0346166323836191	14G	12.3888945343	1.28451704104707
1A2T	A	0	47	54	Y	1.04725373938678	0.0595	0.174904942966	0.174904942966	0.678916402206	0.822747108753	0.678916402206	0.822747108753	0	17.9654678562	FALSE	NA	15D	14.5742935753	0.244157272701316	40P	20.0539499638	0.2639546047813	0.0346166323836191	14G	12.3590227068	1.25189523532814
1A2T	A	0	48	55	G	0.1225893675451	-1.104	0	0	0.821429104701	0.955609907808	0.821429104701	0.955609907808	0	14.4460045217	FALSE	NA	15D	10.7769305065	0.244157272701316	40P	14.5618120271	0.2639546047813	0.0346166323836191	14G	8.00189889332	1.03552482785048
1A2T	A	0	49	56	P	2.01394949882072	1.275	0.396226415094	0.396226415094	0.692161579175	0.790418649304	0.692161579175	0.790418649304	0	16.2752732121	FALSE	NA	15D	12.1829503127	0.244157272701316	40P	14.7932528846	0.2639546047813	0.0346166323836191	14G	7.95673963031	1.15503554023356
1A2T	A	0	50	57	E	0.489625124908103	-0.6419	0.37668161435	0.37668161435	0.676165914294	0.821928572531	0.676165914294	0.821928572531	0	17.531235438	FALSE	NA	15D	13.4138791088	0.244157272701316	40P	18.8415293896	0.2639546047813	0.0346166323836191	14G	9.54685637343	1.22841383029136
1A2T	A	0	51	58	A	0.0728683545936952	-1.166	0	0	0.952614849359	1.04059436307	0.952614849359	1.04059436307	0	12.5005223857	FALSE	NA	15D	8.39081089981	0.244157272701316	40P	17.7244696201	0.2639546047813	0.0346166323836191	14G	5.1713858112	0.898485023362191
1A2T	A	0	52	59	S	0.19001744297315	-1.019	0.161290322581	0.161290322581	0.934715319009	1.02575550952	0.934715319009	1.02575550952	0	12.319290261	FALSE	NA	15D	8.0425898771	0.244157272701316	40P	15.6028908339	0.2639546047813	0.0346166323836191	14G	3.08649593323	0.885485680010484
1A2T	A	0	53	60	A	1.55231042538974	0.6941	0.294573643411	0.294573643411	0.712018428516	0.828633105615	0.712018428516	0.828633105615	0	15.9956632093	FALSE	NA	15D	11.7227594765	0.244157272701316	40P	19.7257113022	0.2639546047813	0.0346166323836191	14G	7.13662290945	1.1376533368927
1A2T	A	0	54	61	F	1.2215780693821	0.2786	0.266666666667	0.266666666667	0.772764078635	0.886334485189	0.772764078635	0.886334485189	0	15.4850162531	FALSE	NA	15D	11.9807794124	0.244157272701316	40P	24.4151942376	0.2639546047813	0.0346166323836191	14G	9.67646476623	1.10501964924599
1A2T	A	0	55	62	T	0.367741947447005	-0.7952	0.0639534883721	0.0639534883721	0.940924597394	1.02481789797	0.940924597394	1.02481789797	0	10.9714878705	FALSE	NA	15D	7.41298779346	0.244157272701316	40P	20.7208727861	0.2639546047813	0.0346166323836191	14G	5.43952266092	0.788741817620922
1A2T	A	0	56	63	K	0.852659138461761	-0.1852	0.35593220339	0.35593220339	0.628501353899	0.908210764297	0.628501353899	0.908210764297	0	17.4169708736	FALSE	NA	15D	13.7333345076	0.244157272701316	40P	21.5756742778	0.2639546047813	0.0346166323836191	14G	9.73507602437	1.22207124176189
1A2T	A	0	57	64	K	1.63469926852331	0.7979	0.436440677966	0.436440677966	0.589686689145	0.777409809648	0.589686689145	0.777409809648	0	18.5762361254	FALSE	NA	15D	14.6532975039	0.244157272701316	40P	23.7608541856	0.2639546047813	0.0346166323836191	14G	10.6025005118	1.28324590567826
1A2T	A	0	58	65	M	1.07236272015129	0.09109	0.174107142857	0.174107142857	0.811458973807	0.876596815849	0.811458973807	0.876596815849	0	15.4392678083	FALSE	NA	15D	12.8213134481	0.244157272701316	40P	26.8711165258	0.2639546047813	0.0346166323836191	14G	11.6065676668	1.10204252130006
1A2T	A	0	59	66	V	0.652310396111543	-0.4373	0.0862068965517	0.0862068965517	0.840651988655	0.935406085463	0.840651988655	0.935406085463	0	14.1250609619	FALSE	NA	15D	11.6173151286	0.244157272701316	40P	24.5232780323	0.2639546047813	0.0346166323836191	14G	10.2318927113	1.01339747286252
1A2T	A	0	60	67	E	2.38012213496995	1.735	0.408071748879	0.408071748879	0.640495496206	0.76026581612	0.640495496206	0.76026581612	0	18.1041688378	FALSE	NA	15D	15.0396791082	0.244157272701316	40P	24.7172479849	0.2639546047813	0.0346166323836191	14G	12.1050635845	1.25918676744311
1A2T	A	0	61	68	N	1.06595469901868	0.08298	0.676923076923	0.676923076923	0.467806175109	0.658021402196	0.467806175109	0.658021402196	0	21.9045622325	FALSE	NA	15D	18.864228971	0.244157272701316	40P	29.8202053697	0.2639546047813	0.0346166323836191	14G	16.0849507428	1.42713465784826
1A2T	A	0	62	69	A	0.720052333799149	-0.3522	0.178294573643	0.178294573643	0.668846667974	0.766108978899	0.668846667974	0.766108978899	0	19.2300166441	FALSE	NA	15D	17.1309241906	0.244157272701316	40P	30.1416833076	0.2639546047813	0.0346166323836191	14G	15.8542445698	1.31476885953171
1A2T	A	0	63	70	K	1.13918922624853	0.1751	0.758474576271	0.758474576271	0.394816775604	0.593894130988	0.394816775604	0.593894130988	0	25.9074703893	FALSE	NA	15D	24.3017031631	0.244157272701316	40P	37.8696776586	0.2639546047813	0.0346166323836191	14G	23.4128117129	1.56634907297596
1A2T	A	0	64	71	K	2.0897995448802	1.371	0.593220338983	0.593220338983	0.451729039226	0.732658707693	0.451729039226	0.732658707693	0	24.2115013924	FALSE	NA	15D	23.5194735049	0.244157272701316	40P	37.6561933556	0.2639546047813	0.0346166323836191	14G	23.7063677902	1.50962752587145
1A2T	A	0	65	72	I	0.451438549995398	-0.6899	0.0812182741117	0.0812182741117	0.776504128934	0.917768493697	0.776504128934	0.917768493697	0	16.669674156	FALSE	NA	15D	15.7668534065	0.244157272701316	40P	29.2478312715	0.2639546047813	0.0346166323836191	14G	15.9753585257	1.17893033558773
1A2T	A	0	66	73	E	2.50174376054808	1.889	0.255605381166	0.255605381166	0.699830859348	0.948825379241	0.699830859348	0.948825379241	0	18.6925447683	FALSE	NA	15D	18.8816690946	0.244157272701316	40P	33.7419137678	0.2639546047813	0.0346166323836191	14G	20.3152184233	1.2889999357938
1A2T	A	0	67	74	V	0.501525735582953	-0.6269	0	0	0.847463919162	0.99359253532	0.847463919162	0.99359253532	0	14.1507196797	FALSE	NA	15D	15.2586137337	0.244157272701316	40P	29.13174309	0.2639546047813	0.0346166323836191	14G	17.6098388577	1.01517567475421
1A2T	A	0	68	75	E	0.274760253053399	-0.9122	0.0493273542601	0.0493273542601	0.813700058197	0.939700335093	0.813700058197	0.939700335093	0	15.0607575377	FALSE	NA	15D	16.7543525435	0.244157272701316	40P	32.0056091881	0.2639546047813	0.0346166323836191	14G	19.9164979062	1.07709516633962
1A2T	A	0	69	76	F	1.19712296832499	0.248	0.0708333333333	0.0708333333333	0.740736398739	0.884612703007	0.740736398739	0.884612703007	0	13.5960236601	FALSE	NA	15D	16.3131415939	0.244157272701316	40P	29.2160075405	0.2639546047813	0.0346166323836191	14G	19.9519739117	0.976423174088611
1A2T	A	0	70	77	D	0.247558857225171	-0.9463	0.00518134715026	0.00518134715026	0.86946468129	0.834011667295	0.86946468129	0.834011667295	0	13.3486795986	FALSE	NA	15D	16.5494216039	0.244157272701316	40P	30.3033208667	0.2639546047813	0.0346166323836191	14G	20.9434686959	0.958959728822632
1A2T	A	0	71	78	K	0.850435947456569	-0.1881	0.525423728814	0.525423728814	0.600049603936	0.65410724039	0.600049603936	0.65410724039	0	17.9965537808	FALSE	NA	15D	21.3125506675	0.244157272701316	40P	34.5983335066	0.2639546047813	0.0346166323836191	14G	25.7924514376	1.25353825504181
1A2T	A	0	72	79	G	0.371796001632943	-0.7901	0.153846153846	0.153846153846	0.753828560191	0.674447777931	0.753828560191	0.674447777931	0	14.623777147	FALSE	NA	15D	18.3811673491	0.244157272701316	40P	30.6630643498	0.2639546047813	0.0346166323836191	14G	23.0291817437	1.04766497400287
1A2T	A	0	73	80	Q	1.16795993337454	0.2112	0.511111111111	0.511111111111	0.507074294776	0.660001203876	0.507074294776	0.660001203876	0	13.1181492601	FALSE	NA	15D	18.0962445778	0.244157272701316	40P	27.2312069235	0.2639546047813	0.0346166323836191	14G	22.9436090304	0.942601404722119
1A2T	A	0	74	81	R	1.02462950151041	0.03107	0.434306569343	0.434306569343	0.565261032119	0.775907014219	0.565261032119	0.775907014219	0	15.5534076289	FALSE	NA	15D	19.3403598845	0.244157272701316	40P	31.2857575691	0.2639546047813	0.0346166323836191	14G	23.5453238603	1.10945429782723
[truncated: 189,195 more rows]
