# Supplementary material for: Functional Sites Induce Long-Range Evolutionary Constraints in Enzymes
Source: PLoS Biol. 2016 May 3;14(5):e1002452. doi: 10.1371/journal.pbio.1002452 (PMC4854464; doi:10.1371/journal.pbio.1002452)
Supplement: S2 Data — This data file contains all analyzed quantities (such as rate estimates, WCN values, RSA values, etc.) for every residue in the 17 non-enzyme proteins we analyzed. (ZIP) [file pbio.1002452.s002.zip › supp_data_2.csv]

pdb	Chain	Residue	Amino_Acid	rate	z_rate	RSA	RSA_mono	wcnSC	wcnCA	wcnSC_mono	wcnCA_mono	interface	dist_int	ref.site.k123	distance.k123	r2.k123	dist.coeff	ref.site	distance	r.dist
1A2K	A	1	K	1.17547380436724	0.2493	0.737288135593	0.737288135593	0.911615132913	0.920733314339	0.406466389355	0.420085861332	FALSE	13.2885471249	15Y	20.2823343184	0.432915533519857	0.0216251111496514	98Q	21.3121317506	0.30198326267001
1A2K	A	2	P	1.10816451598438	0.1543	0.314465408805	0.314465408805	1.02418997449	1.03372509393	0.460299827854	0.528564570491	FALSE	7.88769344124	15Y	21.5004758737	0.432915533519857	0.0216251111496514	98Q	21.7251127215	0.30198326267001
1A2K	A	3	I	1.31789635659762	0.453	0.56345177665	0.56345177665	0.88914079916	1.06465813536	0.450262670743	0.597033528186	FALSE	9.24996304183	15Y	20.5417535437	0.432915533519857	0.0216251111496514	98Q	22.0840402463	0.30198326267001
1A2K	A	4	W	1.56469708066809	0.8038	0.287719298246	0.319298245614	1.1860142982	1.33150537222	0.556497185432	0.778238780808	FALSE	3.64301207842	15Y	20.1640058539	0.432915533519857	0.0216251111496514	98Q	20.054838757	0.30198326267001
1A2K	A	5	E	1.67297724024051	0.958	0.304932735426	0.345291479821	1.17046800529	1.34363103983	0.537593900755	0.766203482292	FALSE	8.8191406386	15Y	18.173326607	0.432915533519857	0.0216251111496514	98Q	18.2349423768	0.30198326267001
1A2K	A	6	Q	2.15097073745208	1.638	0.382222222222	0.382222222222	0.885763285809	1.18461597438	0.448253891984	0.702823820566	FALSE	12.3241380951	15Y	19.5646055895	0.432915533519857	0.0216251111496514	98Q	21.365393433	0.30198326267001
1A2K	A	7	I	0.871606509711308	-0.1827	0.162436548223	0.162436548223	1.12517408427	1.2721404553	0.658769148427	0.794800870076	FALSE	10.3331487818	15Y	15.3323466842	0.432915533519857	0.0216251111496514	98Q	17.403354305	0.30198326267001
1A2K	A	8	G	0.559057292350924	-0.6274	0	0	1.41801498886	1.4965626748	0.845359469677	0.933086194514	FALSE	10.2115067258	15Y	11.5951195763	0.432915533519857	0.0216251111496514	98Q	12.8348169123	0.30198326267001
1A2K	A	9	S	1.6349328598502	0.9038	0.238709677419	0.238709677419	1.22893432501	1.37402845269	0.668726184228	0.830486607696	FALSE	10.5678635062	15Y	13.3290639384	0.432915533519857	0.0216251111496514	98Q	14.5892986019	0.30198326267001
1A2K	A	10	S	0.659631026151971	-0.4844	0.470967741935	0.470967741935	0.999470815922	1.23609474089	0.558292289102	0.772743277078	FALSE	15.3732379618	15Y	12.9491691359	0.432915533519857	0.0216251111496514	98Q	16.0173495357	0.30198326267001
1A2K	A	11	F	0.0908285194395298	-1.294	0.075	0.075	1.40967194333	1.40262073494	0.87243827919	0.905887496124	FALSE	10.3536065979	15Y	6.50558406236	0.432915533519857	0.0216251111496514	98Q	9.3603578675	0.30198326267001
1A2K	A	12	I	0.572226500947569	-0.6087	0.010152284264	0.010152284264	1.48998341717	1.4916625886	0.863477251707	0.929227948189	FALSE	10.2782670806	15Y	7.45307587857	0.432915533519857	0.0216251111496514	98Q	8.34772603601	0.30198326267001
1A2K	A	13	Q	1.85637066366046	1.219	0.666666666667	0.666666666667	0.947089220286	1.30460860554	0.48784425039	0.802011027272	FALSE	13.2451813363	15Y	11.7959208646	0.432915533519857	0.0216251111496514	98Q	15.0071869033	0.30198326267001
1A2K	A	14	H	0.757766017620307	-0.3447	0.441964285714	0.441964285714	1.02491344299	1.26938202345	0.609156246569	0.816344217956	FALSE	16.2408817103	15Y	8.66026124447	0.432915533519857	0.0216251111496514	98Q	13.5586998381	0.30198326267001
1A2K	A	15	Y	0.158030503159745	-1.198	0	0	1.51766657322	1.43194542984	0.936675394612	0.925245089929	FALSE	11.2952012081	15Y	0	0.432915533519857	0.0216251111496514	98Q	5.18668837653	0.30198326267001
1A2K	A	16	Y	0.188953755938534	-1.154	0.0494296577947	0.0494296577947	1.52043644555	1.44130387844	0.880532455336	0.902664116509	FALSE	9.21486461524	15Y	4.74898501299	0.432915533519857	0.0216251111496514	98Q	5.60006709201	0.30198326267001
1A2K	A	17	Q	1.92953293364182	1.322	0.213333333333	0.213333333333	1.01638536508	1.24710120369	0.568148514186	0.78185111344	FALSE	12.9175148694	15Y	9.19327460508	0.432915533519857	0.0216251111496514	98Q	13.3769830366	0.30198326267001
1A2K	A	18	L	1.04768370613312	0.06723	0.134328358209	0.134328358209	1.10345261888	1.29610174165	0.680424776138	0.849763941553	FALSE	14.4704260998	15Y	7.78729674031	0.432915533519857	0.0216251111496514	98Q	12.8953130837	0.30198326267001
1A2K	A	19	F	0.181637528940398	-1.165	0.00416666666667	0.00416666666667	1.45122204569	1.43368764363	0.855476475117	0.91955756098	FALSE	7.2173029019	15Y	5.41285587475	0.432915533519857	0.0216251111496514	98Q	7.39008460664	0.30198326267001
1A2K	A	20	D	0.323474783010934	-0.9627	0.217616580311	0.217616580311	1.24774132801	1.33183535079	0.687443791752	0.820083746047	FALSE	9.21438904863	15Y	8.9687327209	0.432915533519857	0.0216251111496514	98Q	11.1016854577	0.30198326267001
1A2K	A	21	N	2.03488660241498	1.473	0.697435897436	0.697435897436	0.900912008321	1.11029346637	0.474003861554	0.670923735901	FALSE	12.8340908135	15Y	11.9916087102	0.432915533519857	0.0216251111496514	98Q	15.8989434861	0.30198326267001
1A2K	A	22	D	0.906724399302362	-0.1328	0.310880829016	0.310880829016	0.930978496585	1.13893559745	0.533276829059	0.711955130289	FALSE	12.3981281107	15Y	12.8186331424	0.432915533519857	0.0216251111496514	98Q	17.0241186404	0.30198326267001
1A2K	A	23	R	0.0871313860631382	-1.299	0.131386861314	0.131386861314	1.23483903397	1.33368408791	0.684939720586	0.862304244141	FALSE	5.36266948389	15Y	10.444008604	0.432915533519857	0.0216251111496514	98Q	12.5771557771	0.30198326267001
1A2K	A	24	T	2.09244092146699	1.555	0.447674418605	0.447674418605	0.987509951771	1.15912797335	0.571631587497	0.736709162213	FALSE	11.8717457693	15Y	12.9126592588	0.432915533519857	0.0216251111496514	98Q	16.5892097441	0.30198326267001
1A2K	A	25	Q	2.58311587880867	2.253	0.515555555556	0.515555555556	0.863451948223	1.09897428637	0.501726558917	0.709180250075	FALSE	15.7497664165	15Y	12.7630261688	0.432915533519857	0.0216251111496514	98Q	17.5967580513	0.30198326267001
1A2K	A	26	L	0.274699936356692	-1.032	0	0	1.32194279432	1.29985057161	0.83695401941	0.863678127398	FALSE	12.0713254298	15Y	5.29528298751	0.432915533519857	0.0216251111496514	98Q	9.76672129241	0.30198326267001
1A2K	A	27	G	1.81539979247089	1.16	0.125	0.125	1.15182061377	1.22831544307	0.737941428882	0.818432431362	FALSE	13.5814976162	15Y	10.3115065872	0.432915533519857	0.0216251111496514	98Q	14.248162426	0.30198326267001
1A2K	A	28	A	2.0017197066901	1.426	0.627906976744	0.627906976744	0.94864364481	1.09168331044	0.576078167812	0.710336335218	FALSE	14.254697326	15Y	11.4557020687	0.432915533519857	0.0216251111496514	98Q	16.1251144609	0.30198326267001
1A2K	A	29	I	0.512428538949468	-0.6938	0.0507614213198	0.0507614213198	1.31570732498	1.29574881759	0.843144048585	0.859682708334	FALSE	10.6299157286	15Y	6.36847391068	0.432915533519857	0.0216251111496514	98Q	10.5805883712	0.30198326267001
1A2K	A	30	Y	0.16222513997201	-1.192	0.00760456273764	0.00760456273764	1.45478680174	1.39019196	0.928829077619	0.92846693567	FALSE	9.22606924473	15Y	7.0698039038	0.432915533519857	0.0216251111496514	98Q	9.51012639273	0.30198326267001
1A2K	A	31	I	0.799322186969721	-0.2855	0.253807106599	0.258883248731	1.12807106391	1.22882803926	0.672406042824	0.792228971669	FALSE	6.54190642581	15Y	14.8127584813	0.432915533519857	0.0216251111496514	98Q	16.9592040824	0.30198326267001
1A2K	A	32	D	2.00757268828861	1.434	0.709844559585	0.709844559585	0.86534974412	1.13444241934	0.472575420824	0.701187174422	FALSE	11.6381996454	15Y	17.94496821	0.432915533519857	0.0216251111496514	98Q	20.0569468452	0.30198326267001
1A2K	A	33	A	2.2592508970245	1.792	0.403100775194	0.496124031008	1.08541770099	1.19477770944	0.54828208938	0.677636284213	FALSE	6.59933990719	15Y	17.2757313072	0.432915533519857	0.0216251111496514	98Q	18.050623198	0.30198326267001
1A2K	A	34	S	0.0874630550203871	-1.299	0	0	1.34601932367	1.48348566323	0.809577432655	0.920296722405	FALSE	5.90332208952	15Y	11.8331975166	0.432915533519857	0.0216251111496514	98Q	13.1404309532	0.30198326267001
1A2K	A	35	C	0.440144216207882	-0.7967	0.101796407186	0.263473053892	1.39453528606	1.52053817386	0.634684645128	0.859000415953	TRUE	0	15Y	14.7887190195	0.432915533519857	0.0216251111496514	98Q	13.6534092051	0.30198326267001
1A2K	A	36	L	0.322499286077849	-0.9641	0	0	1.50321193156	1.60985000039	0.845143770689	0.93428057245	FALSE	6.31837798728	15Y	9.30312616829	0.432915533519857	0.0216251111496514	98Q	8.23803120187	0.30198326267001
1A2K	A	37	T	0.397612549925382	-0.8573	0.0116279069767	0.168604651163	1.54526880192	1.64730256295	0.657865275364	0.863875625519	TRUE	0	15Y	13.8815659369	0.432915533519857	0.0216251111496514	98Q	10.5872700587	0.30198326267001
1A2K	A	38	W	0.545985633447587	-0.6461	0.00350877192982	0.080701754386	1.56752382374	1.62216350901	0.814420239998	0.844392237026	FALSE	6.70406129223	15Y	9.44980450998	0.432915533519857	0.0216251111496514	98Q	7.30887459817	0.30198326267001
1A2K	A	39	E	0.0888092407880442	-1.297	0.0762331838565	0.322869955157	1.63193324496	1.62508325328	0.627090890995	0.717602680948	TRUE	0	15Y	14.781404693	0.432915533519857	0.0216251111496514	98Q	10.6783146865	0.30198326267001
1A2K	A	40	G	0.780885294934417	-0.3117	0.307692307692	0.336538461538	1.44624352263	1.48813480432	0.546300003375	0.612350926458	FALSE	4.78362428063	15Y	16.4827113164	0.432915533519857	0.0216251111496514	98Q	12.6518361124	0.30198326267001
1A2K	A	41	Q	2.06805349813987	1.52	0.408888888889	0.444444444444	1.25433881108	1.38742683556	0.498762810206	0.641865181038	FALSE	8.01672328648	15Y	16.8309332375	0.432915533519857	0.0216251111496514	98Q	14.451614191	0.30198326267001
1A2K	A	42	Q	0.978423423884098	-0.0308	0.524444444444	0.706666666667	1.26915048281	1.37778165766	0.482126443957	0.688431113033	TRUE	0	15Y	17.5215903678	0.432915533519857	0.0216251111496514	98Q	14.8549079031	0.30198326267001
1A2K	A	43	F	2.76260731449628	2.508	0.1875	0.1875	1.24244758426	1.35823926077	0.640716291185	0.765561851862	FALSE	8.31927759324	15Y	14.3090170552	0.432915533519857	0.0216251111496514	98Q	13.4923608315	0.30198326267001
1A2K	A	44	Q	1.12084597611449	0.1716	0.622222222222	0.622222222222	1.07078099584	1.28967818181	0.498043966729	0.749856858021	FALSE	4.95945479192	15Y	17.7310357842	0.432915533519857	0.0216251111496514	98Q	17.3047930195	0.30198326267001
1A2K	A	45	G	0.120181222156053	-1.252	0.0384615384615	0.0384615384615	1.1521302795	1.32169034066	0.671679422404	0.845991728681	FALSE	7.65766372065	15Y	14.6935613262	0.432915533519857	0.0216251111496514	98Q	15.8679845562	0.30198326267001
1A2K	A	46	K	1.7890613752776	1.122	0.377118644068	0.377118644068	0.995039191243	1.29029986799	0.605911084207	0.854064563723	FALSE	12.4408886917	15Y	13.7484678998	0.432915533519857	0.0216251111496514	98Q	17.0629660636	0.30198326267001
1A2K	A	47	A	3.02599148642919	2.883	0.596899224806	0.596899224806	0.890161789708	1.11006847361	0.493987507944	0.697305540508	FALSE	13.9498260983	15Y	16.4857212312	0.432915533519857	0.0216251111496514	98Q	18.7797585311	0.30198326267001
1A2K	A	48	A	1.64858981691339	0.9231	0.255813953488	0.255813953488	1.06573124492	1.21067335397	0.582322632214	0.742120830938	FALSE	10.3962182568	15Y	15.6340010293	0.432915533519857	0.0216251111496514	98Q	16.364390666	0.30198326267001
1A2K	A	49	I	0.0872582006644393	-1.299	0	0	1.38105044881	1.42423790041	0.842409934435	0.910557449171	FALSE	8.21284471597	15Y	10.1904114848	0.432915533519857	0.0216251111496514	98Q	11.2460693246	0.30198326267001
1A2K	A	50	V	1.60566795185765	0.8618	0.149425287356	0.149425287356	1.12889162322	1.33988297483	0.691366218698	0.873822248346	FALSE	14.2757111792	15Y	11.3696007349	0.432915533519857	0.0216251111496514	98Q	14.4335311972	0.30198326267001
1A2K	A	51	E	1.43300499470164	0.616	0.62331838565	0.62331838565	0.925488637861	1.210488065	0.455064268524	0.734393683554	FALSE	12.9576052322	15Y	17.099736607	0.432915533519857	0.0216251111496514	98Q	18.2308962769	0.30198326267001
1A2K	A	52	K	0.23236336946081	-1.092	0.156779661017	0.173728813559	1.33395826767	1.33785526382	0.680567645715	0.772576027914	FALSE	8.86128680552	15Y	13.4078260979	0.432915533519857	0.0216251111496514	98Q	12.6279433961	0.30198326267001
1A2K	A	53	L	0.691432226170537	-0.4391	0	0	1.41774861506	1.41821807476	0.846815171865	0.852204033071	FALSE	9.80422495309	15Y	7.48810462082	0.432915533519857	0.0216251111496514	98Q	8.85039580566	0.30198326267001
1A2K	A	54	S	2.04561706867892	1.487	0.258064516129	0.258064516129	1.09753746128	1.27476317183	0.623490021834	0.764642038838	FALSE	10.3429385437	15Y	12.5234491946	0.432915533519857	0.0216251111496514	98Q	15.0700774738	0.30198326267001
1A2K	A	55	S	1.23985660195084	0.3413	0.464516129032	0.464516129032	1.14770820718	1.22377119775	0.546810609997	0.645399693591	FALSE	6.43216988742	15Y	15.1643945247	0.432915533519857	0.0216251111496514	98Q	15.6325866666	0.30198326267001
1A2K	A	56	L	0.169736466356763	-1.181	0.0199004975124	0.0746268656716	1.44013460182	1.37930199621	0.736592783775	0.67993716829	FALSE	5.16085372697	15Y	11.3452362251	0.432915533519857	0.0216251111496514	98Q	11.0668102263	0.30198326267001
1A2K	A	57	P	0.622757242081364	-0.5368	0.465408805031	0.767295597484	1.29904835553	1.32597188449	0.460933767341	0.559571821277	TRUE	0	15Y	17.0093413022	0.432915533519857	0.0216251111496514	98Q	16.5749662095	0.30198326267001
1A2K	A	58	F	0.191977796431097	-1.15	0.0416666666667	0.141666666667	1.45025008482	1.34066508628	0.720822477277	0.631146751593	TRUE	0	15Y	12.523026106	0.432915533519857	0.0216251111496514	98Q	12.6733113414	0.30198326267001
1A2K	A	59	Q	1.13450293317767	0.1908	0.826666666667	0.826666666667	0.949382834546	1.14143794918	0.343339400522	0.561306590061	FALSE	8.67725682711	15Y	19.7857559865	0.432915533519857	0.0216251111496514	98Q	21.0550631928	0.30198326267001
1A2K	A	60	K	1.36374471245261	0.5183	0.470338983051	0.470338983051	1.01824099173	1.2323672534	0.437415519468	0.663878455859	FALSE	8.99463521493	15Y	17.7900652381	0.432915533519857	0.0216251111496514	98Q	18.8962588698	0.30198326267001
1A2K	A	61	I	0.282406362128062	-1.021	0.0507614213198	0.0812182741117	1.44765593914	1.41507730355	0.779130036875	0.798596000879	FALSE	4.23792465524	15Y	10.4814592678	0.432915533519857	0.0216251111496514	98Q	10.9572243882	0.30198326267001
1A2K	A	62	Q	2.03878859014732	1.478	0.631111111111	0.631111111111	1.07083970674	1.36553344974	0.480101743186	0.759136374619	FALSE	7.46245288886	15Y	14.5410434653	0.432915533519857	0.0216251111496514	98Q	15.4984197217	0.30198326267001
1A2K	A	63	H	0.212658331412496	-1.12	0.0892857142857	0.09375	1.530533385	1.48952448211	0.85081568869	0.828195323244	FALSE	7.80320956822	15Y	7.65749091887	0.432915533519857	0.0216251111496514	98Q	7.52603893883	0.30198326267001
1A2K	A	64	S	1.97928327722915	1.393	0.264516129032	0.4	1.33717980465	1.43049951991	0.554046701472	0.725142852041	TRUE	0	15Y	13.8429699032	0.432915533519857	0.0216251111496514	98Q	13.0663058251	0.30198326267001
1A2K	A	65	I	0.906529299915745	-0.133	0.274111675127	0.304568527919	1.43760477413	1.53731722336	0.715738575576	0.775916284243	FALSE	6.21159677082	15Y	10.3014498653	0.432915533519857	0.0216251111496514	98Q	9.73007520774	0.30198326267001
1A2K	A	66	T	1.11304200064981	0.1608	0.139534883721	0.56976744186	1.65832827831	1.6122679133	0.581194521224	0.672768400741	TRUE	0	15Y	15.896844001	0.432915533519857	0.0216251111496514	98Q	13.3329775823	0.30198326267001
1A2K	A	67	A	0.616416512016313	-0.5458	0.0697674418605	0.271317829457	1.61991480994	1.60493591767	0.559416563251	0.689815502205	TRUE	0	15Y	15.7343814442	0.432915533519857	0.0216251111496514	98Q	13.2551027755	0.30198326267001
1A2K	A	68	Q	1.93831240603958	1.336	0.288888888889	0.297777777778	1.41986940095	1.61272239105	0.731206663473	0.800001541813	FALSE	7.05388428696	15Y	11.5566866566	0.432915533519857	0.0216251111496514	98Q	11.4040708501	0.30198326267001
1A2K	A	69	D	0.0873655053270786	-1.299	0.0569948186528	0.518134715026	1.60847842275	1.62619052232	0.519986140633	0.730752670192	TRUE	0	15Y	16.4386488264	0.432915533519857	0.0216251111496514	98Q	14.0030228502	0.30198326267001
1A2K	A	70	H	0.89657923119828	-0.1472	0.0267857142857	0.0803571428571	1.49999431291	1.60341661525	0.807300772582	0.832031937921	FALSE	7.05342992977	15Y	12.7414180906	0.432915533519857	0.0216251111496514	98Q	12.5131660312	0.30198326267001
1A2K	A	71	Q	0.121254268782446	-1.251	0.00444444444444	0.555555555556	1.58012775512	1.54039567678	0.472921964273	0.720713218179	TRUE	0	15Y	18.8734374489	0.432915533519857	0.0216251111496514	98Q	16.7678684804	0.30198326267001
1A2K	A	72	P	0.284747554767466	-1.018	0.251572327044	0.40251572327	1.27474563589	1.42000370934	0.534822135202	0.706350247227	TRUE	0	15Y	20.2709978308	0.432915533519857	0.0216251111496514	98Q	19.6049583673	0.30198326267001
1A2K	A	73	T	0.558179345111148	-0.6286	0.0697674418605	0.168604651163	1.46766448924	1.45812642225	0.611348575711	0.656458248244	FALSE	4.78548190966	15Y	18.686910894	0.432915533519857	0.0216251111496514	98Q	17.7084613068	0.30198326267001
1A2K	A	74	P	1.49836328921832	0.7091	0.408805031447	0.805031446541	1.33053266461	1.23582888751	0.392808709508	0.481269844981	TRUE	0	15Y	23.3517756602	0.432915533519857	0.0216251111496514	98Q	21.9659488154	0.30198326267001
1A2K	A	75	D	0.55222881381933	-0.6371	0.274611398964	0.673575129534	1.19800631761	1.17007032804	0.395673553297	0.511280174365	TRUE	0	15Y	22.9707928868	0.432915533519857	0.0216251111496514	98Q	22.2637122759	0.30198326267001
1A2K	A	76	S	1.34325927685783	0.4887	0.632258064516	0.632258064516	0.950788976	1.18612820525	0.411526543715	0.612191786036	FALSE	6.82656463976	15Y	22.3251822393	0.432915533519857	0.0216251111496514	98Q	22.747925143	0.30198326267001
1A2K	A	77	C	0.753473831114733	-0.3508	0.0179640718563	0.059880239521	1.38471684672	1.42727594332	0.684249728157	0.797619022293	FALSE	4.57562615624	15Y	16.9497280356	0.432915533519857	0.0216251111496514	98Q	16.9310160754	0.30198326267001
1A2K	A	78	I	0.802541326848901	-0.2809	0.0253807106599	0.0253807106599	1.34241353872	1.56048744016	0.744394601928	0.909841732532	FALSE	6.7638886351	15Y	14.5971087905	0.432915533519857	0.0216251111496514	98Q	15.2297719317	0.30198326267001
1A2K	A	79	I	1.27497449154189	0.3907	0	0.299492385787	1.64460240257	1.69702559334	0.650016336017	0.893751917628	TRUE	0	15Y	15.0398554472	0.432915533519857	0.0216251111496514	98Q	13.0943443425	0.30198326267001
1A2K	A	80	S	0.363079958494179	-0.9063	0	0.00645161290323	1.57935600318	1.74290423941	0.864397445844	0.962057453663	FALSE	6.55498288117	15Y	10.3240506826	0.432915533519857	0.0216251111496514	98Q	9.80626954721	0.30198326267001
1A2K	A	81	M	1.05256119079855	0.07425	0.00446428571429	0.441964285714	1.69527879534	1.80484013372	0.59381698743	0.887679684391	TRUE	0	15Y	13.7956566389	0.432915533519857	0.0216251111496514	98Q	9.95699286524	0.30198326267001
1A2K	A	82	V	0.229339328968247	-1.097	0	0	1.633007859	1.78191268479	0.846080866257	0.924583825903	FALSE	6.64893418094	15Y	8.36293364944	0.432915533519857	0.0216251111496514	98Q	6.03399945404	0.30198326267001
1A2K	A	83	V	0.503258867778471	-0.7068	0.00574712643678	0.350574712644	1.75031936361	1.81338420102	0.644346710381	0.832297786123	TRUE	0	15Y	14.4747829391	0.432915533519857	0.0216251111496514	98Q	10.7680305167	0.30198326267001
1A2K	A	84	G	0.0905846452062586	-1.294	0	0.0384615384615	1.71362815527	1.77479434791	0.768401957598	0.860530191293	FALSE	4.10685992479	15Y	12.5779989715	0.432915533519857	0.0216251111496514	98Q	9.72350700422	0.30198326267001
1A2K	A	85	Q	0.793761854451137	-0.2934	0.04	0.422222222222	1.5895972486	1.70875703194	0.550766365324	0.829081509132	TRUE	0	15Y	16.7285132234	0.432915533519857	0.0216251111496514	98Q	14.2572265019	0.30198326267001
1A2K	A	86	L	0.413903348707899	-0.834	0.0199004975124	0.0497512437811	1.6138712719	1.62924855166	0.775674562855	0.848111950719	FALSE	5.77913469721	15Y	11.5325561681	0.432915533519857	0.0216251111496514	98Q	9.47738200554	0.30198326267001
1A2K	A	87	K	1.43398049163472	0.618	0.283898305085	0.283898305085	1.23435938646	1.52493562908	0.492283614125	0.766630213125	FALSE	5.39100153562	15Y	18.0196958078	0.432915533519857	0.0216251111496514	98Q	17.3653743273	0.30198326267001
1A2K	A	88	A	0.853072067982696	-0.2091	0	0.0697674418605	1.52416776199	1.50654972158	0.687363715145	0.754742449385	FALSE	4.39415056258	15Y	14.6140952033	0.432915533519857	0.0216251111496514	98Q	13.8614321217	0.30198326267001
1A2K	A	89	D	0.532328676384399	-0.6655	0.145077720207	0.217616580311	1.29109426327	1.32032289494	0.520035257751	0.618563792143	FALSE	5.46805535102	15Y	17.9072135927	0.432915533519857	0.0216251111496514	98Q	17.9748188708	0.30198326267001
1A2K	A	90	E	1.48275533828896	0.6875	0.600896860987	0.600896860987	1.02919446759	1.23518371315	0.348297868119	0.488455091283	FALSE	7.47882024797	15Y	21.9805312375	0.432915533519857	0.0216251111496514	98Q	21.9942449549	0.30198326267001
1A2K	A	91	D	0.958523286449168	-0.059	0.119170984456	0.40932642487	1.51611167685	1.45832767642	0.477096563428	0.541045407934	TRUE	0	15Y	19.4963502453	0.432915533519857	0.0216251111496514	98Q	18.1166204428	0.30198326267001
1A2K	A	92	P	0.89853022506445	-0.1444	0.150943396226	0.635220125786	1.52670536182	1.4770462041	0.392428369648	0.520001720367	TRUE	0	15Y	21.5910210866	0.432915533519857	0.0216251111496514	98Q	19.3447520757	0.30198326267001
1A2K	A	93	I	0.776983307202078	-0.3174	0.365482233503	0.51269035533	1.38053176802	1.5484157005	0.480345134066	0.637779771688	TRUE	0	15Y	18.4352827313	0.432915533519857	0.0216251111496514	98Q	16.5774864501	0.30198326267001
1A2K	A	94	M	0.716795146430743	-0.4029	0.00446428571429	0.227678571429	1.72216656008	1.70437824012	0.608823747395	0.699006273786	TRUE	0	15Y	16.7594823055	0.432915533519857	0.0216251111496514	98Q	13.6907545157	0.30198326267001
1A2K	A	95	G	0.939403546560705	-0.08613	0.0961538461538	0.259615384615	1.74221157706	1.80294475304	0.66965294039	0.772185276028	TRUE	0	15Y	15.3380631689	0.432915533519857	0.0216251111496514	98Q	11.607735384	0.30198326267001
1A2K	A	96	F	0.740109523131471	-0.3698	0	0.00833333333333	1.68875247972	1.84742645809	0.847441223615	0.896902966803	FALSE	6.10038173307	15Y	9.30062422309	0.432915533519857	0.0216251111496514	98Q	5.96015182084	0.30198326267001
1A2K	A	97	H	0.717965742750445	-0.4014	0.00892857142857	0.455357142857	1.77582820788	1.84878599512	0.608003832967	0.885331208972	TRUE	0	15Y	13.3172885031	0.432915533519857	0.0216251111496514	98Q	8.17463238632	0.30198326267001
1A2K	A	98	Q	0.223876546142972	-1.104	0.00444444444444	0.00888888888889	1.66561837344	1.7995133299	0.926955684317	0.955891995443	FALSE	8.0919521681	15Y	5.18668837653	0.432915533519857	0.0216251111496514	98Q	0	0.30198326267001
1A2K	A	99	M	1.48568182908822	0.6907	0	0.1875	1.69222314624	1.81209507247	0.716369533081	0.937278964943	TRUE	0	15Y	11.2952012081	0.432915533519857	0.0216251111496514	98Q	8.0919521681	0.30198326267001
1A2K	A	100	F	0.179881634460845	-1.167	0	0	1.61983261929	1.72887659713	0.951225600444	0.995928684863	FALSE	6.73475063354	15Y	5.02738529247	0.432915533519857	0.0216251111496514	98Q	4.80095937101	0.30198326267001
1A2K	A	101	L	0.999884356411965	-0.0003521	0.0149253731343	0.169154228856	1.58647238809	1.67880686828	0.740606531986	0.951779834644	TRUE	0	15Y	13.9443531662	0.432915533519857	0.0216251111496514	98Q	12.9768239562	0.30198326267001
1A2K	A	102	L	0.219681909330707	-1.11	0	0	1.4245162628	1.56208793891	0.852216866482	0.973565038417	FALSE	7.13885592784	15Y	10.1497450664	0.432915533519857	0.0216251111496514	98Q	11.6088251585	0.30198326267001
1A2K	A	103	K	1.6924871789022	0.9853	0.177966101695	0.347457627119	1.18570361379	1.36813709917	0.589160961652	0.832814400562	TRUE	0	15Y	17.7686919855	0.432915533519857	0.0216251111496514	98Q	18.6168262784	0.30198326267001
1A2K	A	104	N	1.08572808652343	0.1219	0.302564102564	0.302564102564	0.947973586812	1.17871845377	0.538307719749	0.737387568832	FALSE	7.68896608478	15Y	18.465248138	0.432915533519857	0.0216251111496514	98Q	20.7958348872	0.30198326267001
1A2K	A	105	I	1.84564019739652	1.204	0.304568527919	0.304568527919	0.988115060475	1.02801666763	0.55418704865	0.626141579654	FALSE	5.31591634896	15Y	17.7705454298	0.432915533519857	0.0216251111496514	98Q	19.908517716	0.30198326267001
1A2K	A	106	N	2.05439654107668	1.5	0.8	0.8	0.704947437677	0.836410521359	0.374135762323	0.497370223328	FALSE	10.7410525511	15Y	20.5718199809	0.432915533519857	0.0216251111496514	98Q	23.7336849101	0.30198326267001
1A2K	A	107	D	1.82710575566791	1.177	0.782383419689	0.782383419689	0.663282206565	0.868049124697	0.339805255369	0.524341087582	FALSE	12.255647529	15Y	22.0880763765	0.432915533519857	0.0216251111496514	98Q	25.1444789896	0.30198326267001
1A2K	A	108	A	0.929355928149931	-0.1005	0.37984496124	0.37984496124	0.851201714886	1.01387240076	0.490753450292	0.64517887134	FALSE	11.0252834765	15Y	16.175931829	0.432915533519857	0.0216251111496514	98Q	19.8017879123	0.30198326267001
1A2K	A	109	W	1.56469708066809	0.8038	0.298245614035	0.298245614035	1.13512271673	1.25291622549	0.674579312792	0.818276310775	FALSE	8.62118623202	15Y	15.3979918413	0.432915533519857	0.0216251111496514	98Q	17.5503650844	0.30198326267001
1A2K	A	110	V	1.64663882304722	0.9198	0.0862068965517	0.0862068965517	1.15280604756	1.35828275205	0.702631050423	0.894981026812	FALSE	6.67248089493	15Y	13.0607248557	0.432915533519857	0.0216251111496514	98Q	15.7811693454	0.30198326267001
1A2K	A	111	C	0.544229738968034	-0.6485	0	0	1.49691227835	1.5395382557	0.908562858422	0.992722846717	FALSE	5.92071004108	15Y	7.73147628904	0.432915533519857	0.0216251111496514	98Q	9.12471739296	0.30198326267001
1A2K	A	112	T	1.95977333856745	1.365	0.00581395348837	0.116279069767	1.43017845703	1.52536604236	0.75029693757	0.910552471579	TRUE	0	15Y	13.6085993604	0.432915533519857	0.0216251111496514	98Q	14.0131732919	0.30198326267001
1A2K	A	113	N	0.205829852880902	-1.13	0	0.302564102564	1.57983888832	1.64943954953	0.693812751223	0.910067043565	TRUE	0	15Y	13.6581081218	0.432915533519857	0.0216251111496514	98Q	12.3406706495	0.30198326267001
1A2K	A	114	D	0.317134052945883	-0.9717	0	0.0103626943005	1.6080403939	1.70105762401	0.92731637497	0.97446920633	FALSE	7.2828959435	15Y	6.14377153239	0.432915533519857	0.0216251111496514	98Q	5.02857168475	0.30198326267001
1A2K	A	115	M	1.14133141170927	0.2005	0	0.433035714286	1.68525435925	1.76123427689	0.656681024236	0.914022936349	TRUE	0	15Y	12.7376125261	0.432915533519857	0.0216251111496514	98Q	8.91322604545	0.30198326267001
1A2K	A	116	F	0.296160868884559	-1.002	0	0.0375	1.66949013	1.75761776958	0.833831901754	0.914359583044	FALSE	5.86311796874	15Y	8.90939463913	0.432915533519857	0.0216251111496514	98Q	4.9597996948	0.30198326267001
1A2K	A	117	R	0.205537203800977	-1.131	0.105839416058	0.401459854015	1.68820361845	1.76607900899	0.584885752647	0.807642513215	TRUE	0	15Y	15.625486087	0.432915533519857	0.0216251111496514	98Q	10.8936291123	0.30198326267001
1A2K	A	118	L	0.407074870176305	-0.8437	0.0149253731343	0.208955223881	1.72967574495	1.78041223243	0.69590555313	0.784491329799	TRUE	0	15Y	14.0650809276	0.432915533519857	0.0216251111496514	98Q	10.3585904784	0.30198326267001
1A2K	A	119	A	0.915601421393434	-0.12	0.077519379845	0.372093023256	1.78863520563	1.81990627428	0.595328805029	0.698162534771	TRUE	0	15Y	16.5125349066	0.432915533519857	0.0216251111496514	98Q	11.9089133027	0.30198326267001
1A2K	A	120	L	1.34716126459017	0.4947	0.0298507462687	0.55223880597	1.73246053978	1.75680858545	0.505074516011	0.56243384191	TRUE	0	15Y	18.8501642849	0.432915533519857	0.0216251111496514	98Q	14.7334738254	0.30198326267001
1A2K	A	121	H	0.866924124432501	-0.1893	0.0223214285714	0.709821428571	1.72374176806	1.6736748983	0.384771163975	0.475927541741	TRUE	0	15Y	21.4784391402	0.432915533519857	0.0216251111496514	98Q	16.5380189365	0.30198326267001
1A2K	A	122	N	0.704016136607332	-0.4212	0.220512820513	0.774358974359	1.4118216613	1.55543212862	0.284060263741	0.385099877823	TRUE	0	15Y	25.6326520459	0.432915533519857	0.0216251111496514	98Q	20.8004061465	0.30198326267001
1A2K	A	123	F	2.36948205046309	1.949	0.5	0.779166666667	1.22596541895	1.40026470059	0.219101902318	0.347777729249	TRUE	0	15Y	30.1440499862	0.432915533519857	0.0216251111496514	98Q	25.2726414636	0.30198326267001
1A2K	A	124	G	1.8534441728612	1.214	0.625	1.27884615385	1.39591492	1.38693424184	0.236366713484	0.297849690102	TRUE	0	15Y	27.9434240207	0.432915533519857	0.0216251111496514	98Q	23.2770108171	0.30198326267001
1A2K	B	1	K	1.14508294740238	0.2011	0.737288135593	0.775423728814	0.911615132913	0.920733314339	0.389768407041	0.412167658746	FALSE	12.5809925222	15Y	21.2138792873	0.466102975307379	0.0301194729952887	98Q	21.6166254088	0.361396473956684
1A2K	B	2	P	1.39512587388231	0.5456	0.314465408805	0.295597484277	1.02418997449	1.03372509393	0.464944218295	0.530162060609	FALSE	8.05471506947	15Y	21.548072747	0.466102975307379	0.0301194729952887	98Q	21.5201922233	0.361396473956684
1A2K	B	3	I	1.61580769914679	0.8513	0.56345177665	0.543147208122	0.88914079916	1.06465813536	0.445041357596	0.59249242671	FALSE	9.42984494278	15Y	20.8245426547	0.466102975307379	0.0301194729952887	98Q	22.1358359521	0.361396473956684
1A2K	B	4	W	1.52393586631136	0.7243	0.287719298246	0.326315789474	1.1860142982	1.33150537222	0.549072007659	0.768068431239	FALSE	3.76062977599	15Y	20.3027054917	0.466102975307379	0.0301194729952887	98Q	19.913536595	0.361396473956684
1A2K	B	5	E	1.3989144030714	0.5517	0.304932735426	0.269058295964	1.17046800529	1.34363103983	0.557295501421	0.775424233636	FALSE	9.10087378752	15Y	18.121948331	0.466102975307379	0.0301194729952887	98Q	18.0337083061	0.361396473956684
1A2K	B	6	Q	2.16040877007844	1.604	0.382222222222	0.431111111111	0.885763285809	1.18461597438	0.443346252992	0.706025050591	FALSE	12.1565869002	15Y	19.6501183745	0.466102975307379	0.0301194729952887	98Q	21.2894027049	0.361396473956684
1A2K	B	7	I	0.909909997989635	-0.1245	0.162436548223	0.172588832487	1.12517408427	1.2721404553	0.658954371777	0.798755454795	FALSE	10.3534185127	15Y	15.3788173528	0.466102975307379	0.0301194729952887	98Q	17.2095499759	0.361396473956684
1A2K	B	8	G	0.582865215741461	-0.5767	0	0	1.41801498886	1.4965626748	0.842500399184	0.932338160556	FALSE	10.1712429481	15Y	11.6798661726	0.466102975307379	0.0301194729952887	98Q	12.6807781169	0.361396473956684
1A2K	B	9	S	1.68021269536131	0.9401	0.238709677419	0.251612903226	1.22893432501	1.37402845269	0.654246086565	0.823077250026	FALSE	10.7269467933	15Y	13.5578417665	0.466102975307379	0.0301194729952887	98Q	14.6591139105	0.361396473956684
1A2K	B	10	S	0.683450665711794	-0.4377	0.470967741935	0.464516129032	0.999470815922	1.23609474089	0.561339243411	0.766498521546	FALSE	10.808358746	15Y	13.087738873	0.466102975307379	0.0301194729952887	98Q	15.9757670991	0.361396473956684
1A2K	B	11	F	0.0740846882926504	-1.28	0.075	0.0833333333333	1.40967194333	1.40262073494	0.869543361415	0.896887767504	FALSE	10.2752859529	15Y	6.66614154396	0.466102975307379	0.0301194729952887	98Q	9.33741498884	0.361396473956684
1A2K	B	12	I	0.501127698486849	-0.6897	0.010152284264	0.010152284264	1.48998341717	1.4916625886	0.855619517141	0.917244118591	FALSE	10.2931303596	15Y	7.51456796786	0.466102975307379	0.0301194729952887	98Q	8.23674242231	0.361396473956684
1A2K	B	13	Q	1.88763466846398	1.228	0.666666666667	0.497777777778	0.947089220286	1.30460860554	0.526169972365	0.791411748634	FALSE	4.83878928641	15Y	11.0162963941	0.466102975307379	0.0301194729952887	98Q	14.6515339634	0.361396473956684
1A2K	B	14	H	0.719536406237874	-0.3878	0.441964285714	0.352678571429	1.02491344299	1.26938202345	0.621005825511	0.808387784043	FALSE	6.09077840167	15Y	8.55047325195	0.466102975307379	0.0301194729952887	98Q	13.5003837937	0.361396473956684
1A2K	B	15	Y	0.105226398226968	-1.237	0	0.00380228136882	1.51766657322	1.43194542984	0.928433579576	0.920060975241	FALSE	10.5413136529	15Y	0	0.466102975307379	0.0301194729952887	98Q	5.31513108111	0.361396473956684
1A2K	B	16	Y	0.132409095158687	-1.199	0.0494296577947	0.0456273764259	1.52043644555	1.44130387844	0.878161471349	0.902906169991	FALSE	8.9431751219	15Y	4.83578409513	0.466102975307379	0.0301194729952887	98Q	5.72481163428	0.361396473956684
1A2K	B	17	Q	2.12157634589027	1.551	0.213333333333	0.413333333333	1.01638536508	1.24710120369	0.517993759958	0.785221131306	TRUE	0	15Y	10.5413136529	0.466102975307379	0.0301194729952887	98Q	14.9400275483	0.361396473956684
1A2K	B	18	L	1.04658118848605	0.06433	0.134328358209	0.114427860697	1.10345261888	1.29610174165	0.669063968129	0.844485937832	FALSE	6.57573720856	15Y	8.01101073805	0.466102975307379	0.0301194729952887	98Q	13.2636080504	0.361396473956684
1A2K	B	19	F	0.185637930265399	-1.126	0.00416666666667	0.00416666666667	1.45122204569	1.43368764363	0.849694382316	0.923476522176	FALSE	7.24477249065	15Y	5.44445612653	0.466102975307379	0.0301194729952887	98Q	7.81072086593	0.361396473956684
1A2K	B	20	D	0.364361794760709	-0.8788	0.217616580311	0.227979274611	1.24774132801	1.33183535079	0.674844447171	0.823309125851	FALSE	8.45397240228	15Y	8.93922732673	0.466102975307379	0.0301194729952887	98Q	11.3714157333	0.361396473956684
1A2K	B	21	N	2.15377884399753	1.595	0.697435897436	0.707692307692	0.900912008321	1.11029346637	0.445004920262	0.672790742225	FALSE	6.36194392024	15Y	12.5181282418	0.466102975307379	0.0301194729952887	98Q	16.8238779358	0.361396473956684
1A2K	B	22	D	1.03047993943242	0.0425	0.310880829016	0.316062176166	0.930978496585	1.13893559745	0.534490798228	0.716142658378	FALSE	11.5593088966	15Y	12.7416751607	0.466102975307379	0.0301194729952887	98Q	17.1089158671	0.361396473956684
1A2K	B	23	R	0.0670474953239162	-1.29	0.131386861314	0.124087591241	1.23483903397	1.33368408791	0.684837690118	0.865310753696	FALSE	5.36284428963	15Y	10.4665011838	0.466102975307379	0.0301194729952887	98Q	12.924662892	0.361396473956684
1A2K	B	24	T	2.120629213593	1.549	0.447674418605	0.412790697674	0.987509951771	1.15912797335	0.579240933663	0.738111157031	FALSE	11.7812454344	15Y	12.8141523434	0.466102975307379	0.0301194729952887	98Q	16.7657180445	0.361396473956684
1A2K	B	25	Q	2.19924119426661	1.658	0.515555555556	0.528888888889	0.863451948223	1.09897428637	0.499831558877	0.701666230466	FALSE	10.4079318991	15Y	12.5915959696	0.466102975307379	0.0301194729952887	98Q	17.653335651	0.361396473956684
1A2K	B	26	L	0.232805118669566	-1.061	0	0	1.32194279432	1.29985057161	0.83180880754	0.858862152635	FALSE	10.4727055868	15Y	5.2273098768	0.466102975307379	0.0301194729952887	98Q	9.95336678343	0.361396473956684
1A2K	B	27	G	1.72378078103584	1.001	0.125	0.0865384615385	1.15182061377	1.22831544307	0.745410753267	0.827914546586	FALSE	13.5156559923	15Y	10.146022006	0.466102975307379	0.0301194729952887	98Q	14.1724578498	0.361396473956684
1A2K	B	28	A	2.12252347818754	1.552	0.627906976744	0.604651162791	0.94864364481	1.09168331044	0.573574938306	0.714709222481	FALSE	13.0937935903	15Y	11.580935667	0.466102975307379	0.0301194729952887	98Q	16.3135277443	0.361396473956684
1A2K	B	29	I	0.543085659256018	-0.6317	0.0507614213198	0.0710659898477	1.31570732498	1.29574881759	0.833189135314	0.847980078658	FALSE	10.7815383148	15Y	6.40553377955	0.466102975307379	0.0301194729952887	98Q	10.6746642868	0.361396473956684
1A2K	B	30	Y	0.198140076589395	-1.109	0.00760456273764	0.0152091254753	1.45478680174	1.39019196	0.918541631192	0.920763734718	FALSE	9.09229272755	15Y	7.18301098929	0.466102975307379	0.0301194729952887	98Q	9.62515931651	0.361396473956684
1A2K	B	31	I	0.729386582129508	-0.3741	0.253807106599	0.263959390863	1.12807106391	1.22882803926	0.669329365304	0.786432366506	FALSE	6.82887984788	15Y	14.9453354268	0.466102975307379	0.0301194729952887	98Q	17.0580512399	0.361396473956684
1A2K	B	32	D	2.01928605778485	1.409	0.709844559585	0.689119170984	0.86534974412	1.13444241934	0.471435636765	0.703418373955	FALSE	11.8127059699	15Y	18.0209514351	0.466102975307379	0.0301194729952887	98Q	20.2135156546	0.361396473956684
1A2K	B	33	A	2.64155197709284	2.269	0.403100775194	0.488372093023	1.08541770099	1.19477770944	0.548309294593	0.677935264286	FALSE	6.89744536905	15Y	17.3623838455	0.466102975307379	0.0301194729952887	98Q	18.0638959993	0.361396473956684
1A2K	B	34	S	0.124263757402144	-1.211	0	0	1.34601932367	1.48348566323	0.804800131823	0.914050444632	FALSE	5.96975360955	15Y	11.982309174	0.466102975307379	0.0301194729952887	98Q	13.2754679789	0.361396473956684
1A2K	B	35	C	0.409161152421695	-0.8169	0.101796407186	0.287425149701	1.39453528606	1.52053817386	0.631228113678	0.859048338442	TRUE	0	15Y	14.7100690149	0.466102975307379	0.0301194729952887	98Q	13.4987654674	0.361396473956684
1A2K	B	36	L	0.37496967649016	-0.8641	0	0	1.50321193156	1.60985000039	0.833669168978	0.93165980564	FALSE	6.31996213168	15Y	9.30820000288	0.466102975307379	0.0301194729952887	98Q	8.32797973148	0.361396473956684
1A2K	B	37	T	0.336705531680353	-0.917	0.0116279069767	0.139534883721	1.54526880192	1.64730256295	0.661292611098	0.862292565364	TRUE	0	15Y	13.8922806797	0.466102975307379	0.0301194729952887	98Q	10.5444792633	0.361396473956684
1A2K	B	38	W	0.566669253458102	-0.599	0.00350877192982	0.080701754386	1.56752382374	1.62216350901	0.813873499757	0.844084883099	FALSE	6.84852921455	15Y	9.31192166174	0.466102975307379	0.0301194729952887	98Q	7.47687151595	0.361396473956684
1A2K	B	39	E	0.134019220064051	-1.197	0.0762331838565	0.345291479821	1.63193324496	1.62508325328	0.613106043515	0.712679648518	TRUE	0	15Y	14.8312464621	0.466102975307379	0.0301194729952887	98Q	10.8849834388	0.361396473956684
1A2K	B	40	G	0.802789335168122	-0.2726	0.307692307692	0.346153846154	1.44624352263	1.48813480432	0.551072506416	0.616940059008	FALSE	4.84325466936	15Y	16.2954740868	0.466102975307379	0.0301194729952887	98Q	12.535499946	0.361396473956684
1A2K	B	41	Q	2.0656955403512	1.474	0.408888888889	0.457777777778	1.25433881108	1.38742683556	0.495690827186	0.643398410554	FALSE	7.99662272557	15Y	16.7787876185	0.466102975307379	0.0301194729952887	98Q	14.5883987143	0.361396473956684
1A2K	B	42	Q	0.919191894502905	-0.1117	0.524444444444	0.666666666667	1.26915048281	1.37778165766	0.50285678347	0.69359593024	TRUE	0	15Y	17.1245098939	0.466102975307379	0.0301194729952887	98Q	14.4288412307	0.361396473956684
1A2K	B	43	F	2.18124568061843	1.633	0.1875	0.195833333333	1.24244758426	1.35823926077	0.643376600443	0.768713551645	FALSE	8.10791820899	15Y	14.1933891939	0.466102975307379	0.0301194729952887	98Q	13.5765146604	0.361396473956684
1A2K	B	44	Q	1.20096375294146	0.2776	0.622222222222	0.577777777778	1.07078099584	1.28967818181	0.502724862466	0.759864428743	FALSE	5.24954074632	15Y	17.6690230349	0.466102975307379	0.0301194729952887	98Q	17.3951879112	0.361396473956684
1A2K	B	45	G	0.121611786969782	-1.214	0.0384615384615	0.0576923076923	1.1521302795	1.32169034066	0.676455340847	0.857084174012	FALSE	7.60985390333	15Y	14.6357140737	0.466102975307379	0.0301194729952887	98Q	15.8784417211	0.361396473956684
1A2K	B	46	K	1.55045557063499	0.7609	0.377118644068	0.347457627119	0.995039191243	1.29029986799	0.603590560599	0.846963315114	FALSE	12.5559519699	15Y	13.8442289923	0.466102975307379	0.0301194729952887	98Q	17.2161873105	0.361396473956684
1A2K	B	47	A	3.29980892369719	3.179	0.596899224806	0.612403100775	0.890161789708	1.11006847361	0.491982838682	0.694383496143	FALSE	13.9333462942	15Y	16.5391930829	0.466102975307379	0.0301194729952887	98Q	18.974142026	0.361396473956684
1A2K	B	48	A	1.67452990157768	0.9319	0.255813953488	0.248062015504	1.06573124492	1.21067335397	0.579235181517	0.745618416365	FALSE	10.3834823066	15Y	15.6477485641	0.466102975307379	0.0301194729952887	98Q	16.5299720666	0.361396473956684
1A2K	B	49	I	0.049696031637885	-1.314	0	0	1.38105044881	1.42423790041	0.834433684029	0.909156585476	FALSE	8.33780362614	15Y	10.0858997281	0.466102975307379	0.0301194729952887	98Q	11.3126877779	0.361396473956684
1A2K	B	50	V	1.5466670414459	0.7554	0.149425287356	0.172413793103	1.12889162322	1.33988297483	0.676422612596	0.8687865969	FALSE	14.3256184164	15Y	11.5857921788	0.466102975307379	0.0301194729952887	98Q	14.8612002674	0.361396473956684
1A2K	B	51	E	1.4538480763132	0.628	0.62331838565	0.627802690583	0.925488637861	1.210488065	0.455098775327	0.729080608216	FALSE	12.9442302842	15Y	17.0969645329	0.466102975307379	0.0301194729952887	98Q	18.4430230674	0.361396473956684
1A2K	B	52	K	0.236593647858656	-1.055	0.156779661017	0.161016949153	1.33395826767	1.33785526382	0.689474288624	0.7812676375	FALSE	8.9052727524	15Y	13.1788911141	0.466102975307379	0.0301194729952887	98Q	12.684979221	0.361396473956684
1A2K	B	53	L	0.785551527357764	-0.2965	0	0	1.41774861506	1.41821807476	0.843017780905	0.854585925837	FALSE	9.61037235257	15Y	7.33299739872	0.466102975307379	0.0301194729952887	98Q	9.05493705484	0.361396473956684
1A2K	B	54	S	2.15283171170026	1.594	0.258064516129	0.277419354839	1.09753746128	1.27476317183	0.620019038125	0.757988978009	FALSE	10.3453193104	15Y	12.6144266447	0.466102975307379	0.0301194729952887	98Q	15.4359707916	0.361396473956684
1A2K	B	55	S	1.25305602929144	0.3494	0.464516129032	0.458064516129	1.14770820718	1.22377119775	0.544340796523	0.645627477028	FALSE	6.51619892217	15Y	15.1858091456	0.466102975307379	0.0301194729952887	98Q	15.9653242989	0.361396473956684
1A2K	B	56	L	0.17976571002231	-1.134	0.0199004975124	0.0796019900498	1.44013460182	1.37930199621	0.736791187719	0.678144454637	FALSE	5.12139957363	15Y	11.3115119289	0.466102975307379	0.0301194729952887	98Q	11.3717662202	0.361396473956684
1A2K	B	57	P	0.586180178781915	-0.572	0.465408805031	0.786163522013	1.29904835553	1.32597188449	0.461957356595	0.559976829145	TRUE	0	15Y	16.9312512544	0.466102975307379	0.0301194729952887	98Q	16.8413093104	0.361396473956684
1A2K	B	58	F	0.2405716035072	-1.05	0.0416666666667	0.15	1.45025008482	1.34066508628	0.708502068542	0.633293085545	TRUE	0	15Y	12.53915537	0.466102975307379	0.0301194729952887	98Q	13.0135919755	0.361396473956684
1A2K	B	59	Q	1.13371735983511	0.1851	0.826666666667	0.813333333333	0.949382834546	1.14143794918	0.349105061401	0.559878140849	FALSE	8.57191791247	15Y	19.5321497773	0.466102975307379	0.0301194729952887	98Q	21.2019937177	0.361396473956684
1A2K	B	60	K	1.35345205280232	0.4881	0.470338983051	0.478813559322	1.01824099173	1.2323672534	0.433934300897	0.663662349513	FALSE	9.17154613415	15Y	17.7975760436	0.466102975307379	0.0301194729952887	98Q	19.2205869501	0.361396473956684
1A2K	B	61	I	0.272868814844191	-1.005	0.0507614213198	0.0812182741117	1.44765593914	1.41507730355	0.769836599034	0.800756471474	FALSE	4.43302169792	15Y	10.3936335383	0.466102975307379	0.0301194729952887	98Q	11.1791467102	0.361396473956684
1A2K	B	62	Q	2.08842671548574	1.505	0.631111111111	0.631111111111	1.07083970674	1.36553344974	0.47379094233	0.763334832716	FALSE	7.69182680022	15Y	14.4947794772	0.466102975307379	0.0301194729952887	98Q	15.7435961851	0.361396473956684
1A2K	B	63	H	0.195772245846214	-1.112	0.0892857142857	0.107142857143	1.530533385	1.48952448211	0.85164018219	0.837438246519	FALSE	7.82209398462	15Y	7.49099305964	0.466102975307379	0.0301194729952887	98Q	7.73100935877	0.361396473956684
1A2K	B	64	S	1.70389100279312	0.9725	0.264516129032	0.38064516129	1.33717980465	1.43049951991	0.568747220451	0.741802437687	TRUE	0	15Y	13.5865850321	0.466102975307379	0.0301194729952887	98Q	12.9039397558	0.361396473956684
1A2K	B	65	I	0.857628295180196	-0.1968	0.274111675127	0.289340101523	1.43760477413	1.53731722336	0.725726839732	0.783785541133	FALSE	6.20845167983	15Y	10.2932362222	0.466102975307379	0.0301194729952887	98Q	9.69015745539	0.361396473956684
1A2K	B	66	T	1.06741809902604	0.09375	0.139534883721	0.563953488372	1.65832827831	1.6122679133	0.568220190893	0.661375175942	TRUE	0	15Y	16.0195554042	0.466102975307379	0.0301194729952887	98Q	13.480516411	0.361396473956684
1A2K	B	67	A	0.568374091593193	-0.5967	0.0697674418605	0.286821705426	1.61991480994	1.60493591767	0.555716744395	0.677052240766	TRUE	0	15Y	15.8376544904	0.466102975307379	0.0301194729952887	98Q	13.1763445702	0.361396473956684
1A2K	B	68	Q	1.74272342698129	1.027	0.288888888889	0.293333333333	1.41986940095	1.61272239105	0.714064837786	0.798031718586	FALSE	7.11393820576	15Y	11.8297278254	0.466102975307379	0.0301194729952887	98Q	11.5078529242	0.361396473956684
1A2K	B	69	D	0.0506810492270484	-1.312	0.0569948186528	0.580310880829	1.60847842275	1.62619052232	0.511344397405	0.72650272022	TRUE	0	15Y	16.5358485094	0.466102975307379	0.0301194729952887	98Q	13.8126014563	0.361396473956684
1A2K	B	70	H	0.779774020344402	-0.3044	0.0267857142857	0.107142857143	1.49999431291	1.60341661525	0.797637737592	0.818114320285	FALSE	7.12186320956	15Y	12.9257189037	0.466102975307379	0.0301194729952887	98Q	12.4325836568	0.361396473956684
1A2K	B	71	Q	0.132882661307324	-1.199	0.00444444444444	0.56	1.58012775512	1.54039567678	0.474974813996	0.716510623501	TRUE	0	15Y	18.9901404121	0.466102975307379	0.0301194729952887	98Q	16.5516810518	0.361396473956684
1A2K	B	72	P	0.243602426858472	-1.046	0.251572327044	0.408805031447	1.27474563589	1.42000370934	0.527972337275	0.702553765724	TRUE	0	15Y	20.4671105585	0.466102975307379	0.0301194729952887	98Q	19.469650126	0.361396473956684
1A2K	B	73	T	0.661287769955619	-0.4683	0.0697674418605	0.174418604651	1.46766448924	1.45812642225	0.606054430676	0.645277898001	TRUE	0	15Y	18.9198703296	0.466102975307379	0.0301194729952887	98Q	17.5646716586	0.361396473956684
1A2K	B	74	P	1.57981667185043	0.8017	0.408805031447	0.811320754717	1.33053266461	1.23582888751	0.388253910444	0.477410501975	TRUE	0	15Y	23.6328474946	0.466102975307379	0.0301194729952887	98Q	21.9094591413	0.361396473956684
1A2K	B	75	D	1.30325404104688	0.4195	0.274611398964	0.658031088083	1.19800631761	1.17007032804	0.400168026599	0.514189992103	TRUE	0	15Y	23.0254453072	0.466102975307379	0.0301194729952887	98Q	21.9957245941	0.361396473956684
1A2K	B	76	S	1.99181922116395	1.37	0.632258064516	0.638709677419	0.950788976	1.18612820525	0.409368718059	0.608654306359	FALSE	6.78016501758	15Y	22.4867522577	0.466102975307379	0.0301194729952887	98Q	22.6380100717	0.361396473956684
1A2K	B	77	C	0.73412224361587	-0.3676	0.0179640718563	0.0658682634731	1.38471684672	1.42727594332	0.6799754821	0.795297201814	FALSE	4.35029579625	15Y	17.2143743143	0.466102975307379	0.0301194729952887	98Q	16.844784899	0.361396473956684
1A2K	B	78	I	0.805630732059939	-0.2688	0.0253807106599	0.0253807106599	1.34241353872	1.56048744016	0.744155255657	0.907439987991	FALSE	6.78743670446	15Y	14.7266564815	0.466102975307379	0.0301194729952887	98Q	15.0312599726	0.361396473956684
1A2K	B	79	I	1.58834086252589	0.8132	0	0.304568527919	1.64460240257	1.69702559334	0.646771361248	0.888727981738	TRUE	0	15Y	15.2809011857	0.466102975307379	0.0301194729952887	98Q	13.0183192378	0.361396473956684
1A2K	B	80	S	0.296168269357093	-0.9731	0	0.00645161290323	1.57935600318	1.74290423941	0.867316814306	0.957963679951	FALSE	6.7008994373	15Y	10.2831265649	0.466102975307379	0.0301194729952887	98Q	9.54225763323	0.361396473956684
1A2K	B	81	M	1.08162508348513	0.1131	0.00446428571429	0.495535714286	1.69527879534	1.80484013372	0.596835073021	0.891108249097	TRUE	0	15Y	13.5126630828	0.466102975307379	0.0301194729952887	98Q	9.36815307228	0.361396473956684
1A2K	B	82	V	0.205717134967574	-1.098	0	0.0114942528736	1.633007859	1.78191268479	0.850496852338	0.920693726621	FALSE	6.64349297128	15Y	8.4183788008	0.466102975307379	0.0301194729952887	98Q	5.90855169818	0.361396473956684
1A2K	B	83	V	0.532288351067113	-0.6466	0.00574712643678	0.32183908046	1.75031936361	1.81338420102	0.652781828667	0.825691275436	TRUE	0	15Y	14.5381292605	0.466102975307379	0.0301194729952887	98Q	10.7103023893	0.361396473956684
1A2K	B	84	G	0.0581823370214461	-1.302	0	0.0288461538462	1.71362815527	1.77479434791	0.784456929341	0.876976134965	FALSE	4.51442313861	15Y	12.161691793	0.466102975307379	0.0301194729952887	98Q	9.41020115013	0.361396473956684
1A2K	B	85	Q	0.733553964237507	-0.3683	0.04	0.422222222222	1.5895972486	1.70875703194	0.562025495528	0.833973702892	TRUE	0	15Y	16.4449333621	0.466102975307379	0.0301194729952887	98Q	14.0951709204	0.361396473956684
1A2K	B	86	L	0.310185827356725	-0.9536	0.0199004975124	0.0547263681592	1.6138712719	1.62924855166	0.779719376792	0.857054806927	FALSE	5.71442947436	15Y	11.3745813479	0.466102975307379	0.0301194729952887	98Q	9.52231460298	0.361396473956684
1A2K	B	87	K	1.37239469874777	0.515	0.283898305085	0.266949152542	1.23435938646	1.52493562908	0.49372103221	0.776767309292	FALSE	5.39380056369	15Y	17.892531306	0.466102975307379	0.0301194729952887	98Q	17.4761879953	0.361396473956684
1A2K	B	88	A	0.730144287967326	-0.3731	0	0.0852713178295	1.52416776199	1.50654972158	0.66764945534	0.754368499562	FALSE	4.58042869041	15Y	14.8003969952	0.466102975307379	0.0301194729952887	98Q	14.2704571183	0.361396473956684
1A2K	B	89	D	0.489951537379034	-0.7052	0.145077720207	0.227979274611	1.29109426327	1.32032289494	0.503823187316	0.622244194782	FALSE	5.82706184295	15Y	18.0828587359	0.466102975307379	0.0301194729952887	98Q	18.5349401145	0.361396473956684
1A2K	B	90	E	1.27294580753416	0.3772	0.600896860987	0.596412556054	1.02919446759	1.23518371315	0.35128267338	0.49713627361	FALSE	7.47222380795	15Y	21.8901565838	0.466102975307379	0.0301194729952887	98Q	22.1551048518	0.361396473956684
1A2K	B	91	D	0.68875460657652	-0.4303	0.119170984456	0.424870466321	1.51611167685	1.45832767642	0.475822827417	0.551912726085	TRUE	0	15Y	19.4573224226	0.466102975307379	0.0301194729952887	98Q	18.2996558051	0.361396473956684
1A2K	B	92	P	1.81375834927673	1.125	0.150943396226	0.641509433962	1.52670536182	1.4770462041	0.394325298764	0.521722838924	TRUE	0	15Y	21.4668576453	0.466102975307379	0.0301194729952887	98Q	19.3998080455	0.361396473956684
1A2K	B	93	I	0.797958960452033	-0.2793	0.365482233503	0.548223350254	1.38053176802	1.5484157005	0.478912653854	0.635539216444	TRUE	0	15Y	18.2392033896	0.466102975307379	0.0301194729952887	98Q	16.5887489008	0.361396473956684
1A2K	B	94	M	0.555777232039469	-0.6142	0.00446428571429	0.21875	1.72216656008	1.70437824012	0.615344358448	0.709378399816	TRUE	0	15Y	16.5661649409	0.466102975307379	0.0301194729952887	98Q	13.674027953	0.361396473956684
1A2K	B	95	G	0.857060015801833	-0.1977	0.0961538461538	0.240384615385	1.74221157706	1.80294475304	0.684156055021	0.777870695453	TRUE	0	15Y	15.1555971493	0.466102975307379	0.0301194729952887	98Q	11.5631564431	0.361396473956684
1A2K	B	96	F	0.725029773562054	-0.3801	0	0	1.68875247972	1.84742645809	0.863191093778	0.899278985841	FALSE	6.26229123096	15Y	8.96093361798	0.466102975307379	0.0301194729952887	98Q	5.85720017674	0.361396473956684
1A2K	B	97	H	0.697373510481699	-0.4184	0.00892857142857	0.375	1.77582820788	1.84878599512	0.619310957266	0.870873790858	TRUE	0	15Y	14.5902391305	0.466102975307379	0.0301194729952887	98Q	9.65591258797	0.361396473956684
1A2K	B	98	Q	0.207611399562119	-1.095	0.00444444444444	0.0133333333333	1.66561837344	1.7995133299	0.920872230272	0.946682775542	FALSE	7.78001528347	15Y	5.31513108111	0.466102975307379	0.0301194729952887	98Q	0	0.361396473956684
1A2K	B	99	M	1.39133734469322	0.5416	0	0.178571428571	1.69222314624	1.81209507247	0.713551688262	0.934935473995	TRUE	0	15Y	11.3203085598	0.466102975307379	0.0301194729952887	98Q	7.78001528347	0.361396473956684
1A2K	B	100	F	0.228637736561568	-1.066	0	0	1.61983261929	1.72887659713	0.955358852708	0.995336147112	FALSE	6.71003617237	15Y	5.08121807962	0.466102975307379	0.0301194729952887	98Q	4.61956816559	0.361396473956684
1A2K	B	101	L	0.928094938097266	-0.09944	0.0149253731343	0.164179104478	1.58647238809	1.67880686828	0.739343595029	0.953642975773	TRUE	0	15Y	14.0627225963	0.466102975307379	0.0301194729952887	98Q	12.7901435961	0.361396473956684
1A2K	B	102	L	0.16290675513086	-1.157	0	0	1.4245162628	1.56208793891	0.856563754777	0.975139609184	FALSE	7.00475324933	15Y	10.2706830306	0.466102975307379	0.0301194729952887	98Q	11.4007502818	0.361396473956684
1A2K	B	103	K	1.87626908089671	1.212	0.177966101695	0.334745762712	1.18570361379	1.36813709917	0.588925715519	0.835422070491	TRUE	0	15Y	17.9673086539	0.466102975307379	0.0301194729952887	98Q	18.5544658103	0.361396473956684
1A2K	B	104	N	0.993541779838792	-0.009598	0.302564102564	0.348717948718	0.947973586812	1.17871845377	0.536699279915	0.738778611447	FALSE	7.66585027757	15Y	18.4557417371	0.466102975307379	0.0301194729952887	98Q	20.6114163817	0.361396473956684
1A2K	B	105	I	1.68305409225313	0.9445	0.304568527919	0.324873096447	0.988115060475	1.02801666763	0.561603760738	0.632759568593	FALSE	5.18320179396	15Y	17.6783267694	0.466102975307379	0.0301194729952887	98Q	19.5698582877	0.361396473956684
1A2K	B	106	N	2.11968208129573	1.548	0.8	0.764102564103	0.704947437677	0.836410521359	0.336119491312	0.494822987784	FALSE	11.8734147637	15Y	21.6686289816	0.466102975307379	0.0301194729952887	98Q	24.8112370562	0.361396473956684
1A2K	B	107	D	1.51541167563591	0.712	0.782383419689	0.772020725389	0.663282206565	0.868049124697	0.334865566727	0.511196760871	FALSE	12.118394287	15Y	22.4325613605	0.466102975307379	0.0301194729952887	98Q	25.4038894543	0.361396473956684
1A2K	B	108	A	0.751265338196501	-0.3438	0.37984496124	0.387596899225	0.851201714886	1.01387240076	0.502046864523	0.64640457611	FALSE	10.9509602981	15Y	15.8713950125	0.466102975307379	0.0301194729952887	98Q	19.3514672184	0.361396473956684
1A2K	B	109	W	1.14981860888874	0.2064	0.298245614035	0.284210526316	1.13512271673	1.25291622549	0.673544815683	0.823703297654	FALSE	8.28432277021	15Y	15.7665604999	0.466102975307379	0.0301194729952887	98Q	17.5545640951	0.361396473956684
1A2K	B	110	V	1.64327453576769	0.8897	0.0862068965517	0.0919540229885	1.15280604756	1.35828275205	0.699481339225	0.890751261096	FALSE	6.71993719627	15Y	13.2519898562	0.466102975307379	0.0301194729952887	98Q	15.8482529059	0.361396473956684
1A2K	B	111	C	0.452255671947591	-0.7572	0	0	1.49691227835	1.5395382557	0.906357771015	0.991296898156	FALSE	5.90302001277	15Y	7.8288669801	0.466102975307379	0.0301194729952887	98Q	9.0640483438	0.361396473956684
1A2K	B	112	T	2.14146612413299	1.578	0.00581395348837	0.127906976744	1.43017845703	1.52536604236	0.751386511512	0.910434035035	TRUE	0	15Y	13.6878980764	0.466102975307379	0.0301194729952887	98Q	13.8861273826	0.361396473956684
1A2K	B	113	N	0.171715085495494	-1.145	0	0.302564102564	1.57983888832	1.64943954953	0.693233742047	0.908347273422	TRUE	0	15Y	13.7593011486	0.466102975307379	0.0301194729952887	98Q	12.2753127576	0.361396473956684
1A2K	B	114	D	0.24919050741238	-1.038	0	0.0103626943005	1.6080403939	1.70105762401	0.921460682629	0.974236650414	FALSE	7.00663428168	15Y	6.17946928721	0.466102975307379	0.0301194729952887	98Q	4.93977313297	0.361396473956684
1A2K	B	115	M	0.926863666110812	-0.1012	0	0.459821428571	1.68525435925	1.76123427689	0.646038876506	0.909875844074	TRUE	0	15Y	12.8551762861	0.466102975307379	0.0301194729952887	98Q	8.90828292417	0.361396473956684
1A2K	B	116	F	0.152677726320318	-1.171	0	0.05	1.66949013	1.75761776958	0.827488239353	0.910042728456	FALSE	5.77141130748	15Y	8.77980984792	0.466102975307379	0.0301194729952887	98Q	5.04121741874	0.361396473956684
1A2K	B	117	R	0.229490155629113	-1.065	0.105839416058	0.456204379562	1.68820361845	1.76607900899	0.572865679649	0.802141341725	TRUE	0	15Y	15.4921685625	0.466102975307379	0.0301194729952887	98Q	10.7580030707	0.361396473956684
1A2K	B	118	L	0.321646128153721	-0.9379	0.0149253731343	0.203980099502	1.72967574495	1.78041223243	0.695658286884	0.783736255882	TRUE	0	15Y	13.8717465918	0.466102975307379	0.0301194729952887	98Q	10.3331187874	0.361396473956684
1A2K	B	119	A	0.838685649234748	-0.2231	0.077519379845	0.209302325581	1.78863520563	1.81990627428	0.629167732271	0.69912029852	TRUE	0	15Y	16.3719139809	0.466102975307379	0.0301194729952887	98Q	11.8243386915	0.361396473956684
1A2K	B	120	L	1.20191088523873	0.2797	0.0298507462687	0.577114427861	1.73246053978	1.75680858545	0.488712521496	0.557265946554	TRUE	0	15Y	19.0985687351	0.466102975307379	0.0301194729952887	98Q	15.1186037912	0.361396473956684
1A2K	B	121	H	0.801273923492486	-0.2747	0.0223214285714	0.669642857143	1.72374176806	1.6736748983	0.391630407984	0.473453392186	TRUE	0	15Y	21.3139501543	0.466102975307379	0.0301194729952887	98Q	16.3617514761	0.361396473956684
1A2K	B	122	N	0.876570941125645	-0.1707	0.220512820513	0.810256410256	1.4118216613	1.55543212862	0.280632459523	0.381802679534	TRUE	0	15Y	25.4166362384	0.466102975307379	0.0301194729952887	98Q	20.5277678148	0.361396473956684
1A2K	B	123	F	2.00886760251485	1.395	0.5	0.8125	1.22596541895	1.40026470059	0.224337544075	0.346878672476	TRUE	0	15Y	29.2652005881	0.466102975307379	0.0301194729952887	98Q	24.2063696742	0.361396473956684
1A2K	B	124	G	2.6396577124983	2.267	0.625	1.27884615385	1.39591492	1.38693424184	0.224806235066	0.288199860888	TRUE	0	15Y	28.4877184577	0.466102975307379	0.0301194729952887	98Q	23.9859840743	0.361396473956684
1EER	A	1	A	0.774025482911102	-0.3613	0.720930232558	0.720930232558	0.801988069471	0.897419931993	0.428054956659	0.526434634016	FALSE	13.0699947257	11V	15.6743794159	0.332266791309858	0.0123476041481465	149L	24.5325053251	0.302884856748168
1EER	A	2	P	0.446407770742129	-0.8852	0.616352201258	0.616352201258	0.966841022664	1.11731288966	0.510671761989	0.678623963047	FALSE	9.46798487297	11V	12.2588078501	0.332266791309858	0.0123476041481465	149L	21.2007142167	0.302884856748168
1EER	A	3	P	1.9553966247288	1.528	0.194968553459	0.194968553459	1.15600234243	1.1742355013	0.731542313595	0.748024631026	FALSE	10.081681853	11V	12.0701563096	0.332266791309858	0.0123476041481465	149L	18.3142279616	0.302884856748168
1EER	A	4	R	0.588680917075648	-0.6576	0.711678832117	0.711678832117	0.868081068265	1.20228714381	0.420716001407	0.694560444214	FALSE	7.35589857066	11V	12.2850168165	0.332266791309858	0.0123476041481465	149L	21.6702898319	0.302884856748168
1EER	A	5	L	0.448927906989583	-0.8812	0.278606965174	0.597014925373	1.27291438939	1.35643576874	0.537816974457	0.733610285908	TRUE	0	11V	5.96390799228	0.332266791309858	0.0123476041481465	149L	16.4758817585	0.302884856748168
1EER	A	6	I	0.609643868588558	-0.6241	0.0203045685279	0.0203045685279	1.48094379513	1.4871345457	0.928670527442	0.919805234378	FALSE	6.97786332265	11V	6.97786332265	0.332266791309858	0.0123476041481465	149L	10.8382981501	0.302884856748168
1EER	A	7	C	0.211462341490883	-1.261	0.179640718563	0.179640718563	1.35291347279	1.40560595327	0.842793544266	0.866766139312	FALSE	7.74625724794	11V	8.77752421296	0.332266791309858	0.0123476041481465	149L	15.8710935922	0.302884856748168
1EER	A	8	D	0.217304475519071	-1.251	0.279792746114	0.430051813472	1.29297022273	1.38483561226	0.530980383243	0.755783129482	TRUE	0	11V	4.50609677402	0.332266791309858	0.0123476041481465	149L	16.0823879465	0.302884856748168
1EER	A	9	S	0.90266698317885	-0.1557	0.238709677419	0.354838709677	1.33415045472	1.43125470222	0.594077034028	0.757720149059	TRUE	0	11V	8.16362817767	0.332266791309858	0.0123476041481465	149L	13.774069578	0.302884856748168
1EER	A	10	R	0.63896909037711	-0.5773	0.29197080292	0.580291970803	1.32163550232	1.45334994191	0.488895521201	0.695879923755	TRUE	0	11V	8.45641751754	0.332266791309858	0.0123476041481465	149L	15.221859077	0.302884856748168
1EER	A	11	V	0.279849675114966	-1.151	0.0114942528736	0.270114942529	1.45659578078	1.52735420023	0.646846471009	0.795250773228	TRUE	0	11V	0	0.332266791309858	0.0123476041481465	149L	12.9649462497	0.302884856748168
1EER	A	12	L	0.532779713041222	-0.747	0	0	1.53852595537	1.59174364139	0.90667186428	0.945440588243	FALSE	4.93592381069	11V	7.02526263107	0.332266791309858	0.0123476041481465	149L	7.39098391868	0.302884856748168
1EER	A	13	E	0.794759331128789	-0.3281	0.116591928251	0.282511210762	1.40720136352	1.57946703659	0.610138563013	0.87941386781	TRUE	0	11V	9.34836959934	0.332266791309858	0.0123476041481465	149L	11.5513545041	0.302884856748168
1EER	A	14	R	0.724768274438145	-0.44	0.0875912408759	0.503649635036	1.50816602938	1.551009135	0.625452757203	0.818157908811	TRUE	0	11V	8.20232684715	0.332266791309858	0.0123476041481465	149L	11.4896331476	0.302884856748168
1EER	A	15	Y	0.430599643371738	-0.9104	0.00380228136882	0.0760456273764	1.5845438805	1.63377876326	0.870319307261	0.98832450677	FALSE	4.67413896177	11V	7.28302990919	0.332266791309858	0.0123476041481465	149L	7.80495103122	0.302884856748168
1EER	A	16	L	0.259688585135337	-1.184	0.00995024875622	0.119402985075	1.54778075258	1.66311234852	0.847097500836	1.01326612554	TRUE	0	11V	10.5497662288	0.332266791309858	0.0123476041481465	149L	5.50372125112	0.302884856748168
1EER	A	17	L	1.02523724612319	0.04042	0.412935323383	0.482587064677	1.32324242123	1.5244952538	0.593394952839	0.859586551653	FALSE	4.83532937643	11V	12.0491626462	0.332266791309858	0.0123476041481465	149L	10.7745675692	0.302884856748168
1EER	A	18	E	0.282828017952865	-1.147	0.139013452915	0.143497757848	1.44907802362	1.54597587849	0.772814414975	0.934392354346	FALSE	4.53119498618	11V	11.9918231763	0.332266791309858	0.0123476041481465	149L	9.17024766034	0.302884856748168
1EER	A	19	A	0.186719185606793	-1.3	0	0	1.56722588715	1.66755385368	0.986932200442	1.10177378135	FALSE	6.40603752594	11V	14.7305515553	0.332266791309858	0.0123476041481465	149L	4.8613843312	0.302884856748168
1EER	A	20	K	1.3631646065772	0.5815	0.305084745763	0.529661016949	1.28121389071	1.54194311454	0.593913977305	0.941204971421	TRUE	0	11V	17.7038948093	0.332266791309858	0.0123476041481465	149L	11.4771916656	0.302884856748168
1EER	A	21	E	0.696817672420932	-0.4847	0.340807174888	0.340807174888	1.1613219561	1.40183404139	0.628728629019	0.860609098109	FALSE	7.33109382727	11V	19.2470015941	0.332266791309858	0.0123476041481465	149L	13.9506630404	0.302884856748168
1EER	A	22	A	0.538163640478964	-0.7385	0.015503875969	0.015503875969	1.45298883049	1.52018752149	0.945170137895	1.02401776898	FALSE	7.63007447412	11V	18.6132052956	0.332266791309858	0.0123476041481465	149L	9.59967890792	0.302884856748168
1EER	A	23	E	0.284431741019427	-1.144	0.22869955157	0.233183856502	1.30600506262	1.54363363234	0.736014709796	1.03887828649	FALSE	6.27838457468	11V	21.4530821768	0.332266791309858	0.0123476041481465	149L	11.4184875647	0.302884856748168
1EER	A	24	K	1.04413826797909	0.07061	0.423728813559	0.423728813559	1.07819463309	1.31087698832	0.570508391131	0.810502968082	FALSE	6.53797597787	11V	22.2744617535	0.332266791309858	0.0123476041481465	149L	15.5968757129	0.302884856748168
1EER	A	25	I	1.1535350914481	0.2462	0.253807106599	0.253807106599	1.12897192474	1.24695648637	0.684262808316	0.808399558665	FALSE	10.5204829624	11V	23.3857024323	0.332266791309858	0.0123476041481465	149L	16.0621551259	0.302884856748168
1EER	A	26	T	0.631752336577583	-0.5888	0.00581395348837	0.00581395348837	1.30423362152	1.3548814745	0.877013158498	0.941568132539	FALSE	8.39498385028	11V	24.4773945884	0.332266791309858	0.0123476041481465	149L	14.1241532967	0.302884856748168
1EER	A	27	T	1.23028469534782	0.368	0.511627906977	0.511627906977	1.06541920402	1.17718603858	0.601120288601	0.750605382758	FALSE	8.38807611571	11V	26.6252139979	0.332266791309858	0.0123476041481465	149L	16.8642991442	0.302884856748168
1EER	A	28	G	2.12149651376552	1.794	0.461538461538	0.461538461538	0.93983149242	1.01354281708	0.567428628182	0.643911325115	FALSE	12.0670923876	11V	29.8584734866	0.332266791309858	0.0123476041481465	149L	20.5083574916	0.302884856748168
1EER	A	29	C	0.356255624071856	-1.029	0	0	1.24902038046	1.12061136437	0.88789304202	0.775748847605	FALSE	10.3705146219	11V	29.1901237935	0.332266791309858	0.0123476041481465	149L	18.7273109003	0.302884856748168
1EER	A	30	A	1.50062658371103	0.8005	0.457364341085	0.457364341085	0.817844826815	0.914173031673	0.518723507286	0.605342064326	FALSE	14.8704748423	11V	34.7071884153	0.332266791309858	0.0123476041481465	149L	24.583183162	0.302884856748168
1EER	A	31	E	1.54759275923176	0.8747	0.811659192825	0.811659192825	0.649955439832	0.86121163854	0.389949011053	0.584853900461	FALSE	15.7136484876	11V	38.4507882004	0.332266791309858	0.0123476041481465	149L	27.2576310626	0.302884856748168
1EER	A	32	H	2.04589242634191	1.672	0.370535714286	0.370535714286	0.804649570781	0.9937213089	0.529106301337	0.710380320137	FALSE	17.5157082429	11V	35.1639725095	0.332266791309858	0.0123476041481465	149L	25.5950443688	0.302884856748168
1EER	A	33	C	0.738514472151528	-0.4181	0.0119760479042	0.0119760479042	1.23278027291	1.17613660591	0.893235310035	0.862057337583	FALSE	11.7249097797	11V	29.7136395012	0.332266791309858	0.0123476041481465	149L	19.2083793958	0.302884856748168
1EER	A	34	S	1.46167902352311	0.7379	0.354838709677	0.354838709677	0.909185627153	1.11634397627	0.630755154206	0.82345905632	FALSE	11.940578967	11V	34.4477936058	0.332266791309858	0.0123476041481465	149L	22.9246588661	0.302884856748168
1EER	A	35	L	1.26923225553574	0.4296	0.0149253731343	0.0149253731343	1.21835454311	1.18075427893	0.887381603448	0.883179150202	FALSE	9.25720971563	11V	28.9400382463	0.332266791309858	0.0123476041481465	149L	17.4048614154	0.302884856748168
1EER	A	36	N	1.57852170408687	0.9241	0.579487179487	0.579487179487	0.802366576999	0.928504300582	0.551226095176	0.669910145668	FALSE	14.9188608749	11V	35.9416485556	0.332266791309858	0.0123476041481465	149L	24.8620628006	0.302884856748168
1EER	A	37	E	1.48458935304542	0.7748	0.264573991031	0.264573991031	0.895019539488	0.939623678844	0.625964687947	0.677345447392	FALSE	13.3086900867	11V	33.0135703841	0.332266791309858	0.0123476041481465	149L	21.7752247858	0.302884856748168
1EER	A	38	K	1.64152511027321	1.026	0.567796610169	0.567796610169	0.766023767211	1.04816232203	0.500255706742	0.760157184376	FALSE	11.1978156555	11V	35.3259079308	0.332266791309858	0.0123476041481465	149L	23.0424195473	0.302884856748168
1EER	A	39	I	1.15238957497198	0.2435	0.0406091370558	0.0406091370558	1.20220210812	1.20677709782	0.871573561749	0.89275144522	FALSE	9.66460966744	11V	27.9900155868	0.332266791309858	0.0123476041481465	149L	16.3856069059	0.302884856748168
1EER	A	40	T	0.887660717341739	-0.1795	0.383720930233	0.383720930233	1.01532790765	1.21940705311	0.700132858093	0.893343398833	FALSE	7.93117993343	11V	29.1955256077	0.332266791309858	0.0123476041481465	149L	17.4080235201	0.302884856748168
1EER	A	41	V	0.313298756217532	-1.098	0.0172413793103	0.0172413793103	1.37540085268	1.40030980688	0.966626508879	1.0209474974	FALSE	5.84366930316	11V	25.3058948158	0.332266791309858	0.0123476041481465	149L	12.6612646501	0.302884856748168
1EER	A	42	P	0.541371086612087	-0.7332	0.0503144654088	0.0503144654088	1.43994135081	1.41020458478	1.0168442733	1.00351979539	FALSE	6.38305438724	11V	22.0547058972	0.332266791309858	0.0123476041481465	149L	10.072304723	0.302884856748168
1EER	A	43	D	1.12065876858359	0.193	0.19170984456	0.217616580311	1.29458655544	1.36572223782	0.768251930768	0.889534708803	FALSE	3.97934203346	11V	26.287231043	0.332266791309858	0.0123476041481465	149L	14.5743650246	0.302884856748168
1EER	A	44	T	0.212607857966998	-1.259	0.0232558139535	0.151162790698	1.48450298274	1.54318403049	0.885226350093	0.960075759327	TRUE	0	11V	21.7475473611	0.332266791309858	0.0123476041481465	149L	9.45133712003	0.302884856748168
1EER	A	45	K	1.2738143214402	0.4383	0.203389830508	0.572033898305	1.29727385474	1.50576071674	0.610165124973	0.776810508148	TRUE	0	11V	27.8556344118	0.332266791309858	0.0123476041481465	149L	16.6889537861	0.302884856748168
1EER	A	46	V	0.286379119028823	-1.141	0.0172413793103	0.206896551724	1.44863304046	1.48470752791	0.764994953287	0.783916170492	TRUE	0	11V	21.8166172787	0.332266791309858	0.0123476041481465	149L	13.1857652111	0.302884856748168
1EER	A	47	N	0.439649223533049	-0.896	0.133333333333	0.533333333333	1.20815790738	1.41173263923	0.496356715529	0.672223339168	TRUE	0	11V	29.0300638476	0.332266791309858	0.0123476041481465	149L	20.3544095657	0.302884856748168
1EER	A	48	F	1.24059434363286	0.385	0.0208333333333	0.5125	1.40225936685	1.38096751914	0.551230249224	0.670053512559	TRUE	0	11V	22.7503817458	0.332266791309858	0.0123476041481465	149L	16.3184285729	0.302884856748168
1EER	A	49	Y	1.98861660253615	1.58	0.357414448669	0.604562737643	0.920003221238	1.18978270169	0.372428467678	0.569210277461	TRUE	0	11V	32.142847814	0.332266791309858	0.0123476041481465	149L	25.5315090959	0.302884856748168
1EER	A	50	A	1.83168084530835	1.33	0.317829457364	0.317829457364	1.04645694013	1.14396275629	0.546428288834	0.651805778332	FALSE	4.17913085177	11V	28.8942821836	0.332266791309858	0.0123476041481465	149L	21.1019063983	0.302884856748168
1EER	A	51	W	0.735421577666017	-0.4231	0.0421052631579	0.0421052631579	1.33423457747	1.28574118463	0.814216887471	0.792157207528	FALSE	4.70963962413	11V	20.9671519006	0.332266791309858	0.0123476041481465	149L	14.6387951025	0.302884856748168
1EER	A	52	K	1.20393781639717	0.3268	0.525423728814	0.656779661017	1.00746321949	1.14088201019	0.428870833499	0.672555726586	TRUE	0	11V	26.0301613982	0.332266791309858	0.0123476041481465	149L	21.6715313605	0.302884856748168
1EER	A	53	R	2.19710060118913	1.915	0.620437956204	0.620437956204	0.771423387851	0.989258689325	0.382039121682	0.601310705096	FALSE	4.76681972348	11V	31.7451845659	0.332266791309858	0.0123476041481465	149L	25.9482390886	0.302884856748168
1EER	A	54	M	0.601052495017694	-0.638	0.241071428571	0.241071428571	1.057491143	1.02682427004	0.662754698777	0.676494749742	FALSE	8.76210052281	11V	25.6240733345	0.332266791309858	0.0123476041481465	149L	19.082907086	0.302884856748168
1EER	A	55	E	1.30245223334309	0.4832	0.62331838565	0.62331838565	0.8099222194	0.971837824297	0.536400314873	0.664037186812	FALSE	14.8468066196	11V	27.5229262291	0.332266791309858	0.0123476041481465	149L	23.8747064357	0.302884856748168
1EER	A	56	V	1.86948288902016	1.39	0.379310344828	0.379310344828	1.02907090943	1.11773771094	0.673722295322	0.776436865385	FALSE	10.9958451468	11V	21.9433247956	0.332266791309858	0.0123476041481465	149L	19.9392976242	0.302884856748168
1EER	A	57	G	2.51784521450141	2.427	0.0384615384615	0.0384615384615	1.14545974917	1.15433063281	0.829894125649	0.844006784301	FALSE	13.6058356564	11V	22.7392979143	0.332266791309858	0.0123476041481465	149L	19.5899844593	0.302884856748168
1EER	A	58	Q	1.55904792399291	0.8944	0.275555555556	0.275555555556	1.07153654601	1.22636011414	0.745788162455	0.900688672028	FALSE	11.9107871003	11V	25.5332334251	0.332266791309858	0.0123476041481465	149L	18.9187051025	0.302884856748168
1EER	A	59	Q	0.652600736442882	-0.5555	0.0133333333333	0.0133333333333	1.25647466748	1.3775614525	0.833240942742	0.993297772172	FALSE	7.4822836139	11V	20.0585214923	0.332266791309858	0.0123476041481465	149L	16.0077875639	0.302884856748168
1EER	A	60	A	0.267707200468144	-1.171	0	0	1.3227521812	1.43979025221	0.973439091037	1.08086057037	FALSE	12.4912980586	11V	19.3178445484	0.332266791309858	0.0123476041481465	149L	15.8933170396	0.302884856748168
1EER	A	61	V	2.65645270811136	2.649	0.0344827586207	0.0344827586207	1.18553068422	1.37137545059	0.87277312089	1.04210193238	FALSE	13.9119877536	11V	23.8390310242	0.332266791309858	0.0123476041481465	149L	17.6242880208	0.302884856748168
1EER	A	62	E	0.190613941625584	-1.294	0.219730941704	0.219730941704	1.23178334231	1.37996846919	0.818698176784	1.00596019566	FALSE	7.51232962658	11V	22.9744112927	0.332266791309858	0.0123476041481465	149L	14.525677977	0.302884856748168
1EER	A	63	V	0.226812262270828	-1.236	0	0	1.45953745253	1.54077892731	1.01303867362	1.1285052738	FALSE	8.65592840441	11V	16.2080272923	0.332266791309858	0.0123476041481465	149L	9.49772872467	0.302884856748168
1EER	A	64	W	0.426933990648169	-0.9163	0.108771929825	0.108771929825	1.25447742686	1.46472963196	0.874553278385	1.08657319979	FALSE	6.41630525848	11V	17.7427795313	0.332266791309858	0.0123476041481465	149L	13.4975478306	0.302884856748168
1EER	A	65	Q	1.21539298115832	0.3435	0.457777777778	0.457777777778	1.06800490111	1.33231561678	0.75293920344	0.984718689481	FALSE	13.7496902302	11V	23.948708633	0.332266791309858	0.0123476041481465	149L	16.2101816475	0.302884856748168
1EER	A	66	G	0.24124576986988	-1.213	0.0865384615385	0.0865384615385	1.3542973428	1.47903252667	0.957850601996	1.09000083934	FALSE	9.04949526878	11V	20.5302062043	0.332266791309858	0.0123476041481465	149L	10.5452158231	0.302884856748168
1EER	A	67	L	0.438847361999768	-0.8973	0.00497512437811	0.00497512437811	1.5000592867	1.54597262014	1.03736666606	1.12659602003	FALSE	10.433875319	11V	14.9005072488	0.332266791309858	0.0123476041481465	149L	6.96945374866	0.302884856748168
1EER	A	68	A	1.38492941962339	0.6146	0.31007751938	0.31007751938	1.17668681753	1.36765757907	0.806899471434	0.98684321768	FALSE	10.6634268918	11V	20.6476720881	0.332266791309858	0.0123476041481465	149L	12.7942656046	0.302884856748168
1EER	A	69	L	0.579402233619114	-0.6724	0.258706467662	0.258706467662	1.21148212463	1.35790245426	0.856778391883	0.998952106193	FALSE	8.83218321931	11V	24.3780391404	0.332266791309858	0.0123476041481465	149L	13.3355000038	0.302884856748168
1EER	A	70	L	0.410782208334943	-0.942	0	0	1.52624040916	1.54499061958	1.07464120118	1.13833530965	FALSE	8.02800418291	11V	18.6615052886	0.332266791309858	0.0123476041481465	149L	6.77668001664	0.302884856748168
1EER	A	71	S	0.749625981969847	-0.4004	0.141935483871	0.141935483871	1.3658615372	1.47646529748	0.91390178861	1.05174653589	FALSE	8.54760415886	11V	18.1087912263	0.332266791309858	0.0123476041481465	149L	10.0822543946	0.302884856748168
1EER	A	72	E	0.936001512633805	-0.1024	0.551569506726	0.551569506726	1.0128244543	1.30066600375	0.672249906358	0.931812021061	FALSE	13.5676520266	11V	24.4619616857	0.332266791309858	0.0123476041481465	149L	15.3171397382	0.302884856748168
1EER	A	73	A	0.215127994214452	-1.255	0.0232558139535	0.0232558139535	1.34501766158	1.42143927482	0.963903310619	1.05527411836	FALSE	10.286306977	11V	23.502682517	0.332266791309858	0.0123476041481465	149L	12.0526997185	0.302884856748168
1EER	A	74	V	1.24517640953732	0.3923	0.0287356321839	0.0287356321839	1.47558880916	1.50056805927	1.0232797556	1.08954467905	FALSE	10.0731367304	11V	19.7935632585	0.332266791309858	0.0123476041481465	149L	9.83986779324	0.302884856748168
1EER	A	75	L	2.75496712505728	2.806	0.388059701493	0.393034825871	1.17526565682	1.34042743118	0.723103684904	0.932615084503	FALSE	8.15651026183	11V	21.9331209761	0.332266791309858	0.0123476041481465	149L	14.4132381394	0.302884856748168
1EER	A	76	R	1.33796324410266	0.5407	0.361313868613	0.361313868613	0.966417968108	1.23153932942	0.667033167419	0.888901424244	FALSE	15.2651598288	11V	29.9794192476	0.332266791309858	0.0123476041481465	149L	20.0237633848	0.302884856748168
1EER	A	77	G	0.90266698317885	-0.1556	0	0	1.26173552887	1.35830200414	0.897780840552	1.00118324385	FALSE	10.7684643964	11V	25.8781041813	0.332266791309858	0.0123476041481465	149L	15.8201927991	0.302884856748168
1EER	A	78	Q	0.97758376071679	-0.03587	0.235555555556	0.284444444444	1.2213230273	1.32024865313	0.722101860031	0.923618723999	FALSE	6.09913156881	11V	23.1852076842	0.332266791309858	0.0123476041481465	149L	16.391465213	0.302884856748168
1EER	A	79	A	1.19591920106436	0.314	0.31007751938	0.31007751938	0.971179635538	1.11709287386	0.624382163888	0.769631966633	FALSE	11.4903208461	11V	28.5174870242	0.332266791309858	0.0123476041481465	149L	20.2658888041	0.302884856748168
1EER	A	80	L	0.752031566569689	-0.3965	0.189054726368	0.189054726368	1.03578959524	1.10785245151	0.739560271664	0.801898290847	FALSE	14.3475357017	11V	30.8454686746	0.332266791309858	0.0123476041481465	149L	20.5759136802	0.302884856748168
1EER	A	81	L	0.841954609944739	-0.2527	0.1592039801	0.1592039801	1.10615295908	1.15870357355	0.747417790235	0.828456634609	FALSE	8.7205962796	11V	27.6243950372	0.332266791309858	0.0123476041481465	149L	19.0037650432	0.302884856748168
1EER	A	82	V	0.907478152378534	-0.1479	0.609195402299	0.609195402299	0.862178233464	1.00917651133	0.505879029842	0.669590367816	FALSE	10.0341889062	11V	29.9294846566	0.332266791309858	0.0123476041481465	149L	22.8909115056	0.302884856748168
1EER	A	83	K	0.653860804566608	-0.5535	0.567796610169	0.567796610169	0.72250119028	0.887561494903	0.444232703764	0.605272843242	FALSE	14.7335647411	11V	33.8440004558	0.332266791309858	0.0123476041481465	149L	25.5536306535	0.302884856748168
1EER	A	84	S	1.04402371633148	0.07046	0.535483870968	0.535483870968	0.752133655359	0.805065358214	0.500982824331	0.549313262285	FALSE	16.3021179687	11V	36.0646694187	0.332266791309858	0.0123476041481465	149L	26.9854335185	0.302884856748168
1EER	A	85	S	0.941499991719158	-0.09348	0.78064516129	0.78064516129	0.58938709407	0.761725596826	0.34714637108	0.50442492553	FALSE	17.3408682847	11V	37.7503505109	0.332266791309858	0.0123476041481465	149L	29.7424870736	0.302884856748168
1EER	A	86	Q	0.634272472825037	-0.5847	0.488888888889	0.488888888889	0.80172830209	0.866086718257	0.549863890117	0.604336600681	FALSE	17.0994388761	11V	35.9904044468	0.332266791309858	0.0123476041481465	149L	26.3229890223	0.302884856748168
1EER	A	87	P	1.52124588028111	0.8327	0.37106918239	0.37106918239	0.802316008678	0.907025090645	0.532775626263	0.629916780624	FALSE	16.8574984921	11V	34.764205432	0.332266791309858	0.0123476041481465	149L	25.4457423394	0.302884856748168
1EER	A	88	W	2.05391104167472	1.686	0.224561403509	0.224561403509	1.04029733765	1.04103637323	0.703807362319	0.724374309524	FALSE	14.8996169525	11V	29.770437406	0.332266791309858	0.0123476041481465	149L	20.8869805838	0.302884856748168
1EER	A	89	E	1.67703612103279	1.082	0.789237668161	0.789237668161	0.741150857922	0.970477128901	0.396539796732	0.628882812838	FALSE	12.3877176541	11V	30.0995029082	0.332266791309858	0.0123476041481465	149L	24.2228400201	0.302884856748168
1EER	A	90	P	2.05047449224637	1.679	0.25786163522	0.25786163522	1.00761802619	1.11092675015	0.633416304488	0.720951467519	FALSE	11.8757928529	11V	27.1034758394	0.332266791309858	0.0123476041481465	149L	19.7626105393	0.302884856748168
1EER	A	91	L	1.14780750906752	0.237	0.0149253731343	0.0149253731343	1.22560528597	1.2813847766	0.854305521077	0.885809310714	FALSE	10.4616059938	11V	26.508201402	0.332266791309858	0.0123476041481465	149L	17.293920758	0.302884856748168
1EER	A	92	Q	1.54644724275564	0.8734	0.364444444444	0.364444444444	1.06769182324	1.24272648361	0.622421894015	0.808045176713	FALSE	4.79485199775	11V	25.2384797951	0.332266791309858	0.0123476041481465	149L	19.0338823583	0.302884856748168
1EER	A	93	L	1.26350467315517	0.4218	0.44776119403	0.452736318408	1.09825386152	1.30299313736	0.585551802444	0.78100201017	FALSE	5.90191004047	11V	21.7456795116	0.332266791309858	0.0123476041481465	149L	17.0667691936	0.302884856748168
1EER	A	94	H	0.797508570671466	-0.3238	0.0892857142857	0.0892857142857	1.29374047602	1.45999143046	0.810173533167	0.958214811617	FALSE	6.20135404097	11V	20.5700706101	0.332266791309858	0.0123476041481465	149L	13.5397667452	0.302884856748168
1EER	A	95	V	0.828895722117025	-0.2735	0.0114942528736	0.0114942528736	1.34981028424	1.50280778409	0.895061920884	1.0185363652	FALSE	5.73246065569	11V	22.1166260264	0.332266791309858	0.0123476041481465	149L	13.8159315641	0.302884856748168
1EER	A	96	D	0.677916650565029	-0.5149	0.139896373057	0.378238341969	1.28880894016	1.50371929998	0.646895014897	0.8752791946	TRUE	0	11V	20.9819179151	0.332266791309858	0.0123476041481465	149L	16.2048342448	0.302884856748168
1EER	A	97	K	0.64572763758619	-0.5664	0.161016949153	0.343220338983	1.35343256011	1.57182052575	0.690616245339	0.922852471621	TRUE	0	11V	15.9048943513	0.332266791309858	0.0123476041481465	149L	12.4683064915	0.302884856748168
1EER	A	98	A	0.937948890643201	-0.09925	0.0077519379845	0.0077519379845	1.53668738351	1.63124662609	1.01528573869	1.0810851977	FALSE	7.43613735976	11V	17.1382687564	0.332266791309858	0.0123476041481465	149L	8.52123479597	0.302884856748168
1EER	A	99	V	1.51666381437665	0.8253	0.0459770114943	0.0747126436782	1.42185488945	1.56038461264	0.825090667205	0.983714118187	FALSE	6.15815749787	11V	18.8059362365	0.332266791309858	0.0123476041481465	149L	12.6240944989	0.302884856748168
1EER	A	100	S	0.63599074753921	-0.582	0.0387096774194	0.316129032258	1.53990553897	1.6328186634	0.706935145259	0.87307170549	TRUE	0	11V	13.7682884822	0.332266791309858	0.0123476041481465	149L	12.1154483551	0.302884856748168
1EER	A	101	G	0.60826924881722	-0.6264	0	0	1.60018743553	1.65397072785	0.933615806902	0.997635231087	FALSE	4.35754853369	11V	11.5327019033	0.332266791309858	0.0123476041481465	149L	7.92490833111	0.302884856748168
1EER	A	102	L	0.678947615393533	-0.5133	0.0149253731343	0.0149253731343	1.55796352089	1.61856385695	1.05060051698	1.06849324717	FALSE	8.6817865036	11V	15.3632592461	0.332266791309858	0.0123476041481465	149L	6.48272808117	0.302884856748168
1EER	A	103	R	0.955017086137319	-0.07191	0.0802919708029	0.558394160584	1.44316740915	1.5282584846	0.607596267291	0.905255672758	TRUE	0	11V	16.0775527056	0.332266791309858	0.0123476041481465	149L	13.9868026856	0.302884856748168
1EER	A	104	S	0.194165042701542	-1.288	0.00645161290323	0.264516129032	1.57810779349	1.59886829946	0.76091060575	0.886890557935	TRUE	0	11V	9.4009991521	0.332266791309858	0.0123476041481465	149L	10.8007729712	0.302884856748168
1EER	A	105	L	0.883765961322947	-0.1858	0	0	1.5814145517	1.60325634629	0.998595704308	1.03666908547	FALSE	6.09039783384	11V	9.4800657325	0.332266791309858	0.0123476041481465	149L	5.41067138305	0.302884856748168
1EER	A	106	T	1.0740362480057	0.1183	0.168604651163	0.168604651163	1.33162382694	1.49067056824	0.829421283617	0.989116641444	FALSE	6.04665457059	11V	14.6298815837	0.332266791309858	0.0123476041481465	149L	10.8740725194	0.302884856748168
1EER	A	107	T	0.716291452514892	-0.4536	0.168604651163	0.470930232558	1.28977655557	1.40262938176	0.630032429186	0.842558678014	TRUE	0	11V	12.03838119	0.332266791309858	0.0123476041481465	149L	14.2343044429	0.302884856748168
1EER	A	108	L	0.459466658569843	-0.8642	0.0547263681592	0.139303482587	1.45478497577	1.49088421934	0.807984380344	0.943086587782	FALSE	5.77617008491	11V	6.43723393954	0.332266791309858	0.0123476041481465	149L	11.3044330333	0.302884856748168
1EER	A	109	L	0.397265113916783	-0.9637	0	0	1.48059906179	1.50185986255	1.01580963834	1.04487396557	FALSE	8.55001012969	11V	12.2009051967	0.332266791309858	0.0123476041481465	149L	9.59632561786	0.302884856748168
1EER	A	110	R	0.556148249153974	-0.7097	0.29197080292	0.416058394161	1.08608412698	1.34613280628	0.636510882179	0.93370976664	TRUE	0	11V	16.19932711	0.332266791309858	0.0123476041481465	149L	16.3552531623	0.302884856748168
1EER	A	111	A	0.890524508532028	-0.1751	0.612403100775	0.612403100775	1.10844557015	1.22280975677	0.636026087394	0.794756552029	FALSE	6.94244808599	11V	11.4615449267	0.332266791309858	0.0123476041481465	149L	16.3806662015	0.302884856748168
1EER	A	112	L	0.357286588900359	-1.028	0.0995024875622	0.0995024875622	1.36271484046	1.32564165656	0.923244821247	0.917170074686	FALSE	10.4744815166	11V	11.6536884871	0.332266791309858	0.0123476041481465	149L	14.1365845792	0.302884856748168
1EER	A	113	G	0.673220033012957	-0.5225	0.25	0.25	1.09115961463	1.2140117555	0.733257027206	0.863476784299	FALSE	8.28624982142	11V	16.1749537619	0.332266791309858	0.0123476041481465	149L	17.4540858529	0.302884856748168
1EER	A	114	A	0.852722464820223	-0.2356	0	0	1.37693989052	1.39992096213	0.983471978023	1.03674421665	FALSE	8.09587488685	11V	15.3561030636	0.332266791309858	0.0123476041481465	149L	13.3189924246	0.302884856748168
1EER	A	115	Q	0.583869747875964	-0.6654	0.284444444444	0.284444444444	1.03612995451	1.2534613698	0.680637917568	0.9149538454	FALSE	4.44740541747	11V	19.3768494042	0.332266791309858	0.0123476041481465	149L	17.3173067744	0.302884856748168
1EER	A	116	K	1.10324691814664	0.1651	0.622881355932	0.622881355932	0.799476080994	1.06985132419	0.524782612511	0.772855297579	FALSE	10.9978234652	11V	22.3812300452	0.332266791309858	0.0123476041481465	149L	22.5451127891	0.302884856748168
1EER	A	117	E	2.06994827234033	1.712	0.309417040359	0.309417040359	1.11627859428	1.16486549992	0.800857273483	0.871534310425	FALSE	13.3224918399	11V	20.4354866567	0.332266791309858	0.0123476041481465	149L	19.096687997	0.302884856748168
1EER	A	118	A	1.0899589270237	0.1439	0.015503875969	0.015503875969	1.19610744762	1.30754041535	0.873820083227	1.00570417902	FALSE	10.5370468477	11V	21.0412889797	0.332266791309858	0.0123476041481465	149L	16.4939552752	0.302884856748168
1EER	A	119	I	2.34029016070354	2.143	0.53807106599	0.53807106599	0.83500717795	1.04698035514	0.562489574447	0.779574219989	FALSE	10.3561673153	11V	24.5350921655	0.332266791309858	0.0123476041481465	149L	21.1190157244	0.302884856748168
1EER	A	120	S	1.41127629857404	0.6571	0.329032258065	0.329032258065	0.784839664184	0.943647885585	0.539985540198	0.701145430311	FALSE	13.996551147	11V	26.04810517	0.332266791309858	0.0123476041481465	149L	23.9387802931	0.302884856748168
1EER	A	121	N	2.34143567717966	2.145	0.276923076923	0.276923076923	0.989687176829	1.01145904522	0.715121992713	0.756144267493	FALSE	16.8206708217	11V	25.5767132301	0.332266791309858	0.0123476041481465	149L	21.723335052	0.302884856748168
1EER	A	122	S	1.56362998989737	0.9014	0.316129032258	0.316129032258	0.966564631451	0.994766913387	0.696972354049	0.745373923885	FALSE	15.5528865003	11V	26.6400396977	0.332266791309858	0.0123476041481465	149L	20.5392098353	0.302884856748168
1EER	A	123	D	1.23028469534782	0.3685	0.647668393782	0.647668393782	0.6594524077	0.81323174821	0.445470079606	0.595391579413	FALSE	17.8880251733	11V	30.5096118836	0.332266791309858	0.0123476041481465	149L	26.6115908413	0.302884856748168
1EER	A	124	A	1.0402435119603	0.06424	0.573643410853	0.573643410853	0.609833451247	0.715049869648	0.406208812303	0.512809186721	FALSE	21.3258797147	11V	33.6476526061	0.332266791309858	0.0123476041481465	149L	28.0884077873	0.302884856748168
1EER	A	125	A	1.53613759447061	0.8575	0.852713178295	0.852713178295	0.529335718924	0.672105597877	0.339752572282	0.474079800786	FALSE	20.1394045366	11V	36.7135540143	0.332266791309858	0.0123476041481465	149L	29.6221025429	0.302884856748168
1EER	A	126	S	1.66672647274775	1.067	0.741935483871	0.741935483871	0.72970527375	0.735328861481	0.49137346796	0.516450188543	FALSE	14.6452378206	11V	32.700058958	0.332266791309858	0.0123476041481465	149L	24.6472843803	0.302884856748168
1EER	A	127	A	2.75840367448562	2.812	0.573643410853	0.573643410853	0.668846006309	0.723102871409	0.429402329068	0.494285826063	FALSE	12.7826338904	11V	35.8472127905	0.332266791309858	0.0123476041481465	149L	26.6010614484	0.302884856748168
1EER	A	128	A	2.72403818020216	2.757	0.449612403101	0.449612403101	0.688686623786	0.755946536829	0.457278707813	0.521040248451	FALSE	11.8996696623	11V	36.544909025	0.332266791309858	0.0123476041481465	149L	26.3457830187	0.302884856748168
1EER	A	129	P	1.68505473636559	1.095	0.735849056604	0.735849056604	0.777143750509	0.887356744163	0.51341030114	0.612847474715	FALSE	9.96651939223	11V	32.5751567368	0.332266791309858	0.0123476041481465	149L	22.2294007623	0.302884856748168
1EER	A	130	L	1.67703612103279	1.082	0.651741293532	0.651741293532	0.716293534817	0.842032877412	0.449638774386	0.55497884305	FALSE	9.13222854037	11V	36.1121859403	0.332266791309858	0.0123476041481465	149L	25.4655202543	0.302884856748168
1EER	A	131	R	1.26350467315517	0.4212	0.335766423358	0.514598540146	1.05206169683	0.964928949842	0.589011522335	0.619322106393	TRUE	0	11V	30.6543157567	0.332266791309858	0.0123476041481465	149L	18.7339441016	0.302884856748168
1EER	A	132	T	0.619724413578373	-0.608	0.593023255814	0.593023255814	0.844504822547	1.01939530591	0.538486649591	0.687971721246	FALSE	7.01724961936	11V	32.6086538735	0.332266791309858	0.0123476041481465	149L	20.6243723541	0.302884856748168
1EER	A	133	I	1.6483982091299	1.037	0.0558375634518	0.157360406091	1.22593982341	1.17713316998	0.729576649527	0.782988464321	TRUE	0	11V	28.4232232758	0.332266791309858	0.0123476041481465	149L	15.8095369799	0.302884856748168
1EER	A	134	T	2.43765906117334	2.299	0.244186046512	0.255813953488	1.00690288997	1.23734925173	0.666163254391	0.877492441343	FALSE	6.60263748309	11V	31.5438763443	0.332266791309858	0.0123476041481465	149L	18.9017980347	0.302884856748168
1EER	A	135	A	0.724997377733368	-0.4397	0.0077519379845	0.0077519379845	1.30058142343	1.28075468886	0.906752413833	0.915849609598	FALSE	3.70943982498	11V	27.8457930642	0.332266791309858	0.0123476041481465	149L	15.1583292417	0.302884856748168
1EER	A	136	D	0.481460574911257	-0.8292	0.455958549223	0.455958549223	0.936008805905	1.19067723069	0.614618744148	0.871044237855	FALSE	7.14024959673	11V	33.465292516	0.332266791309858	0.0123476041481465	149L	20.92716582	0.302884856748168
1EER	A	137	T	0.523730132879911	-0.7616	0.133720930233	0.133720930233	1.11595293585	1.30460036774	0.757765230662	0.962195139251	FALSE	6.7660931925	11V	30.5411990944	0.332266791309858	0.0123476041481465	149L	18.4629666888	0.302884856748168
1EER	A	138	F	0.743554744646436	-0.4101	0.0208333333333	0.0208333333333	1.29418803573	1.40797991879	0.932750542794	1.03515484455	FALSE	11.449038415	11V	26.7204905477	0.332266791309858	0.0123476041481465	149L	16.238422839	0.302884856748168
1EER	A	139	R	1.79846086750101	1.277	0.29197080292	0.29197080292	1.09128039674	1.41003406652	0.687203212579	0.999302876094	FALSE	6.80384083871	11V	29.7010279484	0.332266791309858	0.0123476041481465	149L	18.1404560378	0.302884856748168
1EER	A	140	K	0.779409410348844	-0.3527	0.10593220339	0.262711864407	1.27148491088	1.41175280715	0.779489702924	0.971009146764	TRUE	0	11V	28.2238110009	0.332266791309858	0.0123476041481465	149L	15.3277060278	0.302884856748168
1EER	A	141	L	0.312496894684252	-1.099	0.0199004975124	0.0199004975124	1.40807015014	1.52862423029	1.00397009654	1.10926189582	FALSE	8.113155296	11V	23.6777755462	0.332266791309858	0.0123476041481465	149L	11.8636800486	0.302884856748168
1EER	A	142	F	0.688111747202456	-0.4987	0.0166666666667	0.0166666666667	1.44940362812	1.61669592953	0.996436877177	1.15256905928	FALSE	9.66734183542	11V	21.1748496023	0.332266791309858	0.0123476041481465	149L	10.7976739408	0.302884856748168
1EER	A	143	R	0.908165462264203	-0.1468	0.204379562044	0.368613138686	1.28688869478	1.57158111153	0.694869342124	1.04270636999	TRUE	0	11V	25.7909988023	0.332266791309858	0.0123476041481465	149L	13.5352371594	0.302884856748168
1EER	A	144	V	0.723966412904864	-0.4414	0.0229885057471	0.0632183908046	1.45805010201	1.60458332265	0.959424864191	1.08555533093	FALSE	4.84241870189	11V	22.6719997934	0.332266791309858	0.0123476041481465	149L	9.70777410846	0.302884856748168
1EER	A	145	Y	0.718238830524288	-0.4505	0.0114068441065	0.0114068441065	1.60565638866	1.66629060413	1.07919340121	1.16444159853	FALSE	8.88364635147	11V	15.612491713	0.332266791309858	0.0123476041481465	149L	4.65723260672	0.302884856748168
1EER	A	146	S	0.907707255673757	-0.1475	0.0322580645161	0.0387096774194	1.51837585389	1.7079485528	0.900752215737	1.12576926052	FALSE	4.89461729842	11V	17.4937630176	0.332266791309858	0.0123476041481465	149L	6.75011051555	0.302884856748168
1EER	A	147	N	0.301041729923099	-1.118	0.025641025641	0.246153846154	1.51283938455	1.68519460775	0.780798059254	1.01981524863	TRUE	0	11V	21.1978253511	0.332266791309858	0.0123476041481465	149L	9.52882395904	0.302884856748168
1EER	A	148	F	0.246515145660011	-1.205	0.00416666666667	0.00416666666667	1.53744490628	1.70265600945	1.05006200211	1.14562442118	FALSE	5.84396563098	11V	17.6740507086	0.332266791309858	0.0123476041481465	149L	6.37670571369	0.302884856748168
1EER	A	149	L	0.238496530327204	-1.218	0	0	1.60635222483	1.70408763291	1.04251205893	1.13420730133	FALSE	5.50372125112	11V	12.9649462497	0.332266791309858	0.0123476041481465	149L	0	0.302884856748168
1EER	A	150	R	0.187177392197239	-1.3	0.0510948905109	0.56204379562	1.5405026266	1.69742603794	0.709549337132	0.993502786206	TRUE	0	11V	18.1558976577	0.332266791309858	0.0123476041481465	149L	8.97020923644	0.302884856748168
1EER	A	151	G	0.200579934967788	-1.278	0	0.153846153846	1.589473046	1.68325329925	0.833685913778	1.00028903017	TRUE	0	11V	16.9235925675	0.332266791309858	0.0123476041481465	149L	7.97294727566	0.302884856748168
1EER	A	152	K	0.244453216003003	-1.208	0.0466101694915	0.0466101694915	1.44395197778	1.60380270186	0.932765407431	1.04989260873	FALSE	5.35675877007	11V	19.8077252356	0.332266791309858	0.0123476041481465	149L	10.1328378809	0.302884856748168
1EER	A	153	L	0.450073423465698	-0.8792	0	0	1.57098981884	1.6517758149	1.03781966871	1.13229100619	FALSE	7.04596071688	11V	12.2004690247	0.332266791309858	0.0123476041481465	149L	5.12872940274	0.302884856748168
1EER	A	154	K	0.986060582640043	-0.02236	0.131355932203	0.266949152542	1.49565852227	1.62186875198	0.772367573189	1.02506978036	TRUE	0	11V	11.1239972721	0.332266791309858	0.0123476041481465	149L	9.42815279866	0.302884856748168
1EER	A	155	L	0.243995009412557	-1.209	0.129353233831	0.258706467662	1.43678098635	1.527549564	0.761501143781	0.949801909497	TRUE	0	11V	17.7518743949	0.332266791309858	0.0123476041481465	149L	12.224682275	0.302884856748168
1EER	A	156	Y	0.713313109676992	-0.4584	0.0114068441065	0.0114068441065	1.42448648952	1.50726263265	1.00152592616	1.03300028027	FALSE	9.45376561601	11V	15.301053345	0.332266791309858	0.0123476041481465	149L	12.8117503814	0.302884856748168
1EER	A	157	T	1.11149463677467	0.1782	0.0174418604651	0.0174418604651	1.50967338486	1.51680531571	0.974091795528	1.02099655796	FALSE	5.77546200063	11V	9.97715586008	0.332266791309858	0.0123476041481465	149L	10.1362476451	0.302884856748168
1EER	A	158	G	1.65985337389106	1.055	0.307692307692	0.307692307692	1.33282616367	1.41348371763	0.765767881008	0.865990886065	FALSE	5.7908157897	11V	12.8496362297	0.332266791309858	0.0123476041481465	149L	13.643950773	0.302884856748168
1EER	A	159	E	1.3184894640087	0.5091	0.318385650224	0.318385650224	1.0955536909	1.27725230691	0.654044191709	0.809548448591	FALSE	8.68829455833	11V	19.0448685369	0.332266791309858	0.0123476041481465	149L	18.2550802316	0.302884856748168
1EER	A	160	A	0.41948813355342	-0.9282	0.131782945736	0.131782945736	1.30238301483	1.2888226083	0.882362389239	0.876675707637	FALSE	10.7494540525	11V	14.4293762738	0.332266791309858	0.0123476041481465	149L	15.438216844	0.302884856748168
1EER	A	161	C	0.215357097509675	-1.255	0.125748502994	0.125748502994	1.38047948344	1.3057665373	0.884279031289	0.86098579274	FALSE	8.44343811444	11V	10.5714098965	0.332266791309858	0.0123476041481465	149L	15.3981447588	0.302884856748168
1EER	A	162	R	1.07621272931032	0.1218	0.660583941606	0.660583941606	1.00605254144	1.10093700622	0.516181172887	0.681370800447	FALSE	10.9325598296	11V	17.1708280833	0.332266791309858	0.0123476041481465	149L	19.4857967433	0.302884856748168
1EER	A	163	T	1.56362998989737	0.9004	0.470930232558	0.470930232558	0.922234368407	1.00649746089	0.570657846292	0.651800245913	FALSE	15.616374631	11V	17.2596947834	0.332266791309858	0.0123476041481465	149L	21.4504473591	0.302884856748168
1EER	A	164	G	2.24292126023374	1.987	0.519230769231	0.519230769231	0.759376870239	0.853305994081	0.432605222094	0.531010360775	FALSE	17.0687480433	11V	19.2742135891	0.332266791309858	0.0123476041481465	149L	25.5552026598	0.302884856748168
1EER	A	165	D	1.23830331068063	0.3813	0.875647668394	0.875647668394	0.592346231268	0.694333493167	0.323948917869	0.421319888629	FALSE	19.550547184	11V	22.6085827136	0.332266791309858	0.0123476041481465	149L	28.996207833	0.302884856748168
1EER	A	166	R	0.58730629730431	-0.6599	0.638686131387	0.638686131387	0.523924186111	0.567191208858	0.273343555483	0.319221106443	FALSE	21.3908162506	11V	26.12774301	0.332266791309858	0.0123476041481465	149L	30.3217000039	0.302884856748168
1FFW	A	1	A	1.94559789500982	0.8202	0.410852713178	0.410852713178	0.745757836243	0.686670759156	0.656273957086	0.603791344568	FALSE	11.1811733129	87A	26.7858829479	0.614616952343351	0.106727798996756	108K	23.6326074534	0.532047942123405
1FFW	A	2	D	1.86210669795478	0.7479	0.59067357513	0.59067357513	0.500769421637	0.674955915104	0.443339629939	0.60989133687	FALSE	17.7070174092	87A	31.2342794847	0.614616952343351	0.106727798996756	108K	27.6656138672	0.532047942123405
1FFW	A	3	K	3.18025559691462	1.891	0.487288135593	0.487288135593	0.581328080004	0.729476478431	0.515854737768	0.668610975856	FALSE	15.9613265438	87A	28.3612983573	0.614616952343351	0.106727798996756	108K	24.661656329	0.532047942123405
1FFW	A	4	E	1.80771091805529	0.7008	0.515695067265	0.515695067265	0.502779033037	0.716806848776	0.455860712023	0.66368348851	FALSE	22.3521291832	87A	30.3981025674	0.614616952343351	0.106727798996756	108K	26.3952696281	0.532047942123405
1FFW	A	5	L	1.14319689058542	0.1242	0.134328358209	0.134328358209	0.826998148827	0.857958025989	0.752570189287	0.795010066058	FALSE	15.6087419392	87A	25.5213027994	0.614616952343351	0.106727798996756	108K	22.1543694456	0.532047942123405
1FFW	A	6	K	1.29158351807869	0.2532	0.165254237288	0.165254237288	0.772403587276	0.953435604762	0.720817487152	0.893808059044	FALSE	20.1491530899	87A	26.5113159687	0.614616952343351	0.106727798996756	108K	22.9487699243	0.532047942123405
1FFW	A	7	F	0.981401070837853	-0.01615	0	0	0.993478003856	1.09421270036	0.914157391911	1.02619377434	FALSE	13.6828748032	87A	20.7410213223	0.614616952343351	0.106727798996756	108K	17.0946191231	0.532047942123405
1FFW	A	8	L	0.0764956467563354	-0.8011	0	0	1.0091322756	1.12307440301	0.946428569031	1.05689107022	FALSE	16.4058311368	87A	19.9518516604	0.614616952343351	0.106727798996756	108K	16.7831245283	0.532047942123405
1FFW	A	9	V	0.49917615693815	-0.4345	0.0114942528736	0.0114942528736	0.988391682008	1.15341104138	0.918305791333	1.08336096401	FALSE	15.1324439817	87A	15.7792336239	0.614616952343351	0.106727798996756	108K	11.8558530756	0.532047942123405
1FFW	A	10	V	0.0796075913738413	-0.7984	0.0114942528736	0.0114942528736	1.12799380579	1.18114299276	1.05585793564	1.11088659526	FALSE	14.8106670675	87A	15.1856382813	0.614616952343351	0.106727798996756	108K	12.533366931	0.532047942123405
1FFW	A	11	D	0.0291586680624033	-0.8421	0.0259067357513	0.0259067357513	0.929498380873	1.07647662273	0.85748599481	1.00887879313	FALSE	15.9892611863	87A	9.96638297241	0.614616952343351	0.106727798996756	108K	6.85406886514	0.532047942123405
1FFW	A	12	D	0.0209866508961072	-0.8492	0.284974093264	0.284974093264	0.761853003703	0.878789497013	0.700973963542	0.821465825112	FALSE	18.9809066705	87A	11.449669956	0.614616952343351	0.106727798996756	108K	10.0666475471	0.532047942123405
1FFW	A	13	F	0.219860152244933	-0.6767	0.579166666667	0.579166666667	0.582567279011	0.772107762543	0.526347455312	0.717428252935	FALSE	19.9726327434	87A	10.8872595414	0.614616952343351	0.106727798996756	108K	9.21054009808	0.532047942123405
1FFW	A	14	S	0.628461010559739	-0.3223	0.496774193548	0.496774193548	0.540430389703	0.74599301801	0.495621185891	0.697088613582	FALSE	24.1564144906	87A	16.7801171169	0.614616952343351	0.106727798996756	108K	13.5827516651	0.532047942123405
1FFW	A	15	T	0.102985126549252	-0.7781	0.581395348837	0.581395348837	0.522974613336	0.715072004608	0.472426754001	0.663376387047	FALSE	22.2129585185	87A	14.2899789405	0.614616952343351	0.106727798996756	108K	11.0043211893	0.532047942123405
1FFW	A	16	M	0.0820996771041205	-0.7962	0.205357142857	0.205357142857	0.814333009008	0.883739550464	0.739408611593	0.819430701749	FALSE	15.6227725972	87A	9.16030739751	0.614616952343351	0.106727798996756	108K	5.06410223099	0.532047942123405
1FFW	A	17	R	0.211890537980588	-0.6836	0.13503649635	0.13503649635	0.785290823617	0.991695292182	0.732140761826	0.931504299522	FALSE	20.2084760947	87A	15.9794619889	0.614616952343351	0.106727798996756	108K	12.4784856365	0.532047942123405
1FFW	A	18	R	0.289815655231957	-0.616	0.642335766423	0.642335766423	0.475336227299	0.843132562212	0.43268598668	0.789677795621	FALSE	25.1769422275	87A	20.316307757	0.614616952343351	0.106727798996756	108K	16.3240327549	0.532047942123405
1FFW	A	19	I	0.130296868131347	-0.7544	0.395939086294	0.395939086294	0.670307515332	0.855935186966	0.604481287992	0.793727333596	FALSE	18.3453836107	87A	13.1522167917	0.614616952343351	0.106727798996756	108K	9.10745065562	0.532047942123405
1FFW	A	20	V	0.704109095164152	-0.2566	0.0229885057471	0.0229885057471	0.966237294156	1.01096713712	0.885950321355	0.938047401761	FALSE	14.2115076123	87A	13.4116842173	0.614616952343351	0.106727798996756	108K	9.21287108398	0.532047942123405
1FFW	A	21	R	0.709422171340382	-0.252	0.273722627737	0.273722627737	0.708592104165	0.968093790298	0.658550590778	0.907284097458	FALSE	21.0977355741	87A	21.0994169951	0.614616952343351	0.106727798996756	108K	16.8698775942	0.532047942123405
1FFW	A	22	N	0.444147867970057	-0.4821	0.430769230769	0.430769230769	0.55892882228	0.828192740312	0.507443908932	0.770954908969	FALSE	22.4195100369	87A	20.1382418129	0.614616952343351	0.106727798996756	108K	15.9041717823	0.532047942123405
1FFW	A	23	L	0.534976170220841	-0.4034	0.164179104478	0.164179104478	0.785096278786	0.928888372591	0.705797612991	0.85762994778	FALSE	16.6021068202	87A	15.8858696313	0.614616952343351	0.106727798996756	108K	11.9339717223	0.532047942123405
1FFW	A	24	L	0.0769384031043545	-0.8007	0	0	0.955641438113	1.00049288655	0.878814057405	0.928800440788	FALSE	14.7030495004	87A	18.7989767915	0.614616952343351	0.106727798996756	108K	14.8046462467	0.532047942123405
1FFW	A	25	K	1.54964721806699	0.4772	0.504237288136	0.504237288136	0.536028212482	0.866254916385	0.487803285566	0.808177069558	FALSE	23.3969511635	87A	24.5727371779	0.614616952343351	0.106727798996756	108K	20.2849345308	0.532047942123405
1FFW	A	26	E	0.65350836967625	-0.3005	0.699551569507	0.699551569507	0.508019343234	0.735986996064	0.446148947361	0.67364252776	FALSE	21.2339238441	87A	22.6972283281	0.614616952343351	0.106727798996756	108K	18.8598668761	0.532047942123405
1FFW	A	27	L	1.0201106258361	0.01751	0.134328358209	0.134328358209	0.78995498966	0.807527281838	0.703314668098	0.734734093193	FALSE	15.0886247239	87A	20.8634435017	0.614616952343351	0.106727798996756	108K	17.222271801	0.532047942123405
1FFW	A	28	G	0.309676439985958	-0.5988	0.278846153846	0.278846153846	0.627728678689	0.738502688881	0.566446846475	0.677709216373	FALSE	18.7745467479	87A	25.8901386372	0.614616952343351	0.106727798996756	108K	21.9201995324	0.532047942123405
1FFW	A	29	F	1.44971078522838	0.3896	0.0416666666667	0.0416666666667	0.839622039039	0.898264664226	0.763644518268	0.83624433054	FALSE	15.5611425004	87A	23.5881851219	0.614616952343351	0.106727798996756	108K	19.8554070458	0.532047942123405
1FFW	A	30	N	3.19670083269819	1.905	0.415384615385	0.415384615385	0.566451997778	0.777749121378	0.517550539831	0.726570732445	FALSE	22.851365736	87A	26.8755771773	0.614616952343351	0.106727798996756	108K	22.6576527819	0.532047942123405
1FFW	A	31	N	0.622009418060032	-0.3279	0.251282051282	0.251282051282	0.645549154602	0.814834219168	0.596370094021	0.764174711332	FALSE	21.4412957925	87A	27.4614039949	0.614616952343351	0.106727798996756	108K	23.552523904	0.532047942123405
1FFW	A	32	V	1.13763081078175	0.1194	0.0229885057471	0.0229885057471	0.848155340699	0.933400951771	0.789496481746	0.878973290361	FALSE	18.0934062443	87A	21.1546400006	0.614616952343351	0.106727798996756	108K	17.0654389225	0.532047942123405
1FFW	A	33	E	1.76849535580216	0.6666	0.399103139013	0.399103139013	0.64912755885	0.870450086109	0.603627049529	0.819795727486	FALSE	22.1014790814	87A	24.8132086369	0.614616952343351	0.106727798996756	108K	21.0202394212	0.532047942123405
1FFW	A	34	E	0.334217791847591	-0.5775	0.192825112108	0.192825112108	0.766729817753	0.938024963943	0.716161199074	0.885292942348	FALSE	20.6308419597	87A	18.8612471328	0.614616952343351	0.106727798996756	108K	14.9491611864	0.532047942123405
1FFW	A	35	A	0.0790509833934744	-0.7989	0.015503875969	0.015503875969	1.00615727787	0.980966327297	0.949918527851	0.927601067383	FALSE	18.5890441754	87A	18.524430001	0.614616952343351	0.106727798996756	108K	15.6220578748	0.532047942123405
1FFW	A	36	E	0.899680899174892	-0.08699	0.506726457399	0.506726457399	0.635307932397	0.918397331761	0.590648999247	0.866052106593	FALSE	23.6733475589	87A	19.0424429093	0.614616952343351	0.106727798996756	108K	16.7406500687	0.532047942123405
1FFW	A	37	D	0.292598695133791	-0.6136	0.0466321243523	0.0466321243523	0.830819563951	1.01783468879	0.77791637142	0.958993248252	FALSE	21.1672239454	87A	17.6368273361	0.614616952343351	0.106727798996756	108K	16.1280585622	0.532047942123405
1FFW	A	38	G	0.0239088427930335	-0.8467	0	0	1.04151898617	1.06919156967	0.975692142392	1.00398142519	FALSE	17.4547448996	87A	17.0713283406	0.614616952343351	0.106727798996756	108K	15.6771975659	0.532047942123405
1FFW	A	39	V	2.37570406165698	1.194	0.385057471264	0.385057471264	0.685422664354	0.848706496536	0.635572946963	0.79549575605	FALSE	22.5622382669	87A	21.3232869874	0.614616952343351	0.106727798996756	108K	20.1394881421	0.532047942123405
1FFW	A	40	D	2.20239657686092	1.044	0.186528497409	0.186528497409	0.786597607534	0.873363803351	0.7398244064	0.824183931912	FALSE	22.2284286446	87A	20.9034969137	0.614616952343351	0.106727798996756	108K	18.4091043278	0.532047942123405
1FFW	A	41	A	0.188487702442434	-0.7039	0	0	1.10144407329	1.04801563014	1.03748067611	0.989983692055	FALSE	16.7883954941	87A	18.6371225411	0.614616952343351	0.106727798996756	108K	16.3552083903	0.532047942123405
1FFW	A	42	L	0.892470295792866	-0.09324	0.149253731343	0.149253731343	0.850352320422	0.923590506573	0.788696169771	0.866894039043	FALSE	18.5771003501	87A	22.0301348207	0.614616952343351	0.106727798996756	108K	20.5434055164	0.532047942123405
1FFW	A	43	N	3.12079974446634	1.839	0.605128205128	0.605128205128	0.543163786375	0.777763898246	0.501177292406	0.731467374101	FALSE	24.6724681916	87A	25.9936953254	0.614616952343351	0.106727798996756	108K	23.8853364981	0.532047942123405
1FFW	A	44	K	1.50790161953947	0.4406	0.305084745763	0.305084745763	0.74604274962	0.84209495582	0.699899681735	0.794546800104	FALSE	21.9515460134	87A	23.0229632607	0.614616952343351	0.106727798996756	108K	20.0092391291	0.532047942123405
1FFW	A	45	L	0.775076612660934	-0.1951	0.00497512437811	0.00497512437811	0.949563230277	0.914323918445	0.885663851616	0.859838316266	FALSE	16.7529816763	87A	22.6659420064	0.614616952343351	0.106727798996756	108K	20.1985249487	0.532047942123405
1FFW	A	46	Q	2.27450261068118	1.105	0.582222222222	0.582222222222	0.564170244185	0.723194104942	0.517725709491	0.676754688278	FALSE	23.1014983243	87A	28.1743226173	0.614616952343351	0.106727798996756	108K	26.0482541703	0.532047942123405
1FFW	A	47	A	3.46614969592127	2.139	0.651162790698	0.651162790698	0.569209890819	0.651451480232	0.526992779931	0.608942742716	FALSE	23.9549957245	87A	29.0629348274	0.614616952343351	0.106727798996756	108K	26.0250044903	0.532047942123405
1FFW	A	48	G	2.98038273123741	1.718	0.326923076923	0.326923076923	0.664936713767	0.723576499467	0.616005194484	0.674890998174	FALSE	21.6974042854	87A	29.2331744846	0.614616952343351	0.106727798996756	108K	26.3554962773	0.532047942123405
1FFW	A	49	G	5.27639065025095	3.709	0.682692307692	0.682692307692	0.652933968705	0.696886561832	0.601539174281	0.645746568171	FALSE	20.9227992282	87A	29.4004829648	0.614616952343351	0.106727798996756	108K	26.2511286869	0.532047942123405
1FFW	A	50	Y	1.40543515042647	0.3516	0.117870722433	0.117870722433	0.888774798822	0.921606879583	0.832724524601	0.86038558925	FALSE	18.4741352588	87A	24.3321325922	0.614616952343351	0.106727798996756	108K	21.0923174386	0.532047942123405
1FFW	A	51	G	1.1200470586747	0.1042	0.134615384615	0.134615384615	0.857064545166	0.944391376522	0.782902933172	0.870493303927	FALSE	15.0133764758	87A	24.9837448022	0.614616952343351	0.106727798996756	108K	21.9301566036	0.532047942123405
1FFW	A	52	F	0.596076546247482	-0.3503	0	0	1.06248939525	1.10418247257	0.954756163804	1.01712715475	FALSE	9.54803375978	87A	19.7116188401	0.614616952343351	0.106727798996756	108K	16.7742715308	0.532047942123405
1FFW	A	53	V	0.446677904244452	-0.48	0	0	1.09806224838	1.19363527665	1.01070134541	1.10354736885	FALSE	11.6356471306	87A	18.3859303016	0.614616952343351	0.106727798996756	108K	15.7900018845	0.532047942123405
1FFW	A	54	I	0.706386127811108	-0.2546	0.010152284264	0.010152284264	1.08552035463	1.21794883794	0.986180786995	1.11876799488	FALSE	10.2170599309	87A	14.6016306813	0.614616952343351	0.106727798996756	108K	11.1629200365	0.532047942123405
1FFW	A	55	S	0.281213531899014	-0.6235	0	0	1.14887828462	1.24037785449	1.05245186715	1.14389600166	FALSE	11.1866064832	87A	12.8274072411	0.614616952343351	0.106727798996756	108K	10.8258277489	0.532047942123405
1FFW	A	56	D	0.0227829766509277	-0.8477	0.0259067357513	0.0259067357513	0.980160229342	1.16004039321	0.889074260918	1.06379823467	FALSE	12.7447468597	87A	7.19837102103	0.614616952343351	0.106727798996756	108K	5.23532375572	0.532047942123405
1FFW	A	57	W	0.379758444786702	-0.538	0.0912280701754	0.0912280701754	0.958120158066	1.06800875041	0.818350274117	0.961687927323	FALSE	9.06500858921	87A	9.02763313211	0.614616952343351	0.106727798996756	108K	10.2772375033	0.532047942123405
1FFW	A	58	N	0.0501832695026265	-0.8239	0.615384615385	0.615384615385	0.665037835525	0.864679831945	0.578519433503	0.780510596382	FALSE	14.3834664442	87A	7.31736756264	0.614616952343351	0.106727798996756	108K	8.90748024409	0.532047942123405
1FFW	A	59	M	0.0216824108715659	-0.8486	0.0848214285714	0.0848214285714	0.963738609816	0.905903429222	0.890463120332	0.83796618705	FALSE	16.322822271	87A	11.978137951	0.614616952343351	0.106727798996756	108K	10.6366578708	0.532047942123405
1FFW	A	60	P	0.210625519843391	-0.6847	0.40251572327	0.40251572327	0.63753729641	0.70249760807	0.583316435383	0.646314314591	FALSE	21.6418828315	87A	14.8072787051	0.614616952343351	0.106727798996756	108K	14.2854592713	0.532047942123405
1FFW	A	61	N	1.12573964029209	0.1091	0.671794871795	0.671794871795	0.580963593141	0.654585750533	0.533110937582	0.601940206633	FALSE	24.138502571	87A	19.0862237138	0.614616952343351	0.106727798996756	108K	18.446205519	0.532047942123405
1FFW	A	62	M	0.152687689159743	-0.7349	0.116071428571	0.116071428571	0.845556417791	0.874163402802	0.779926574559	0.809812190675	FALSE	18.8052074932	87A	18.7931090498	0.614616952343351	0.106727798996756	108K	18.208159497	0.532047942123405
1FFW	A	63	D	0.659074449479919	-0.2957	0.341968911917	0.341968911917	0.781875504277	1.00004406523	0.693480363131	0.920607085965	FALSE	15.2044408844	87A	13.2496519774	0.614616952343351	0.106727798996756	108K	13.9412856964	0.532047942123405
1FFW	A	64	G	0.0239088427930335	-0.8467	0	0	1.05476223895	1.15309156165	0.955521407817	1.0554720581	FALSE	12.6807390957	87A	12.4913471091	0.614616952343351	0.106727798996756	108K	11.9625921223	0.532047942123405
1FFW	A	65	L	0.583679368502946	-0.3611	0.18407960199	0.18407960199	0.901273902486	1.0328296616	0.767657474499	0.917142029962	FALSE	10.2220591006	87A	14.7045675604	0.614616952343351	0.106727798996756	108K	15.6735035088	0.532047942123405
1FFW	A	66	E	1.38013478768252	0.3299	0.417040358744	0.417040358744	0.69349837427	0.944183612518	0.618389527573	0.854199160662	FALSE	16.5800361987	87A	19.1846171419	0.614616952343351	0.106727798996756	108K	19.3837146345	0.532047942123405
1FFW	A	67	L	0.190764735089389	-0.7019	0.00995024875622	0.00995024875622	1.1142500584	1.09205940691	1.03350272683	1.0077756257	FALSE	14.0625005182	87A	17.0009945836	0.614616952343351	0.106727798996756	108K	15.4797316807	0.532047942123405
1FFW	A	68	L	0.179126568227172	-0.7121	0.00497512437811	0.00497512437811	1.0945500842	1.13314424253	0.95456858338	1.02417626875	FALSE	9.04342350044	87A	16.7974435621	0.614616952343351	0.106727798996756	108K	16.2549947051	0.532047942123405
1FFW	A	69	K	1.51043165581387	0.4423	0.491525423729	0.491525423729	0.730214181953	0.970385582597	0.614442231687	0.865654304991	FALSE	10.2170620317	87A	19.4099915543	0.614616952343351	0.106727798996756	108K	20.0318770952	0.532047942123405
1FFW	A	70	T	2.30486304597392	1.131	0.279069767442	0.279069767442	0.761968668269	0.903527850888	0.689880090336	0.823598657807	FALSE	17.2090713197	87A	22.2332248411	0.614616952343351	0.106727798996756	108K	21.4664205585	0.532047942123405
1FFW	A	71	I	0.449840449587446	-0.4772	0.00507614213198	0.00507614213198	0.980516002356	1.02186639376	0.893556777218	0.936414907385	FALSE	13.3952784526	87A	21.1610184628	0.614616952343351	0.106727798996756	108K	19.574072984	0.532047942123405
1FFW	A	72	R	0.0804804538885076	-0.7976	0.20802919708	0.20802919708	0.903337171164	0.966794280404	0.772259395024	0.864082873784	FALSE	10.3161391577	87A	21.5899592075	0.614616952343351	0.106727798996756	108K	20.601349991	0.532047942123405
1FFW	A	73	A	1.645788596494	0.5607	0.68992248062	0.68992248062	0.568226338239	0.761103587324	0.485607009772	0.677018088217	FALSE	14.6288277369	87A	25.8169131539	0.614616952343351	0.106727798996756	108K	25.4029062838	0.532047942123405
1FFW	A	74	D	0.892976303047745	-0.09283	0.248704663212	0.248704663212	0.719318721206	0.790067548426	0.65543891109	0.720163351378	FALSE	19.1960134408	87A	27.3783858173	0.614616952343351	0.106727798996756	108K	25.8696673384	0.532047942123405
1FFW	A	75	G	5.27006555956496	3.704	0.711538461538	0.711538461538	0.576746383688	0.646385759196	0.509531313595	0.579574166281	FALSE	19.5084723272	87A	30.3187680966	0.614616952343351	0.106727798996756	108K	29.0324502908	0.532047942123405
1FFW	A	76	A	4.91586048114965	3.397	0.759689922481	0.759689922481	0.563154475798	0.656763734275	0.506720314569	0.595872703063	FALSE	21.3423151591	87A	30.8740639368	0.614616952343351	0.106727798996756	108K	28.9844783994	0.532047942123405
1FFW	A	77	M	1.42061536807284	0.3645	0.133928571429	0.133928571429	0.851328515578	0.853919007795	0.784311881459	0.781751457765	FALSE	17.2145595813	87A	25.5586505761	0.614616952343351	0.106727798996756	108K	23.5449982545	0.532047942123405
1FFW	A	78	S	2.37823409793138	1.196	0.296774193548	0.296774193548	0.669688263699	0.913756395717	0.584001191634	0.825236760874	FALSE	16.5023217043	87A	27.8831710754	0.614616952343351	0.106727798996756	108K	26.5701764974	0.532047942123405
1FFW	A	79	A	3.19417079642379	1.903	0.635658914729	0.635658914729	0.664331855873	0.842951009139	0.562101112152	0.738841621427	FALSE	12.8478364671	87A	27.0676572069	0.614616952343351	0.106727798996756	108K	25.4062916175	0.532047942123405
1FFW	A	80	L	1.53826205483221	0.4666	0.0845771144279	0.0845771144279	0.939735334255	0.983595734644	0.855699025659	0.886500965125	FALSE	13.2168948193	87A	23.2104903075	0.614616952343351	0.106727798996756	108K	20.813030627	0.532047942123405
1FFW	A	81	P	0.106805481323588	-0.7748	0.0503144654088	0.0503144654088	0.983909353734	1.07856193452	0.872047926953	0.955542087328	FALSE	9.9359604896	87A	22.2119506665	0.614616952343351	0.106727798996756	108K	19.8234188025	0.532047942123405
1FFW	A	82	V	0.216444603274499	-0.6797	0.00574712643678	0.00574712643678	1.12581636716	1.21274302583	1.00386702677	1.08395389751	FALSE	8.10495131061	87A	17.2756328615	0.614616952343351	0.106727798996756	108K	15.533853718	0.532047942123405
1FFW	A	83	L	0.412522414540118	-0.5096	0	0	1.10612404716	1.24968905542	0.950055031519	1.1015800322	FALSE	5.33702147746	87A	13.8479959286	0.614616952343351	0.106727798996756	108K	11.5123304399	0.532047942123405
1FFW	A	84	M	0.112548663666465	-0.7698	0.00446428571429	0.00446428571429	1.13479647829	1.24996899379	0.986723586415	1.10205373984	FALSE	7.40129561313	87A	11.8107303603	0.614616952343351	0.106727798996756	108K	11.0498421086	0.532047942123405
1FFW	A	85	V	0.398860218658385	-0.5215	0.0229885057471	0.0229885057471	1.04127221545	1.17963407086	0.923950381553	1.0494478733	FALSE	9.54890477443	87A	8.16013605816	0.614616952343351	0.106727798996756	108K	5.21298956886	0.532047942123405
1FFW	A	86	T	0.0295761240476785	-0.8418	0.0639534883721	0.0639534883721	0.953927756361	1.05660624971	0.784883132567	0.917245262657	FALSE	6.20799877159	87A	5.65318946782	0.614616952343351	0.106727798996756	108K	6.98857943238	0.532047942123405
1FFW	A	87	A	0.0575962757866041	-0.8175	0.503875968992	0.503875968992	0.737404517406	0.847247198421	0.625232820047	0.724030356652	FALSE	9.29588462204	87A	0	0.614616952343351	0.106727798996756	108K	4.32173667524	0.532047942123405
1FFW	A	88	E	0.115015449034001	-0.7677	0.618834080717	0.618834080717	0.583836924087	0.817372165033	0.440833815614	0.654432872792	FALSE	6.97134878118	87A	5.88724040186	0.614616952343351	0.106727798996756	108K	9.98915218363	0.532047942123405
1FFW	A	89	A	0.340289878906139	-0.5723	0.263565891473	0.488372093023	0.855919158713	0.889358583484	0.533648491542	0.638880830258	TRUE	0	87A	9.29588462204	0.614616952343351	0.106727798996756	108K	11.5126502478	0.532047942123405
1FFW	A	90	K	0.522958497917464	-0.4138	0.372881355932	0.372881355932	0.731857208596	0.857408090552	0.563224436416	0.616756489297	FALSE	8.02578999641	87A	9.49473892594	0.614616952343351	0.106727798996756	108K	13.1795500924	0.532047942123405
1FFW	A	91	K	0.614166305609407	-0.3347	0.309322033898	0.627118644068	0.719312117728	0.904386376641	0.359015956066	0.553645999548	TRUE	0	87A	16.4100391647	0.614616952343351	0.106727798996756	108K	19.6954960017	0.532047942123405
1FFW	A	92	E	0.87501304549954	-0.1084	0.466367713004	0.466367713004	0.659521153617	0.820170688886	0.446603673357	0.57414719635	FALSE	4.48660417569	87A	13.7300575372	0.614616952343351	0.106727798996756	108K	17.2807917166	0.532047942123405
1FFW	A	93	N	0.332699770082954	-0.5789	0.158974358974	0.158974358974	0.862289631249	0.953052437505	0.691715114522	0.742787711945	FALSE	7.16191217444	87A	9.24729128018	0.614616952343351	0.106727798996756	108K	12.0835799235	0.532047942123405
1FFW	A	94	I	0.292978200574951	-0.6133	0.0152284263959	0.223350253807	1.01447023778	1.08894721666	0.629916608048	0.783517686784	TRUE	0	87A	12.0412759655	0.614616952343351	0.106727798996756	108K	13.8865799686	0.532047942123405
1FFW	A	95	I	1.03655586161967	0.03171	0.0913705583756	0.467005076142	0.910593902038	1.0456874625	0.479634851725	0.687055453837	TRUE	0	87A	16.9602605341	0.614616952343351	0.106727798996756	108K	19.1806827732	0.532047942123405
1FFW	A	96	A	0.89563284113586	-0.09055	0.232558139535	0.232558139535	0.863551472006	0.979938434943	0.661781501346	0.755091365371	FALSE	6.18170222999	87A	14.5161727622	0.614616952343351	0.106727798996756	108K	16.3190636265	0.532047942123405
1FFW	A	97	A	0.0214167570627544	-0.8489	0.015503875969	0.031007751938	1.10502302721	1.14441828679	0.857183842653	0.916984134057	FALSE	5.2512353061	87A	13.0552919614	0.614616952343351	0.106727798996756	108K	13.7395847561	0.532047942123405
1FFW	A	98	A	0.366096248904969	-0.5499	0.100775193798	0.53488372093	1.07376083547	1.14293292622	0.605557626658	0.785988483797	TRUE	0	87A	17.4993701531	0.614616952343351	0.106727798996756	108K	18.428508843	0.532047942123405
1FFW	A	99	Q	0.859200318784571	-0.1221	0.448888888889	0.715555555556	0.792332332085	0.946871651009	0.435213380208	0.671346078622	TRUE	0	87A	21.2023885094	0.614616952343351	0.106727798996756	108K	22.5164396536	0.532047942123405
1FFW	A	100	A	0.47868286311555	-0.4522	0.116279069767	0.116279069767	0.967553293735	0.980579746779	0.796304983546	0.800609542075	FALSE	7.31653247963	87A	17.6222836603	0.614616952343351	0.106727798996756	108K	18.0756237734	0.532047942123405
1FFW	A	101	G	0.180644589991809	-0.7108	0.278846153846	0.278846153846	0.934349017634	1.00838978225	0.735285250773	0.81156394126	FALSE	6.91603051931	87A	19.9522082508	0.614616952343351	0.106727798996756	108K	19.7450785978	0.532047942123405
1FFW	A	102	A	0.0943197523094487	-0.7856	0.0852713178295	0.162790697674	1.16248423259	1.17382390187	0.942575272265	0.97234462671	FALSE	4.79795776183	87A	15.520179261	0.614616952343351	0.106727798996756	108K	15.0693951464	0.532047942123405
1FFW	A	103	S	0.547120344337937	-0.3928	0.167741935484	0.232258064516	1.04885263373	1.13719103883	0.872889464008	0.918009353483	FALSE	5.24135721248	87A	19.2078380313	0.614616952343351	0.106727798996756	108K	17.6308125921	0.532047942123405
1FFW	A	104	G	0.340795886161018	-0.5718	0.0576923076923	0.240384615385	1.11402592253	1.18443398366	0.820743891357	0.912908867668	TRUE	0	87A	15.4537849594	0.614616952343351	0.106727798996756	108K	14.5103184782	0.532047942123405
1FFW	A	105	Y	0.1070711351324	-0.7746	0.0494296577947	0.28897338403	1.0419189129	1.1768045754	0.712101017386	0.950416703368	TRUE	0	87A	11.2060647284	0.614616952343351	0.106727798996756	108K	11.7421716499	0.532047942123405
1FFW	A	106	V	0.460087096498746	-0.4683	0.0172413793103	0.0172413793103	1.04310033322	1.08780175713	0.875330772577	0.900788458367	FALSE	6.82724862142	87A	10.4718530758	0.614616952343351	0.106727798996756	108K	8.42260276035	0.532047942123405
1FFW	A	107	V	0.33953086802382	-0.5729	0.293103448276	0.293103448276	0.836636276988	0.998083813043	0.645466018398	0.83319899315	FALSE	4.80847259796	87A	6.7221135465	0.614616952343351	0.106727798996756	108K	7.43538616463	0.532047942123405
1FFW	A	108	K	0.0215306086951022	-0.8488	0.199152542373	0.199152542373	0.856462592863	0.958766943485	0.756453945913	0.840867189266	FALSE	11.5126502478	87A	4.32173667524	0.614616952343351	0.106727798996756	108K	0	0.532047942123405
1FFW	A	109	P	0.0460972609194784	-0.8274	0.836477987421	0.836477987421	0.576428450097	0.800365822332	0.475250346323	0.697604467445	FALSE	11.6892120228	87A	7.85711145438	0.614616952343351	0.106727798996756	108K	6.48234887532	0.532047942123405
1FFW	A	110	F	0.0333332279151552	-0.8385	0.1125	0.1125	0.934330768927	0.863778494902	0.81803532508	0.7466784689	FALSE	10.9603603975	87A	10.530452856	0.614616952343351	0.106727798996756	108K	7.18347984466	0.532047942123405
1FFW	A	111	T	0.366349252532408	-0.5497	0.476744186047	0.476744186047	0.649484228971	0.794040037492	0.535847729964	0.688324343806	FALSE	14.5824706565	87A	15.0268311391	0.614616952343351	0.106727798996756	108K	12.623802188	0.532047942123405
1FFW	A	112	A	0.527259559583936	-0.4101	0.217054263566	0.217054263566	0.720628975721	0.843856639117	0.632652948404	0.747818405187	FALSE	16.9673821357	87A	18.2341472962	0.614616952343351	0.106727798996756	108K	14.8020152972	0.532047942123405
1FFW	A	113	A	1.30549871758786	0.2652	0.403100775194	0.403100775194	0.641917146728	0.783658301749	0.520991867702	0.665659466044	FALSE	14.1804305364	87A	19.2235204326	0.614616952343351	0.106727798996756	108K	16.6942871221	0.532047942123405
1FFW	A	114	T	0.731433486927619	-0.2329	0.232558139535	0.232558139535	0.819399570987	0.916055110837	0.655076605171	0.764855607446	FALSE	10.509536137	87A	14.0090196315	0.614616952343351	0.106727798996756	108K	12.0104128609	0.532047942123405
1FFW	A	115	L	0.133206409846901	-0.7519	0	0	0.978542996205	1.0365843494	0.868227057053	0.906951302153	FALSE	11.4796784461	87A	15.556003276	0.614616952343351	0.106727798996756	108K	12.088503539	0.532047942123405
1FFW	A	116	E	1.32826904405742	0.2846	0.42600896861	0.42600896861	0.67669244841	0.950013338153	0.566707024127	0.824083454163	FALSE	12.3687067529	87A	22.2559789899	0.614616952343351	0.106727798996756	108K	19.2273453393	0.532047942123405
1FFW	A	117	E	1.03529084348247	0.03065	0.57399103139	0.57399103139	0.708924683899	0.930880057122	0.507048442738	0.751873812439	FALSE	9.09992240128	87A	18.9495611911	0.614616952343351	0.106727798996756	108K	17.1364846902	0.532047942123405
1FFW	A	118	K	0.0753318300701136	-0.8021	0.271186440678	0.283898305085	0.971102727947	1.07642616351	0.743593713766	0.884879807362	FALSE	6.32439793825	87A	14.4431729397	0.614616952343351	0.106727798996756	108K	12.8317930191	0.532047942123405
1FFW	A	119	L	0.676152194332086	-0.2809	0.00497512437811	0.00497512437811	0.980742244603	1.05878386441	0.862240968287	0.914083267668	FALSE	10.2371960721	87A	19.0019778611	0.614616952343351	0.106727798996756	108K	15.8663885023	0.532047942123405
1FFW	A	120	N	2.73117415820949	1.502	0.446153846154	0.446153846154	0.696728152601	0.948098535142	0.557169661913	0.790651003529	FALSE	7.6466118068	87A	23.5460455857	0.614616952343351	0.106727798996756	108K	20.9050759123	0.532047942123405
1FFW	A	121	K	1.07172336583376	0.0622	0.165254237288	0.457627118644	0.843377356232	0.993617427379	0.509919228417	0.757247182905	TRUE	0	87A	21.9044156876	0.614616952343351	0.106727798996756	108K	20.6453381224	0.532047942123405
1FFW	A	122	I	0.364831230767771	-0.551	0.0253807106599	0.0253807106599	1.00579450352	1.06926422279	0.826999805825	0.874193535645	FALSE	5.76894843361	87A	19.6062578351	0.614616952343351	0.106727798996756	108K	17.5809199345	0.532047942123405
1FFW	A	123	F	1.47754118424673	0.4142	0.0541666666667	0.0541666666667	0.891728019847	0.97480912213	0.777065332215	0.833400570364	FALSE	9.36573021048	87A	23.7056103792	0.614616952343351	0.106727798996756	108K	20.8282801128	0.532047942123405
1FFW	A	124	E	2.32383831803188	1.148	0.538116591928	0.641255605381	0.627245262332	0.851815928804	0.401772681472	0.680589248928	TRUE	0	87A	26.8586153612	0.614616952343351	0.106727798996756	108K	25.1389292638	0.532047942123405
1FFW	A	125	K	1.67994408619834	0.5895	0.271186440678	0.656779661017	0.812299148447	0.875963986631	0.486173569495	0.656429992201	TRUE	0	87A	23.8114482202	0.614616952343351	0.106727798996756	108K	22.7844922145	0.532047942123405
1FFW	A	126	L	2.46172529498642	1.268	0.47263681592	0.47263681592	0.765876267861	0.814166746681	0.617173775355	0.663341515049	FALSE	6.93950465624	87A	25.1784408876	0.614616952343351	0.106727798996756	108K	23.3237529512	0.532047942123405
1FFW	A	127	G	3.59644656405261	2.253	0.692307692308	0.692307692308	0.5349291147	0.694192066213	0.409471416716	0.570812448337	FALSE	7.84814449925	87A	29.8679544402	0.614616952343351	0.106727798996756	108K	27.7237455641	0.532047942123405
1FFW	A	128	M	5.27133057770216	3.705	0.392857142857	0.392857142857	0.762681861539	0.721582332576	0.658623833586	0.618870013139	FALSE	10.6675050849	87A	26.4790475001	0.614616952343351	0.106727798996756	108K	23.8318320055	0.532047942123405
1I2M	A	1	Q	2.83152455233767	3.67	0.777777777778	0.777777777778	0.648628151632	0.653135872927	0.488829840408	0.501991181592	FALSE	25.6617936373	79D	34.050743232	0.308981807717101	0.0206980531559755	14T	29.6920361226	0.249267392912525
1I2M	A	2	V	1.82833103762908	1.662	0.316091954023	0.316091954023	0.800953521554	0.87274853464	0.627661661585	0.702149402622	FALSE	26.0969689952	79D	32.1828222496	0.308981807717101	0.0206980531559755	14T	28.1674128721	0.249267392912525
1I2M	A	3	Q	1.71252226248234	1.429	0.386666666667	0.386666666667	0.843005287485	1.00279955566	0.64399037412	0.807167147825	FALSE	20.9114736145	79D	30.6148754707	0.308981807717101	0.0206980531559755	14T	25.725913592	0.249267392912525
1I2M	A	4	F	0.729016239548697	-0.5431	0.0916666666667	0.0916666666667	1.03140294449	1.16412838974	0.812369642832	0.934197787952	FALSE	21.6717213822	79D	28.0762105942	0.308981807717101	0.0206980531559755	14T	23.7693658364	0.249267392912525
1I2M	A	5	K	0.603218957545556	-0.7953	0.0932203389831	0.0932203389831	1.18806964169	1.28585699771	0.869556733498	1.01625460206	FALSE	14.29675296	79D	25.1749131227	0.308981807717101	0.0206980531559755	14T	19.590994565	0.249267392912525
1I2M	A	6	L	1.45050490871286	0.9038	0	0	1.39132497576	1.47745039504	1.07454859818	1.17151936092	FALSE	13.9733184417	79D	19.6253535537	0.308981807717101	0.0206980531559755	14T	14.9880534031	0.249267392912525
1I2M	A	7	V	0.820360410945684	-0.3599	0	0	1.46570147535	1.55292136143	1.04768886551	1.17857796994	FALSE	10.788495405	79D	19.9163088318	0.308981807717101	0.0206980531559755	14T	14.3775377464	0.249267392912525
1I2M	A	8	L	1.00435160246006	0.008689	0.00497512437811	0.00497512437811	1.51152893366	1.60523132198	1.09141066211	1.19149721512	FALSE	8.83422677912	79D	14.0575234165	0.308981807717101	0.0206980531559755	14T	8.88920070651	0.249267392912525
1I2M	A	9	V	1.17719619936656	0.3551	0	0	1.65142689163	1.655907177	1.09305879537	1.13562705254	FALSE	8.60228374298	79D	15.128395331	0.308981807717101	0.0206980531559755	14T	9.68223655809	0.249267392912525
1I2M	A	10	G	0.639119677841044	-0.7234	0	0	1.71787893264	1.71259719031	1.06987343287	1.0960224279	FALSE	6.52540976312	79D	10.4537258173	0.308981807717101	0.0206980531559755	14T	4.91499184489	0.249267392912525
1I2M	A	11	D	0.697458348321211	-0.6063	0.0673575129534	0.134715025907	1.76572415862	1.71200486843	0.838887814053	0.935928846307	FALSE	5.51019515809	79D	9.21868144991	0.308981807717101	0.0206980531559755	14T	5.79730475224	0.249267392912525
1I2M	A	12	G	1.00985251927953	0.01965	0.0673076923077	0.673076923077	1.6673705045	1.67904866222	0.809124837539	0.813747404899	TRUE	0	79D	9.52520537042	0.308981807717101	0.0206980531559755	14T	5.18578387938	0.249267392912525
1I2M	A	13	G	0.878409559487985	-0.2436	0.288461538462	0.663461538462	1.56749126097	1.57613270159	0.781647120412	0.788530926457	TRUE	0	79D	7.14495965309	0.308981807717101	0.0206980531559755	14T	4.78732399031	0.249267392912525
1I2M	A	14	T	0.845114536633298	-0.3104	0	0	1.68007723285	1.63358067072	1.0235322413	1.0243810008	FALSE	4.78732399031	79D	5.97205530079	0.308981807717101	0.0206980531559755	14T	0	0.249267392912525
1I2M	A	15	G	0.355822461638343	-1.291	0.163461538462	0.163461538462	1.4358939863	1.46651100565	0.941088909337	0.984917802654	FALSE	5.49524458211	79D	7.7464216278	0.308981807717101	0.0206980531559755	14T	5.20898886818	0.249267392912525
1I2M	A	16	K	0.277651538414297	-1.448	0.0550847457627	0.0593220338983	1.59732207304	1.50011646379	1.04824047357	1.05107655159	FALSE	5.97035149049	79D	10.9762001189	0.308981807717101	0.0206980531559755	14T	5.22118130527	0.249267392912525
1I2M	A	17	T	0.498122494099894	-1.006	0.447674418605	0.453488372093	1.18736904525	1.30927023673	0.746472621225	0.902766454658	FALSE	7.74472001663	79D	13.9292559069	0.308981807717101	0.0206980531559755	14T	9.98702374134	0.249267392912525
1I2M	A	18	T	0.76346935015485	-0.474	0.331395348837	0.331395348837	1.14063645491	1.23540678545	0.762190496329	0.874925267501	FALSE	9.23677663751	79D	11.6773641448	0.308981807717101	0.0206980531559755	14T	10.2087059353	0.249267392912525
1I2M	A	19	F	0.62753880032637	-0.7464	0.00833333333333	0.00833333333333	1.3731500666	1.35216683707	1.03160638962	1.01342889645	FALSE	12.71040867	79D	13.1250847457	0.308981807717101	0.0206980531559755	14T	10.2530314876	0.249267392912525
1I2M	A	20	V	1.04184469341381	0.08403	0.0172413793103	0.0172413793103	1.25531024068	1.29726812816	0.9275502479	0.988619114645	FALSE	10.4380580899	79D	16.7156861891	0.308981807717101	0.0206980531559755	14T	12.4626086183	0.249267392912525
1I2M	A	21	K	1.12725366508453	0.2551	0.572033898305	0.572033898305	0.924444655738	1.10819389656	0.598635323751	0.824045620944	FALSE	12.4835899294	79D	16.8650504639	0.308981807717101	0.0206980531559755	14T	14.0881452122	0.249267392912525
1I2M	A	22	R	0.607996069520359	-0.7856	0.445255474453	0.445255474453	0.952033252631	1.05025924721	0.670366785057	0.793370451968	FALSE	14.4156762366	79D	15.101256267	0.308981807717101	0.0206980531559755	14T	14.6111001335	0.249267392912525
1I2M	A	23	H	0.807766206648477	-0.3854	0.196428571429	0.196428571429	1.09972300065	1.06877698454	0.841702370319	0.831869456431	FALSE	17.0867635956	79D	18.0180671625	0.308981807717101	0.0206980531559755	14T	15.5288357748	0.249267392912525
1I2M	A	24	L	0.893898983163861	-0.2125	0.651741293532	0.651741293532	0.884461625054	0.906767327104	0.635506701243	0.685137695181	FALSE	14.9915052382	79D	21.3342339111	0.308981807717101	0.0206980531559755	14T	17.8315481563	0.249267392912525
1I2M	A	25	K	2.00204420034918	2.007	0.991525423729	0.991525423729	0.549666674789	0.74719563436	0.34778322622	0.536332944141	FALSE	18.7349940262	79D	29.1002361518	0.308981807717101	0.0206980531559755	14T	25.0563910602	0.249267392912525
1I2M	A	26	K	1.99046332283451	1.986	0.504237288136	0.504237288136	0.852952396073	0.984129414963	0.567386833728	0.733663156433	FALSE	11.8065911663	79D	24.0126996339	0.308981807717101	0.0206980531559755	14T	19.3584083869	0.249267392912525
1I2M	A	27	Y	1.10192049552118	0.2043	0.399239543726	0.399239543726	0.892749131824	0.951075368782	0.642183498343	0.693266034934	FALSE	14.6165286499	79D	27.9126917412	0.308981807717101	0.0206980531559755	14T	22.4991818755	0.249267392912525
1I2M	A	28	V	1.55183758696625	1.105	0.614942528736	0.614942528736	0.849160114174	1.01065142338	0.530974756824	0.71570152275	FALSE	11.5656705817	79D	27.1545048093	0.308981807717101	0.0206980531559755	14T	21.5982059279	0.249267392912525
1I2M	A	29	A	0.485528289802686	-1.031	0.356589147287	0.356589147287	1.00065848191	0.985859055671	0.698324779564	0.691924676005	FALSE	12.7873232295	79D	27.3078698222	0.308981807717101	0.0206980531559755	14T	21.4987168227	0.249267392912525
1I2M	A	30	T	0.319776980373922	-1.363	0.203488372093	0.203488372093	1.07547890522	1.03894383499	0.68622335391	0.68955906324	FALSE	9.41310846436	79D	26.7643558698	0.308981807717101	0.0206980531559755	14T	20.8238210938	0.249267392912525
1I2M	A	31	L	1.86886410893044	1.742	0.651741293532	0.651741293532	0.946771467515	1.06906487636	0.491062005834	0.648148543864	FALSE	8.12121040266	79D	27.5471425008	0.308981807717101	0.0206980531559755	14T	21.8980017259	0.249267392912525
1I2M	A	32	G	0.893319939288127	-0.2137	0.471153846154	0.471153846154	1.15479445384	1.16782443905	0.667012071877	0.699573889179	FALSE	6.74071846161	79D	22.8841550626	0.308981807717101	0.0206980531559755	14T	17.2929629606	0.249267392912525
1I2M	A	33	V	0.739583790280836	-0.522	0.00574712643678	0.00574712643678	1.30167285504	1.30726222159	0.862055387831	0.89509743559	FALSE	6.29024293448	79D	21.5252275037	0.308981807717101	0.0206980531559755	14T	15.6211404323	0.249267392912525
1I2M	A	34	E	1.19717321307937	0.3952	0.372197309417	0.372197309417	1.03697832632	1.23134955589	0.672851243715	0.887767134741	FALSE	7.59462147285	79D	21.3137535763	0.308981807717101	0.0206980531559755	14T	16.2379709454	0.249267392912525
1I2M	A	35	V	0.876672427860784	-0.2472	0	0	1.14565753356	1.28569721656	0.849140590136	0.98692894302	FALSE	11.441963331	79D	24.20613963	0.308981807717101	0.0206980531559755	14T	18.6966813702	0.249267392912525
1I2M	A	36	H	0.857708740930506	-0.2853	0.102678571429	0.102678571429	1.12361910746	1.22511588151	0.814730994451	0.956913729507	FALSE	9.97666697085	79D	20.3147027291	0.308981807717101	0.0206980531559755	14T	15.5572151098	0.249267392912525
1I2M	A	37	P	1.60684675516095	1.217	0.238993710692	0.238993710692	0.913639907446	1.14492429026	0.685336319452	0.915132531986	FALSE	15.9519448404	79D	25.9944240821	0.308981807717101	0.0206980531559755	14T	21.3073405847	0.249267392912525
1I2M	A	38	L	1.37218922451988	0.7461	0.0149253731343	0.0149253731343	1.10719616335	1.14832398578	0.857182479893	0.92786322589	FALSE	15.4932204762	79D	21.1902750373	0.308981807717101	0.0206980531559755	14T	17.3182145054	0.249267392912525
1I2M	A	39	V	3.30344531106062	4.616	0.448275862069	0.448275862069	0.803543781902	1.04060103289	0.623194328386	0.851322219509	FALSE	22.2840156212	79D	28.4992906399	0.308981807717101	0.0206980531559755	14T	24.8174152098	0.249267392912525
1I2M	A	40	F	0.726265781138962	-0.5486	0.1	0.1	1.04639824117	1.03318540429	0.832295080325	0.850792455794	FALSE	20.5663030447	79D	23.1564305338	0.308981807717101	0.0206980531559755	14T	20.19988205	0.249267392912525
1I2M	A	41	H	1.57355173230626	1.15	0.558035714286	0.558035714286	0.640329788191	0.918950842307	0.489563559564	0.761521989696	FALSE	27.4823589131	79D	31.2598908684	0.308981807717101	0.0206980531559755	14T	28.4637338084	0.249267392912525
1I2M	A	42	T	0.621748361569033	-0.7581	0.0813953488372	0.0813953488372	0.903899630723	0.968388198055	0.740634907665	0.815395945953	FALSE	27.9521157634	79D	30.0450715479	0.308981807717101	0.0206980531559755	14T	27.4045341319	0.249267392912525
1I2M	A	43	N	0.771720725384055	-0.4576	0.317948717949	0.317948717949	0.725722552814	0.762473379757	0.581803527177	0.625264525666	FALSE	32.6100447752	79D	32.9372369737	0.308981807717101	0.0206980531559755	14T	30.9839428248	0.249267392912525
1I2M	A	44	R	1.78055991788105	1.565	0.485401459854	0.485401459854	0.688922152144	0.774935613776	0.549077062435	0.634605251072	FALSE	33.6029994794	79D	34.9992290235	0.308981807717101	0.0206980531559755	14T	32.6428208623	0.249267392912525
1I2M	A	45	G	0.920679762416543	-0.1589	0.278846153846	0.278846153846	0.703043804331	0.789235638421	0.560157217195	0.648714989386	FALSE	30.3222696609	79D	34.2649830828	0.308981807717101	0.0206980531559755	14T	31.1698298095	0.249267392912525
1I2M	A	46	P	2.96615225344575	3.941	0.396226415094	0.396226415094	0.715423772301	0.910762147014	0.566295768744	0.755683463239	FALSE	27.9986704205	79D	33.3786500588	0.308981807717101	0.0206980531559755	14T	29.916868489	0.249267392912525
1I2M	A	47	I	0.604087523359156	-0.7934	0.0203045685279	0.0203045685279	1.01185553448	1.06911459794	0.824837614616	0.890429390451	FALSE	24.3016920913	79D	28.509584192	0.308981807717101	0.0206980531559755	14T	25.0145826246	0.249267392912525
1I2M	A	48	K	1.38000631684228	0.7618	0.203389830508	0.203389830508	0.897521129799	1.14957413288	0.702260222896	0.952339595112	FALSE	20.3501178354	79D	29.0340627358	0.308981807717101	0.0206980531559755	14T	24.5442783338	0.249267392912525
1I2M	A	49	F	0.562830647213132	-0.8762	0	0	1.2009130391	1.29009641137	0.958141397428	1.0564504559	FALSE	18.5692852309	79D	23.2493126856	0.308981807717101	0.0206980531559755	14T	19.3059746395	0.249267392912525
1I2M	A	50	N	1.22641492880392	0.4538	0.0615384615385	0.0615384615385	1.02107469656	1.29903521197	0.78276319626	1.04601855754	FALSE	16.4820263508	79D	26.7072404904	0.308981807717101	0.0206980531559755	14T	21.6377289733	0.249267392912525
1I2M	A	51	V	0.887674261499724	-0.2251	0.0114942528736	0.0114942528736	1.31344914468	1.43106392906	1.00079319009	1.13150255387	FALSE	11.530469986	79D	19.160485849	0.308981807717101	0.0206980531559755	14T	14.3238535497	0.249267392912525
1I2M	A	52	W	1.11509374369412	0.2308	0.112280701754	0.112280701754	1.23570226795	1.46573710177	0.893996394261	1.11574683364	FALSE	11.1219766242	79D	23.9307931548	0.308981807717101	0.0206980531559755	14T	18.1349844511	0.249267392912525
1I2M	A	53	D	0.455707530202402	-1.091	0.0569948186528	0.0569948186528	1.40272517993	1.4895767833	0.951807058355	1.0794292867	FALSE	4.46612864823	79D	15.5931672507	0.308981807717101	0.0206980531559755	14T	10.0883366889	0.249267392912525
1I2M	A	54	T	0.724818171449628	-0.5514	0	0	1.55346864964	1.54445015201	1.02230233177	1.05497398937	FALSE	5.99890379411	79D	17.3379328563	0.308981807717101	0.0206980531559755	14T	11.3909648061	0.249267392912525
1I2M	A	55	A	0.561093515585931	-0.8797	0.232558139535	0.426356589147	1.42988049384	1.50678481268	0.840821140197	0.93336734548	TRUE	0	79D	16.1949476223	0.308981807717101	0.0206980531559755	14T	10.5861081855	0.249267392912525
1I2M	A	56	G	1.18327616006176	0.3673	0.00961538461538	0.0865384615385	1.65617995938	1.60972136002	0.879783257743	0.897846273591	FALSE	4.91181279225	79D	15.5358666966	0.308981807717101	0.0206980531559755	14T	10.0075838734	0.249267392912525
1I2M	A	57	Q	0.72279151788456	-0.5556	0.208888888889	0.222222222222	1.40861759055	1.55968960264	0.753974525859	0.905176350182	FALSE	4.28372223111	79D	20.7418988846	0.308981807717101	0.0206980531559755	14T	15.1447993519	0.249267392912525
1I2M	A	58	E	0.77447118379379	-0.4521	0.0762331838565	0.170403587444	1.66382133583	1.56536396877	0.950688652865	0.89479024806	FALSE	4.94338401414	79D	16.8123048473	0.308981807717101	0.0206980531559755	14T	11.2377225813	0.249267392912525
1I2M	A	59	K	0.657649081864521	-0.6863	0.0593220338983	0.326271186441	1.76418207816	1.62556297725	0.772945334445	0.750828233394	TRUE	0	79D	15.0391936438	0.308981807717101	0.0206980531559755	14T	10.4716954748	0.249267392912525
1I2M	A	60	F	1.48090471218887	0.9634	0.1	0.695833333333	1.67650674759	1.58303400809	0.558753321001	0.656392589942	TRUE	0	79D	17.9049326976	0.308981807717101	0.0206980531559755	14T	13.4167247624	0.249267392912525
1I2M	A	61	G	1.32644475833692	0.6543	0.0288461538462	0.288461538462	1.45599432421	1.44805273643	0.650495378753	0.706530756106	TRUE	0	79D	23.16464017	0.308981807717101	0.0206980531559755	14T	17.7536980975	0.249267392912525
1I2M	A	62	G	0.809213816337811	-0.3824	0.278846153846	0.576923076923	1.30798838029	1.29200045526	0.557938997621	0.598501968871	TRUE	0	79D	26.5297941094	0.308981807717101	0.0206980531559755	14T	21.0325595566	0.249267392912525
1I2M	A	63	L	1.34700081592546	0.6957	0.308457711443	0.308457711443	1.16379067512	1.22364155157	0.679274397897	0.691821741062	FALSE	5.49594439367	79D	26.8619212636	0.308981807717101	0.0206980531559755	14T	20.9748317722	0.249267392912525
1I2M	A	64	R	1.02085435291847	0.04186	0.310218978102	0.737226277372	1.21876393286	1.2952319166	0.414527937686	0.687121551819	TRUE	0	79D	28.7348072442	0.308981807717101	0.0206980531559755	14T	23.4394984994	0.249267392912525
1I2M	A	65	D	0.873198164606382	-0.2542	0.362694300518	0.378238341969	1.15080339535	1.25882581517	0.592055460907	0.754154505891	FALSE	5.40052054641	79D	27.8275784132	0.308981807717101	0.0206980531559755	14T	22.4561518672	0.249267392912525
1I2M	A	66	G	1.06080838034409	0.1219	0.259615384615	0.259615384615	1.13073302343	1.20941940209	0.683912212265	0.782697006784	FALSE	8.63441121013	79D	27.0948994378	0.308981807717101	0.0206980531559755	14T	21.253446249	0.249267392912525
1I2M	A	67	Y	1.10539475877559	0.2113	0.0266159695817	0.0266159695817	1.38981011731	1.36641390558	0.823970521021	0.920714896782	FALSE	5.66031115494	79D	22.7450044729	0.308981807717101	0.0206980531559755	14T	16.8884489558	0.249267392912525
1I2M	A	68	Y	1.06066361937516	0.1217	0.0380228136882	0.0380228136882	1.46526187791	1.38988585773	0.915122431759	0.971330318919	FALSE	5.76543956642	79D	20.8976540577	0.308981807717101	0.0206980531559755	14T	15.4565090256	0.249267392912525
1I2M	A	69	I	1.27201463401795	0.5453	0.431472081218	0.431472081218	0.959080735731	1.18186510815	0.602333876989	0.82250087403	FALSE	10.9583926925	79D	29.5706912479	0.308981807717101	0.0206980531559755	14T	23.878970905	0.249267392912525
1I2M	A	70	Q	1.84714996359042	1.697	0.715555555556	0.715555555556	0.812880512094	1.05559787699	0.534856006589	0.758889659681	FALSE	15.1675110314	79D	31.0895998542	0.308981807717101	0.0206980531559755	14T	25.4494566286	0.249267392912525
1I2M	A	71	A	1.50551407690755	1.014	0.0542635658915	0.0542635658915	1.30457821991	1.30892677296	0.95074404031	0.993712898869	FALSE	11.8782476568	79D	23.934796227	0.308981807717101	0.0206980531559755	14T	18.6324458336	0.249267392912525
1I2M	A	72	Q	0.830638439739957	-0.3395	0.36	0.36	0.950587564522	1.2227759076	0.702790208837	0.944830638148	FALSE	17.954366144	79D	28.3956644665	0.308981807717101	0.0206980531559755	14T	23.5143336021	0.249267392912525
1I2M	A	73	C	0.980321281617112	-0.03935	0	0	1.32279062122	1.41366520659	1.02831277823	1.10671775998	FALSE	16.3392874647	79D	22.5580458253	0.308981807717101	0.0206980531559755	14T	18.1981022197	0.249267392912525
1I2M	A	74	A	0.477132153604548	-1.048	0	0	1.4970360692	1.5532117681	1.09194509147	1.19120038322	FALSE	11.2069960785	79D	18.9446253558	0.308981807717101	0.0206980531559755	14T	14.2587221776	0.249267392912525
1I2M	A	75	I	0.298207596002843	-1.407	0.00507614213198	0.00507614213198	1.48708291185	1.59416025952	1.11869997076	1.20516107895	FALSE	13.8857848771	79D	15.1725201038	0.308981807717101	0.0206980531559755	14T	11.2714613138	0.249267392912525
1I2M	A	76	I	0.738425702529369	-0.5241	0	0	1.58389826234	1.66682795153	1.03341128223	1.18411100358	FALSE	8.71143710088	79D	13.8803042732	0.308981807717101	0.0206980531559755	14T	10.0522766058	0.249267392912525
1I2M	A	77	M	0.451075179196533	-1.1	0	0	1.56962623957	1.69484790355	1.10727987765	1.19145952173	FALSE	9.41491239896	79D	9.11497269814	0.308981807717101	0.0206980531559755	14T	5.58830956214	0.249267392912525
1I2M	A	78	F	0.692536475377475	-0.6161	0	0	1.6182910762	1.7362265987	0.981799340222	1.13475127629	FALSE	5.47067807924	79D	7.35097503189	0.308981807717101	0.0206980531559755	14T	7.47779612321	0.249267392912525
1I2M	A	79	D	0.316592239057387	-1.37	0.0466321243523	0.0725388601036	1.59644177363	1.70006132158	0.919368738286	1.08134711635	FALSE	4.38934183352	79D	0	0.308981807717101	0.0206980531559755	14T	5.97205530079	0.249267392912525
1I2M	A	80	V	0.395631728095033	-1.211	0	0	1.46138839935	1.59677665326	0.911204013949	1.00254431648	FALSE	6.845004031	79D	6.22738485897	0.308981807717101	0.0206980531559755	14T	10.2566004559	0.249267392912525
1I2M	A	81	T	0.560224949772331	-0.8813	0.0581395348837	0.110465116279	1.41913964454	1.49290458561	0.811491711384	0.839893499098	FALSE	6.13498758134	79D	4.18185098816	0.308981807717101	0.0206980531559755	14T	10.0655669683	0.249267392912525
1I2M	A	82	S	0.85365543380037	-0.2932	0.0129032258065	0.354838709677	1.66760754684	1.63856360565	0.680916380918	0.780675640711	TRUE	0	79D	4.38934183352	0.308981807717101	0.0206980531559755	14T	8.21914386545	0.249267392912525
1I2M	A	83	R	0.976267974486976	-0.04763	0.0656934306569	0.42700729927	1.55580644022	1.71779129381	0.610266722252	0.826875785178	TRUE	0	79D	8.89174030303	0.308981807717101	0.0206980531559755	14T	13.0408541655	0.249267392912525
1I2M	A	84	V	1.16604960475869	0.3327	0.0344827586207	0.574712643678	1.8237669183	1.81193485666	0.559373358011	0.713137784725	TRUE	0	79D	9.04493407028	0.308981807717101	0.0206980531559755	14T	10.1039362693	0.249267392912525
1I2M	A	85	T	0.753915126205245	-0.4932	0	0.0581395348837	1.72857154562	1.79120146618	0.878011310515	0.921774286567	FALSE	4.98652175004	79D	5.16069992291	0.308981807717101	0.0206980531559755	14T	4.89677368598	0.249267392912525
1I2M	A	86	Y	0.80327861661154	-0.3942	0.0380228136882	0.212927756654	1.63487691113	1.74252645175	0.793387081783	0.91647086141	TRUE	0	79D	11.7577573685	0.308981807717101	0.0206980531559755	14T	11.5641672595	0.249267392912525
1I2M	A	87	K	0.965555662785903	-0.0691	0.0338983050847	0.673728813559	1.97277694127	1.80742105838	0.520553870308	0.749461897602	TRUE	0	79D	14.0415301689	0.308981807717101	0.0206980531559755	14T	12.7415967378	0.249267392912525
1I2M	A	88	N	0.270703011905493	-1.462	0.0153846153846	0.184615384615	1.8287185604	1.75223206843	0.748961967035	0.833527586084	TRUE	0	79D	14.4150383851	0.308981807717101	0.0206980531559755	14T	11.0443582237	0.249267392912525
1I2M	A	89	V	0.554434511014994	-0.8929	0	0	1.65273987273	1.68076258248	0.917841544135	0.943183556713	FALSE	4.09990295098	79D	12.7380385957	0.308981807717101	0.0206980531559755	14T	10.5086913411	0.249267392912525
1I2M	A	90	P	1.10003860292505	0.2004	0.0943396226415	0.446540880503	1.6636963513	1.60774280264	0.655290232962	0.792932058901	TRUE	0	79D	16.5674415858	0.308981807717101	0.0206980531559755	14T	14.5443878938	0.249267392912525
1I2M	A	91	N	0.892017090567726	-0.2164	0.0358974358974	0.471794871795	1.76848717207	1.65817369044	0.607219313372	0.80879769512	TRUE	0	79D	18.5714969198	0.308981807717101	0.0206980531559755	14T	15.2866683191	0.249267392912525
1I2M	A	92	W	0.789526324562866	-0.4219	0.0140350877193	0.0140350877193	1.71924638171	1.6393650679	0.978404739886	0.97738673208	FALSE	4.96723525273	79D	13.7094492634	0.308981807717101	0.0206980531559755	14T	9.08663779121	0.249267392912525
1I2M	A	93	H	0.902874163237733	-0.1946	0.205357142857	0.205357142857	1.34543327316	1.54074920844	0.776635209732	0.95187334517	FALSE	7.50373840518	79D	19.6763270076	0.308981807717101	0.0206980531559755	14T	16.6602162934	0.249267392912525
1I2M	A	94	R	0.974530842859775	-0.05106	0.240875912409	0.697080291971	1.38349718005	1.46939205495	0.467279011159	0.807931392039	TRUE	0	79D	24.3929023395	0.308981807717101	0.0206980531559755	14T	21.0707785319	0.249267392912525
1I2M	A	95	D	0.8468516682605	-0.3069	0.0725388601036	0.269430051813	1.48658568314	1.49017450716	0.689926315015	0.872137036612	TRUE	0	79D	21.7852100154	0.308981807717101	0.0206980531559755	14T	17.1555379094	0.249267392912525
1I2M	A	96	L	1.08585202796957	0.1721	0	0	1.48102440294	1.48171579457	0.983051417552	0.996823812959	FALSE	7.02928424282	79D	19.9260085551	0.308981807717101	0.0206980531559755	14T	15.1642721526	0.249267392912525
1I2M	A	97	V	1.11871276791746	0.238	0.373563218391	0.373563218391	1.10569367514	1.34463674667	0.613754827369	0.885759194055	FALSE	7.01784805766	79D	24.8178665983	0.308981807717101	0.0206980531559755	14T	20.980621642	0.249267392912525
1I2M	A	98	R	0.647081531132382	-0.7073	0.277372262774	0.518248175182	1.26343481975	1.23750173161	0.556449855903	0.733715656077	TRUE	0	79D	26.6732858417	0.308981807717101	0.0206980531559755	14T	21.9771299848	0.249267392912525
1I2M	A	99	V	0.795316763320203	-0.4104	0.183908045977	0.183908045977	1.21052512965	1.23708225516	0.727443007101	0.798432114046	FALSE	5.2071835636	79D	26.2710738784	0.308981807717101	0.0206980531559755	14T	21.0455409631	0.249267392912525
1I2M	A	100	C	1.04749037120222	0.09535	0.137724550898	0.137724550898	1.20679065118	1.21592089316	0.821423878271	0.85274647091	FALSE	9.07864114385	79D	25.4974919195	0.308981807717101	0.0206980531559755	14T	20.4901436134	0.249267392912525
1I2M	A	101	E	1.41938130039217	0.8407	0.663677130045	0.663677130045	0.753403936505	1.11868338288	0.424246838713	0.758004918999	FALSE	10.8334336626	79D	31.3367556139	0.308981807717101	0.0206980531559755	14T	26.9016768099	0.249267392912525
1I2M	A	102	N	1.22308542651845	0.4471	0.820512820513	0.820512820513	0.818224661469	1.03526888927	0.499388178251	0.709084219044	FALSE	13.6828840117	79D	28.0449367414	0.308981807717101	0.0206980531559755	14T	24.6064711	0.249267392912525
1I2M	A	103	I	0.749572297137242	-0.5018	0.111675126904	0.111675126904	1.21295993939	1.20786663065	0.86295123581	0.893748544119	FALSE	12.1014785592	79D	24.3026680461	0.308981807717101	0.0206980531559755	14T	19.8213189532	0.249267392912525
1I2M	A	104	P	0.451219940165466	-1.1	0.157232704403	0.157232704403	1.12997901963	1.25592810125	0.838606237068	0.949447549503	FALSE	16.5543057933	79D	24.281128291	0.308981807717101	0.0206980531559755	14T	20.5714615799	0.249267392912525
1I2M	A	105	I	0.500872952509629	-1	0.0406091370558	0.0406091370558	1.3860710101	1.43017517135	0.962474306867	1.06862715365	FALSE	11.3383050779	79D	19.3889227886	0.308981807717101	0.0206980531559755	14T	15.6464865294	0.249267392912525
1I2M	A	106	V	0.481909265579351	-1.038	0	0	1.36190043117	1.48979649389	1.01672468929	1.12563726888	FALSE	13.7292087189	79D	16.8010647988	0.308981807717101	0.0206980531559755	14T	14.2882933491	0.249267392912525
1I2M	A	107	L	0.839613619813829	-0.3216	0.00497512437811	0.00497512437811	1.49893687288	1.56697812768	0.9740669743	1.13170042844	FALSE	6.36795325223	79D	12.4653019062	0.308981807717101	0.0206980531559755	14T	10.9763168664	0.249267392912525
1I2M	A	108	C	0.792276782972601	-0.4163	0	0	1.49918466665	1.58592655813	1.10278817039	1.16597711287	FALSE	12.0276376559	79D	11.6414654725	0.308981807717101	0.0206980531559755	14T	9.67872555902	0.249267392912525
1I2M	A	109	G	0.633908282959441	-0.7339	0.00961538461538	0.00961538461538	1.52429562247	1.58852324658	1.04007706324	1.12112504846	FALSE	9.21222855023	79D	7.81775593399	0.308981807717101	0.0206980531559755	14T	8.59725195896	0.249267392912525
1I2M	A	110	N	0.266794465744291	-1.47	0.0153846153846	0.0153846153846	1.44957216955	1.57430493332	1.00672580688	1.12619513657	FALSE	9.05693433876	79D	6.54203293547	0.308981807717101	0.0206980531559755	14T	6.84891682175	0.249267392912525
1I2M	A	111	K	0.267228748651091	-1.469	0.21186440678	0.21186440678	1.18787731982	1.4304411713	0.779744559326	0.983512401923	FALSE	11.7190336212	79D	8.49958734403	0.308981807717101	0.0206980531559755	14T	13.0499962011	0.249267392912525
1I2M	A	112	V	0.674441354260798	-0.6524	0.35632183908	0.35632183908	1.39452057689	1.37061500345	0.838865086695	0.881383233701	FALSE	6.39636165198	79D	3.90821502149	0.308981807717101	0.0206980531559755	14T	6.80590421542	0.249267392912525
1I2M	A	113	D	0.306458971232047	-1.39	0.336787564767	0.341968911917	1.14486783014	1.23190820799	0.587475193027	0.725932498893	FALSE	8.31180174589	79D	7.44679698396	0.308981807717101	0.0206980531559755	14T	12.9783429621	0.249267392912525
1I2M	A	114	I	1.17473526289469	0.3503	0.335025380711	0.335025380711	0.969670427413	1.07057912252	0.605003680614	0.677825501899	FALSE	13.4750423093	79D	10.4429261079	0.308981807717101	0.0206980531559755	14T	14.1878178565	0.249267392912525
1I2M	A	115	K	1.26940893657715	0.5399	0.716101694915	0.716101694915	0.753079556981	0.946000587469	0.373073072827	0.547622656918	FALSE	14.6047573639	79D	13.2925299837	0.308981807717101	0.0206980531559755	14T	17.9930914754	0.249267392912525
1I2M	A	116	D	1.30096682780463	0.6032	0.512953367876	0.512953367876	0.93364914403	0.986265431442	0.436436159312	0.560533218923	FALSE	11.6776050187	79D	11.7039068321	0.308981807717101	0.0206980531559755	14T	17.624525242	0.249267392912525
1I2M	A	117	R	0.554579271983927	-0.8927	0.704379562044	0.704379562044	0.708597090754	0.926087445094	0.401480733559	0.554712951779	FALSE	16.7521822047	79D	15.1150525138	0.308981807717101	0.0206980531559755	14T	20.1049054782	0.249267392912525
1I2M	A	118	K	0.847141190198366	-0.3065	0.567796610169	0.567796610169	0.853695468921	1.04281767332	0.408708821333	0.598920156978	FALSE	11.6857132185	79D	15.8434733479	0.308981807717101	0.0206980531559755	14T	21.3478747706	0.249267392912525
1I2M	A	119	V	0.433124819048789	-1.136	0.0862068965517	0.0862068965517	1.21003368611	1.23886734834	0.750914533123	0.776941214218	FALSE	9.0439318263	79D	9.12709167152	0.308981807717101	0.0206980531559755	14T	14.1707377996	0.249267392912525
1I2M	A	120	K	1.06022933646836	0.1208	0.673728813559	0.673728813559	0.779416756315	1.08206308249	0.427772403202	0.676943355055	FALSE	12.3131121689	79D	17.1618351252	0.308981807717101	0.0206980531559755	14T	21.6244444763	0.249267392912525
1I2M	A	121	A	1.21932164132619	0.4396	0.348837209302	0.387596899225	1.045895875	1.16104179347	0.508385835242	0.652319274561	FALSE	8.59809638416	79D	14.3662199342	0.308981807717101	0.0206980531559755	14T	19.303678136	0.249267392912525
1I2M	A	122	K	1.22076925101552	0.4426	0.203389830508	0.262711864407	1.33462402972	1.3664085654	0.627711246732	0.752911049717	FALSE	4.45398636262	79D	8.82012856666	0.308981807717101	0.0206980531559755	14T	14.2506206105	0.249267392912525
1I2M	A	123	S	1.57789456137426	1.157	0.00645161290323	0.00645161290323	1.31042194591	1.37801670599	0.840561295766	0.865984017943	FALSE	7.67171714509	79D	10.9184419161	0.308981807717101	0.0206980531559755	14T	14.1191129075	0.249267392912525
1I2M	A	124	I	0.875948623016117	-0.2487	0.451776649746	0.451776649746	0.980742179349	1.19983927331	0.521159663514	0.722100958602	FALSE	6.64460956952	79D	16.0333118471	0.308981807717101	0.0206980531559755	14T	19.6149995774	0.249267392912525
1I2M	A	125	V	1.35163316693133	0.7049	0.172413793103	0.408045977011	1.31110526819	1.30272478885	0.565110335874	0.696938101587	TRUE	0	79D	14.2782912469	0.308981807717101	0.0206980531559755	14T	16.9505795035	0.249267392912525
1I2M	A	126	F	0.905479860678534	-0.1895	0.0208333333333	0.0666666666667	1.4784304376	1.36788398953	0.818651703492	0.839384487069	FALSE	4.90766453016	79D	10.7553350453	0.308981807717101	0.0206980531559755	14T	12.4828944992	0.249267392912525
1I2M	A	127	H	0.870447706196647	-0.2597	0.366071428571	0.366071428571	1.06203795073	1.17471700653	0.677339192619	0.763021642281	FALSE	9.04820835318	79D	15.2403218941	0.308981807717101	0.0206980531559755	14T	17.2898844717	0.249267392912525
1I2M	A	128	R	0.708315420991218	-0.5845	0.394160583942	0.63503649635	1.10069342439	1.10412771056	0.452062225262	0.65463535753	TRUE	0	79D	18.9017488799	0.308981807717101	0.0206980531559755	14T	20.303967269	0.249267392912525
1I2M	A	129	K	1.22134829489125	0.4438	0.25	0.25	1.29687061957	1.13009400613	0.699064009228	0.63075142037	FALSE	6.27262979679	79D	17.1523414186	0.308981807717101	0.0206980531559755	14T	16.7390375789	0.249267392912525
1I2M	A	130	K	1.28243742378116	0.5662	0.677966101695	0.677966101695	0.819007041784	1.06930698932	0.449685518582	0.665146959544	FALSE	8.21675217033	79D	21.760756368	0.308981807717101	0.0206980531559755	14T	22.0230125183	0.249267392912525
1I2M	A	131	N	0.6211693176933	-0.7594	0.523076923077	0.523076923077	1.20330495809	1.10530054376	0.663093213041	0.670633175783	FALSE	8.88940264953	79D	19.7970691395	0.308981807717101	0.0206980531559755	14T	18.459068863	0.249267392912525
1I2M	A	132	L	0.542129828655653	-0.9178	0.0796019900498	0.0796019900498	1.34985510145	1.27698760039	0.870941257602	0.865490830125	FALSE	9.41464665825	79D	17.7458924628	0.308981807717101	0.0206980531559755	14T	15.3843845794	0.249267392912525
1I2M	A	133	Q	1.04995130767409	0.1003	0.306666666667	0.306666666667	1.06338890893	1.24737918803	0.752369166324	0.899247515767	FALSE	14.5897100935	79D	19.7260638832	0.308981807717101	0.0206980531559755	14T	18.605785092	0.249267392912525
1I2M	A	134	Y	1.04995130767409	0.1001	0.0722433460076	0.0722433460076	1.35229254652	1.35039229652	0.909106558856	0.974117575744	FALSE	9.04530410081	79D	12.1750137693	0.308981807717101	0.0206980531559755	14T	12.9597589242	0.249267392912525
1I2M	A	135	Y	1.53736149007291	1.077	0.152091254753	0.152091254753	1.15142047239	1.32039949063	0.854587449141	0.977307706044	FALSE	15.6367458145	79D	17.2676831634	0.308981807717101	0.0206980531559755	14T	16.5982049756	0.249267392912525
1I2M	A	136	D	1.07485019433063	0.1502	0.212435233161	0.212435233161	1.23132898426	1.31609368524	0.848848528135	0.957270312107	FALSE	11.2326406731	79D	11.7027392392	0.308981807717101	0.0206980531559755	14T	14.0374581365	0.249267392912525
1I2M	A	137	I	0.57716198313754	-0.8475	0.0152284263959	0.0152284263959	1.38074527096	1.37340512976	1.01895852921	1.03376628213	FALSE	13.3577898438	79D	10.5510934307	0.308981807717101	0.0206980531559755	14T	10.2374864114	0.249267392912525
1I2M	A	138	S	0.292127635307639	-1.419	0.0838709677419	0.0838709677419	1.14366686907	1.30780279231	0.799778275592	0.966878094515	FALSE	13.8902932071	79D	10.0683845794	0.308981807717101	0.0206980531559755	14T	12.6213308596	0.249267392912525
1I2M	A	139	A	0.639988243654644	-0.7214	0.201550387597	0.201550387597	1.14600073288	1.17328746379	0.796913479542	0.849194942037	FALSE	11.2659568195	79D	10.5650182821	0.308981807717101	0.0206980531559755	14T	11.240681851	0.249267392912525
1I2M	A	140	K	1.32253621217571	0.6466	0.389830508475	0.389830508475	0.839403816218	0.966836306808	0.55208489534	0.68919687162	FALSE	17.0325823603	79D	13.8291650384	0.308981807717101	0.0206980531559755	14T	17.0124739833	0.249267392912525
1I2M	A	141	S	1.15475824918188	0.3101	0.690322580645	0.690322580645	0.737244775474	0.865091016462	0.50217551128	0.628538494236	FALSE	20.1412108421	79D	17.232942005	0.308981807717101	0.0206980531559755	14T	19.1380412635	0.249267392912525
1I2M	A	142	N	1.0183934164466	0.03675	0.379487179487	0.379487179487	0.906299469451	1.07476121497	0.660245334329	0.820283252701	FALSE	17.6019966872	79D	16.8700040668	0.308981807717101	0.0206980531559755	14T	16.6998749274	0.249267392912525
1I2M	A	143	Y	1.73423640782236	1.471	0.48288973384	0.48288973384	0.95192315515	1.08871249867	0.675348189805	0.826951922811	FALSE	17.8731435471	79D	14.9975278633	0.308981807717101	0.0206980531559755	14T	17.0125631533	0.249267392912525
1I2M	A	144	N	0.533878453426448	-0.9341	0.158974358974	0.158974358974	1.05991646846	1.14843431993	0.785580715015	0.887433626794	FALSE	17.9961433351	79D	15.8106549191	0.308981807717101	0.0206980531559755	14T	16.6192230391	0.249267392912525
1I2M	A	145	F	1.66909397180232	1.34	0.0208333333333	0.0208333333333	1.18826910139	1.23410062851	0.890960465694	0.965346297253	FALSE	14.5052219065	79D	13.5972808063	0.308981807717101	0.0206980531559755	14T	12.7980135482	0.249267392912525
1I2M	A	146	E	1.08585202796957	0.1721	0.354260089686	0.354260089686	0.934755236119	1.15677390337	0.713417011129	0.919773990104	FALSE	22.3166979831	79D	20.3888234503	0.308981807717101	0.0206980531559755	14T	19.509099378	0.249267392912525
1I2M	A	147	K	1.23408726015739	0.4692	0.330508474576	0.330508474576	0.989291248354	1.20024722633	0.744181065519	0.950459452732	FALSE	19.6971836292	79D	19.1824764967	0.308981807717101	0.0206980531559755	14T	19.0218315337	0.249267392912525
1I2M	A	148	P	0.503768171888297	-0.9945	0	0	1.32208628949	1.35566530117	1.01715006799	1.07174834366	FALSE	16.3579406027	79D	15.789585822	0.308981807717101	0.0206980531559755	14T	13.8572871469	0.249267392912525
1I2M	A	149	F	0.703104026109615	-0.5949	0.00833333333333	0.00833333333333	1.27478252234	1.30856919422	1.00504281258	1.05858594293	FALSE	17.0106774944	79D	18.8465618975	0.308981807717101	0.0206980531559755	14T	15.632925754	0.249267392912525
1I2M	A	150	L	1.33788087488266	0.6771	0.089552238806	0.089552238806	1.0057417505	1.20241781389	0.798519601758	0.982439445811	FALSE	23.5071223003	79D	23.8492419802	0.308981807717101	0.0206980531559755	14T	22.2449106309	0.249267392912525
1I2M	A	151	W	1.97019678718383	1.943	0.168421052632	0.168421052632	1.11571472571	1.20396383595	0.834273811456	0.96284672945	FALSE	17.2519819533	79D	21.6692087258	0.308981807717101	0.0206980531559755	14T	19.5508570508	0.249267392912525
1I2M	A	152	L	0.648673901790649	-0.7041	0	0	1.31379341081	1.30979723858	1.0234952756	1.0580624539	FALSE	18.0761848344	79D	20.686549358	0.308981807717101	0.0206980531559755	14T	17.254068448	0.249267392912525
1I2M	A	153	A	0.443402847843062	-1.116	0	0	1.11111975073	1.21715105696	0.900305625684	1.00401949935	FALSE	23.7528375049	79D	25.5672790384	0.308981807717101	0.0206980531559755	14T	22.5900178821	0.249267392912525
1I2M	A	154	R	0.607996069520359	-0.7856	0.255474452555	0.255474452555	0.884410874181	1.1308789365	0.689290372686	0.931161515069	FALSE	24.5687765031	79D	26.6875486422	0.308981807717101	0.0206980531559755	14T	25.0716276507	0.249267392912525
1I2M	A	155	K	1.66185592335565	1.326	0.546610169492	0.546610169492	0.899915138275	1.08473094321	0.654606629712	0.863924390982	FALSE	20.7005014254	79D	25.9917681809	0.308981807717101	0.0206980531559755	14T	23.5217450116	0.249267392912525
1I2M	A	156	L	0.806318596959142	-0.3883	0.208955223881	0.208955223881	1.09807363064	1.07256814656	0.859781560112	0.858440193105	FALSE	20.1457769437	79D	26.4674784245	0.308981807717101	0.0206980531559755	14T	22.5743243452	0.249267392912525
1I2M	A	157	I	1.53446627069424	1.071	0.319796954315	0.319796954315	0.864309610038	0.946092363267	0.684753596937	0.764118911304	FALSE	26.6469660249	79D	31.0771607819	0.308981807717101	0.0206980531559755	14T	27.7265249389	0.249267392912525
1I2M	A	158	G	1.24393100604487	0.4889	0.567307692308	0.567307692308	0.721798833241	0.86106350683	0.538079716957	0.681149038396	FALSE	26.163875154	79D	31.9751235097	0.308981807717101	0.0206980531559755	14T	29.0356763073	0.249267392912525
1I2M	A	159	D	1.22887586527579	0.4588	0.165803108808	0.165803108808	0.739146094475	0.857644699963	0.583705817201	0.692243187353	FALSE	30.7937338916	79D	33.5433017866	0.308981807717101	0.0206980531559755	14T	31.1545366016	0.249267392912525
1I2M	A	160	P	2.01507268755319	2.035	0.62893081761	0.62893081761	0.669102985403	0.812110555876	0.495896748135	0.639372834259	FALSE	26.5212187528	79D	31.8581370333	0.308981807717101	0.0206980531559755	14T	29.9690284955	0.249267392912525
1I2M	A	161	N	1.41112992516297	0.8241	0.584615384615	0.584615384615	0.57288426149	0.741899009361	0.426570502232	0.587676154137	FALSE	30.2103377083	79D	34.2450391862	0.308981807717101	0.0206980531559755	14T	32.7496697846	0.249267392912525
1I2M	A	162	L	0.636803502338109	-0.728	0	0	0.972921444875	0.916172900098	0.797611243054	0.753871429936	FALSE	27.9417761812	79D	29.201754676	0.308981807717101	0.0206980531559755	14T	26.7443623987	0.249267392912525
1I2M	A	163	E	2.04257727165054	2.088	0.412556053812	0.412556053812	0.703699411853	0.883272627307	0.54066332397	0.720905000819	FALSE	28.8429364587	79D	29.0183889859	0.308981807717101	0.0206980531559755	14T	27.8900248236	0.249267392912525
1I2M	A	164	F	0.983795544871514	-0.03247	0.1875	0.1875	1.00455073011	0.941280957461	0.808852817874	0.773372110827	FALSE	24.4575274893	79D	24.7426643343	0.308981807717101	0.0206980531559755	14T	22.5465343837	0.249267392912525
1I2M	A	165	V	0.995665944324054	-0.008785	0.764367816092	0.764367816092	0.603560779856	0.722879649912	0.459170071395	0.573469130213	FALSE	30.7416123387	79D	31.3066741191	0.308981807717101	0.0206980531559755	14T	29.4882323957	0.249267392912525
1I2M	B	1	K	1.02070121128284	0.02825	0.898305084746	0.898305084746	0.697738146325	0.88724687681	0.63774153142	0.823983701773	FALSE	32.8286167634	72D	37.9385306548	0.498004672702812	0.0137097580774747	105D	32.8286167634	0.354798423216837
1I2M	B	2	V	1.46614578467807	0.6391	0.114942528736	0.114942528736	1.17059197626	1.14819337644	1.09318462327	1.07715281884	FALSE	26.4806920595	72D	32.6254286313	0.498004672702812	0.0137097580774747	105D	26.4806920595	0.354798423216837
1I2M	B	3	S	1.55512230795929	0.7613	0.612903225806	0.612903225806	0.892773708452	1.13673634029	0.823993345428	1.0641071164	FALSE	29.1592618235	72D	36.4046559504	0.498004672702812	0.0137097580774747	105D	29.1592618235	0.354798423216837
1I2M	B	4	H	1.17954772021436	0.2461	0.133928571429	0.133928571429	1.35781163528	1.25444553233	1.26794762331	1.17488440573	FALSE	23.4473528965	72D	32.5106823751	0.498004672702812	0.0137097580774747	105D	23.4473528965	0.354798423216837
1I2M	B	5	R	2.22347648704851	1.676	0.57299270073	0.57299270073	1.10674392092	1.18449496422	1.0250923471	1.10415138593	FALSE	25.8292513545	72D	36.0388564961	0.498004672702812	0.0137097580774747	105D	26.1676384526	0.354798423216837
1I2M	B	6	S	0.872531885145068	-0.1747	0.2	0.2	1.48840819912	1.39852695739	1.3863233883	1.30338039642	FALSE	20.7893213756	72D	29.6547463332	0.498004672702812	0.0137097580774747	105D	20.7893213756	0.354798423216837
1I2M	B	7	H	0.982488136021013	-0.02401	0.147321428571	0.147321428571	1.29751095456	1.3933941987	1.20892453769	1.30303559036	FALSE	23.4118208536	72D	30.4671926598	0.498004672702812	0.0137097580774747	105D	23.4118208536	0.354798423216837
1I2M	B	8	S	2.96900609264691	2.7	0.309677419355	0.309677419355	1.33549840502	1.36881354839	1.23551798533	1.27856064108	FALSE	21.2701513285	72D	28.5599179144	0.498004672702812	0.0137097580774747	105D	21.7519859721	0.354798423216837
1I2M	B	9	T	1.63510751941419	0.871	0.552325581395	0.552325581395	0.975863642314	1.19357648941	0.900204728555	1.11453307524	FALSE	27.4221486479	72D	33.3905232166	0.498004672702812	0.0137097580774747	105D	27.586329171	0.354798423216837
1I2M	B	10	E	2.16728078813406	1.6	0.439461883408	0.439461883408	0.984968870454	1.16043545328	0.908848491163	1.08230590564	FALSE	26.5821486181	72D	34.7187253405	0.498004672702812	0.0137097580774747	105D	28.6001514825	0.354798423216837
1I2M	B	11	P	1.91440014301902	1.254	0.345911949686	0.345911949686	1.0033820531	1.24510887627	0.92757578316	1.16413728726	FALSE	27.3989035542	72D	32.7547095575	0.498004672702812	0.0137097580774747	105D	28.9808241706	0.354798423216837
1I2M	B	12	G	0.610472609207337	-0.5342	0.0480769230769	0.0480769230769	1.23876062609	1.37460196676	1.14747021795	1.28473812508	FALSE	23.326221094	72D	29.5415544933	0.498004672702812	0.0137097580774747	105D	25.9217585621	0.354798423216837
1I2M	B	13	L	2.48759627194644	2.04	0.248756218905	0.248756218905	1.10297978403	1.38659618199	1.00935526932	1.28598501747	FALSE	23.4730821744	72D	29.2142240576	0.498004672702812	0.0137097580774747	105D	27.1818594198	0.354798423216837
1I2M	B	14	V	0.739348078717815	-0.3575	0.0172413793103	0.0172413793103	1.55805788882	1.58314854081	1.42473426273	1.46030902295	FALSE	17.0788275819	72D	22.2855050065	0.498004672702812	0.0137097580774747	105D	19.8921190836	0.354798423216837
1I2M	B	15	L	0.647749089487257	-0.483	0	0	1.38735976765	1.63280587366	1.26335251471	1.4956345994	FALSE	18.2151858052	72D	26.1926273357	0.498004672702812	0.0137097580774747	105D	23.1180438491	0.354798423216837
1I2M	B	16	T	0.604103763330366	-0.5428	0	0	1.62167483754	1.74306503243	1.43729349015	1.56983393234	FALSE	12.8600656753	72D	19.1817869525	0.498004672702812	0.0137097580774747	105D	17.4763618919	0.354798423216837
1I2M	B	17	L	1.33595908219292	0.4607	0	0	1.58146724611	1.74041065277	1.39312777314	1.54076848815	FALSE	12.1199843163	72D	22.9763822099	0.498004672702812	0.0137097580774747	105D	18.7000668265	0.354798423216837
1I2M	B	18	G	0.0967877254303256	-1.239	0	0	1.59186049046	1.79065388577	1.32475153865	1.53013725939	FALSE	7.90511231544	72D	19.2327799032	0.498004672702812	0.0137097580774747	105D	16.2946109783	0.354798423216837
1I2M	B	19	Q	0.685025569767178	-0.4319	0.0888888888889	0.111111111111	1.52922269696	1.6915148978	1.13956538871	1.35858781751	FALSE	5.42193202989	72D	17.2318086734	0.498004672702812	0.0137097580774747	105D	16.003033789	0.354798423216837
1I2M	B	20	G	0.207549447990712	-1.087	0	0	1.64411459361	1.72262393973	1.31163758257	1.40140001354	FALSE	5.016106677	72D	13.7333534774	0.498004672702812	0.0137097580774747	105D	15.2141626864	0.354798423216837
1I2M	B	21	D	0.503138824280733	-0.6813	0.0414507772021	0.39896373057	1.52057047525	1.54852832121	0.982537285868	1.11151763106	TRUE	0	72D	12.7243608819	0.498004672702812	0.0137097580774747	105D	15.3309106464	0.354798423216837
1I2M	B	22	V	0.765572738211226	-0.3215	0.0114942528736	0.252873563218	1.69209755725	1.65558685086	1.19265301394	1.23208526992	TRUE	0	72D	7.42363706452	0.498004672702812	0.0137097580774747	105D	11.871694146	0.354798423216837
1I2M	B	23	G	0.339422021443294	-0.9058	0.0192307692308	0.0192307692308	1.64451672209	1.77883624403	1.34145593621	1.48447528023	FALSE	5.25804114971	72D	10.9311806771	0.498004672702812	0.0137097580774747	105D	15.0991696316	0.354798423216837
1I2M	B	24	Q	0.106603240840717	-1.225	0	0	1.80697601522	1.91133222007	1.45296352566	1.63450260428	FALSE	4.89395953398	72D	11.7659436877	0.498004672702812	0.0137097580774747	105D	11.6145004019	0.354798423216837
1I2M	B	25	L	0.158097232945993	-1.155	0.00995024875622	0.00995024875622	1.60173680627	1.74506425208	1.35973217235	1.52194868544	FALSE	8.26800897171	72D	16.7608613146	0.498004672702812	0.0137097580774747	105D	16.7889066065	0.354798423216837
1I2M	B	26	G	0.100515373458318	-1.233	0.0480769230769	0.0480769230769	1.56146093661	1.66307825257	1.36433729538	1.4701999664	FALSE	10.5046787653	72D	15.7586150623	0.498004672702812	0.0137097580774747	105D	17.9428010391	0.354798423216837
1I2M	B	27	L	0.401799247238336	-0.8204	0.199004975124	0.199004975124	1.35745681368	1.39207957121	1.18227104459	1.21350393455	FALSE	10.4625012689	72D	19.6239502282	0.498004672702812	0.0137097580774747	105D	21.1583756596	0.354798423216837
1I2M	B	28	G	0.352159713197236	-0.8884	0.163461538462	0.163461538462	1.16622342123	1.28306039105	0.970365264807	1.09131300767	FALSE	9.0478124751	72D	16.8258667877	0.498004672702812	0.0137097580774747	105D	22.1015114302	0.354798423216837
1I2M	B	29	E	1.03868383493547	0.05299	0.466367713004	0.466367713004	0.955552377285	1.19292813287	0.712458327581	0.95618389061	FALSE	8.96809685524	72D	15.8695482805	0.498004672702812	0.0137097580774747	105D	24.3718195998	0.354798423216837
1I2M	B	30	N	0.996349741753245	-0.004921	0.687179487179	0.687179487179	0.875106435665	1.08798151737	0.643635545473	0.849699062393	FALSE	7.10687484986	72D	18.4699344894	0.498004672702812	0.0137097580774747	105D	25.3381038509	0.354798423216837
1I2M	B	31	V	1.15369769871371	0.2107	0.183908045977	0.183908045977	1.16892594768	1.25441719907	0.96513148599	1.02782144691	FALSE	7.11774392261	72D	19.2019684369	0.498004672702812	0.0137097580774747	105D	22.3106012438	0.354798423216837
1I2M	B	32	M	1.53751432229942	0.7371	0.147321428571	0.339285714286	1.2605999612	1.40963537112	0.867143265813	1.10890672781	TRUE	0	72D	14.8458559397	0.498004672702812	0.0137097580774747	105D	19.4277305572	0.354798423216837
1I2M	B	33	E	0.682590422814218	-0.4353	0.295964125561	0.318385650224	1.22535253915	1.42456805536	0.937810078016	1.16206804296	FALSE	8.06024927924	72D	20.7859345973	0.498004672702812	0.0137097580774747	105D	20.7249556664	0.354798423216837
1I2M	B	34	R	0.602043254370169	-0.5456	0.350364963504	0.350364963504	1.1716682274	1.4313810004	0.990344121538	1.22683281923	FALSE	9.89417524078	72D	22.2133745744	0.498004672702812	0.0137097580774747	105D	22.9445488603	0.354798423216837
1I2M	B	35	K	1.37117505351264	0.5089	0.402542372881	0.402542372881	1.07829079603	1.38639972238	0.871892810328	1.19352629665	FALSE	11.918672674	72D	25.6318474014	0.498004672702812	0.0137097580774747	105D	24.2894345504	0.354798423216837
1I2M	B	36	K	1.09600344782821	0.1315	0.372881355932	0.372881355932	1.08031109981	1.3927590539	0.942099233217	1.23655316842	FALSE	16.5925963736	72D	29.6392166252	0.498004672702812	0.0137097580774747	105D	26.5479099024	0.354798423216837
1I2M	B	37	P	0.373139440791965	-0.8597	0.0503144654088	0.0503144654088	1.3952604362	1.4996669219	1.25348055702	1.35443336572	FALSE	16.6491174542	72D	26.6654951335	0.498004672702812	0.0137097580774747	105D	22.9249224595	0.354798423216837
1I2M	B	38	A	0.697013985535594	-0.4155	0.108527131783	0.108527131783	1.27856315797	1.38259025236	1.12528396311	1.24128508824	FALSE	13.1700294608	72D	23.2849718008	0.498004672702812	0.0137097580774747	105D	22.7548039071	0.354798423216837
1I2M	B	39	L	1.70404091008259	0.9655	0.333333333333	0.333333333333	1.09073617538	1.31274126883	0.981145362304	1.18919498901	FALSE	18.9498950091	72D	26.6662623859	0.498004672702812	0.0137097580774747	105D	26.1785705683	0.354798423216837
1I2M	B	40	V	0.630515741820158	-0.5068	0.0287356321839	0.0287356321839	1.4675083275	1.4012413573	1.31861880123	1.26756545923	FALSE	14.9414484808	72D	20.3356444965	0.498004672702812	0.0137097580774747	105D	20.3349736735	0.354798423216837
1I2M	B	41	S	2.19912501751891	1.645	0.632258064516	0.632258064516	0.967262749713	1.17031649404	0.852652112381	1.05467788194	FALSE	17.7494957339	72D	24.0156868863	0.498004672702812	0.0137097580774747	105D	26.0865264007	0.354798423216837
1I2M	B	42	I	1.48937334022938	0.6711	0.147208121827	0.147208121827	1.31692650478	1.23200808367	1.19794106797	1.12245338104	FALSE	18.4784303946	72D	22.1146510364	0.498004672702812	0.0137097580774747	105D	22.4832146374	0.354798423216837
1I2M	B	43	P	1.69055394234312	0.9471	0.679245283019	0.679245283019	0.976352681956	0.995495323173	0.875425200557	0.902540482264	FALSE	21.5030211814	72D	24.1466699892	0.498004672702812	0.0137097580774747	105D	26.3832536512	0.354798423216837
1I2M	B	44	E	1.70553946205364	0.9675	0.224215246637	0.224215246637	1.09820291357	1.09121986769	1.01004926071	1.00429613343	FALSE	24.1062587584	72D	26.7897868508	0.498004672702812	0.0137097580774747	105D	26.9862262771	0.354798423216837
1I2M	B	45	D	2.14105612864065	1.566	0.471502590674	0.471502590674	0.937881606932	1.22336836542	0.858501680689	1.13708836173	FALSE	27.0887729391	72D	30.886975215	0.498004672702812	0.0137097580774747	105D	29.0939391248	0.354798423216837
1I2M	B	46	V	1.22263108938211	0.3052	0.0114942528736	0.0114942528736	1.43040467058	1.52425790938	1.31977976819	1.42574095524	FALSE	20.4311528087	72D	24.3833060162	0.498004672702812	0.0137097580774747	105D	21.8221384656	0.354798423216837
1I2M	B	47	V	1.08813604998018	0.1209	0.0459770114943	0.0459770114943	1.27801086715	1.52853301389	1.18626522452	1.43297790355	FALSE	23.6204252958	72D	28.2564562241	0.498004672702812	0.0137097580774747	105D	23.994124959	0.354798423216837
1I2M	B	48	Q	0.750399899504324	-0.3423	0.0533333333333	0.0533333333333	1.59714333954	1.65454465502	1.47314629722	1.54019405118	FALSE	17.5089885811	72D	23.7982725393	0.498004672702812	0.0137097580774747	105D	17.5089885811	0.354798423216837
1I2M	B	49	A	0.60091934039188	-0.5473	0	0	1.68359474488	1.78543181559	1.54300932099	1.64701182845	FALSE	15.2917234373	72D	21.9572710979	0.498004672702812	0.0137097580774747	105D	17.3318664853	0.354798423216837
1I2M	B	50	E	1.48693819327642	0.6678	0.233183856502	0.233183856502	1.74488004756	1.88308790471	1.58521541051	1.71601987744	FALSE	13.4507266411	72D	20.9088398331	0.498004672702812	0.0137097580774747	105D	13.4507266411	0.354798423216837
1I2M	B	51	A	0.521683404922502	-0.6559	0.062015503876	0.062015503876	1.95915319378	2.00358143287	1.72957879183	1.78834669291	FALSE	7.85912702224	72D	17.2655106667	0.498004672702812	0.0137097580774747	105D	10.5026767385	0.354798423216837
1I2M	B	52	G	0.0967502616310493	-1.239	0.0192307692308	0.0192307692308	2.01438917257	2.05184736373	1.73631043736	1.78757627712	FALSE	6.8060438571	72D	14.0203802665	0.498004672702812	0.0137097580774747	105D	6.8060438571	0.354798423216837
1I2M	B	53	G	0.113121941914793	-1.216	0.0192307692308	0.0673076923077	2.02600660631	2.0144085606	1.6058331352	1.63911454091	FALSE	4.38571342325	72D	12.6361118509	0.498004672702812	0.0137097580774747	105D	4.38571342325	0.354798423216837
1I2M	B	54	M	0.414349619995897	-0.8031	0.00892857142857	0.28125	1.83624334933	1.93481865578	1.30250787274	1.5245566825	TRUE	0	72D	9.58761743121	0.498004672702812	0.0137097580774747	105D	7.44336942549	0.354798423216837
1I2M	B	55	H	0.0949894630650631	-1.241	0.00446428571429	0.00446428571429	1.890969561	1.99584233906	1.61605850786	1.70866647154	FALSE	7.58115429883	72D	11.0360403509	0.498004672702812	0.0137097580774747	105D	8.44494448317	0.354798423216837
1I2M	B	56	T	0.413600344010371	-0.8042	0	0	1.80814035899	1.93878670303	1.59996248276	1.72698870179	FALSE	10.3532704134	72D	15.5289766845	0.498004672702812	0.0137097580774747	105D	13.0023498027	0.354798423216837
1I2M	B	57	V	0.815961548237852	-0.2524	0	0	1.76410251463	1.85613817054	1.58822839361	1.68620081886	FALSE	12.8538312294	72D	16.0591426809	0.498004672702812	0.0137097580774747	105D	13.1504546755	0.354798423216837
1I2M	B	58	C	0.540415304560653	-0.6302	0	0	1.61786918749	1.74956355891	1.47574503168	1.61332455855	FALSE	16.1432856856	72D	19.7769488579	0.498004672702812	0.0137097580774747	105D	17.7328079899	0.354798423216837
1I2M	B	59	L	0.45068950529391	-0.7533	0.00995024875622	0.00995024875622	1.46992034068	1.65317812537	1.36203567998	1.54010406227	FALSE	20.539724821	72D	24.1562152534	0.498004672702812	0.0137097580774747	105D	20.539724821	0.354798423216837
1I2M	B	60	S	0.845745268662512	-0.2115	0.00645161290323	0.00645161290323	1.31273122385	1.48147496671	1.21726498985	1.38499511166	FALSE	22.6229920939	72D	25.4565213531	0.498004672702812	0.0137097580774747	105D	24.4042620838	0.354798423216837
1I2M	B	61	K	2.25344752646955	1.72	0.449152542373	0.449152542373	0.973956246504	1.24375581884	0.899205376921	1.16195699478	FALSE	28.3510912088	72D	31.9908636335	0.498004672702812	0.0137097580774747	105D	28.6969535438	0.354798423216837
1I2M	B	62	S	2.12045103903868	1.537	0.348387096774	0.348387096774	1.05127834557	1.08651629316	0.970636540698	1.00856683245	FALSE	26.0199793851	72D	28.5519251939	0.498004672702812	0.0137097580774747	105D	27.8722121927	0.354798423216837
1I2M	B	63	G	1.08364039406703	0.1147	0.0288461538462	0.0288461538462	1.23279741724	1.3522666004	1.14318354301	1.26444118045	FALSE	24.1512453676	72D	26.7154202352	0.498004672702812	0.0137097580774747	105D	24.701162565	0.354798423216837
1I2M	B	64	Q	1.64728325417899	0.8877	0.333333333333	0.333333333333	1.07868524619	1.34924469816	0.987233048775	1.25075851378	FALSE	23.1078418526	72D	25.2462663475	0.498004672702812	0.0137097580774747	105D	26.0411064832	0.354798423216837
1I2M	B	65	V	0.673411791991524	-0.4479	0.0229885057471	0.0229885057471	1.52163329085	1.55928775999	1.39169733038	1.43899477618	FALSE	16.9892438302	72D	19.4543931734	0.498004672702812	0.0137097580774747	105D	18.2719716115	0.354798423216837
1I2M	B	66	Y	0.68165382783231	-0.4367	0.0608365019011	0.0608365019011	1.28542965323	1.61103650592	1.16963712304	1.47399086185	FALSE	18.6448574292	72D	21.2549620661	0.498004672702812	0.0137097580774747	105D	22.3896114917	0.354798423216837
1I2M	B	67	S	0.299710394210414	-0.9604	0	0	1.62507041918	1.75239529219	1.4396419658	1.57770089739	FALSE	10.9392598811	72D	13.4472551332	0.498004672702812	0.0137097580774747	105D	15.1978014103	0.354798423216837
1I2M	B	68	F	0.442447469453124	-0.7646	0	0	1.67031721595	1.79864269024	1.47932937145	1.58455524179	FALSE	10.9530018087	72D	15.2001082583	0.498004672702812	0.0137097580774747	105D	16.0050964443	0.354798423216837
1I2M	B	69	G	0.0962632322404573	-1.239	0	0	1.72153581774	1.91459381105	1.42248091014	1.62193538603	FALSE	5.59829745612	72D	9.28354026711	0.498004672702812	0.0137097580774747	105D	12.3213921512	0.354798423216837
1I2M	B	70	C	0.386813727527816	-0.8408	0.059880239521	0.197604790419	1.71877872588	1.76758954012	1.2159941369	1.36998564043	TRUE	0	72D	4.27956865048	0.498004672702812	0.0137097580774747	105D	10.1435165276	0.354798423216837
1I2M	B	71	N	0.107352516826243	-1.224	0.0615384615385	0.0666666666667	1.54908113203	1.67521541744	1.26980085172	1.33964693225	FALSE	7.02581726771	72D	7.26648986514	0.498004672702812	0.0137097580774747	105D	14.2797284377	0.354798423216837
1I2M	B	72	D	0.0957762028498654	-1.24	0.0932642487047	0.668393782383	1.56087278181	1.55758365321	0.938885606219	1.08743105287	TRUE	0	72D	0	0.498004672702812	0.0137097580774747	105D	12.642813589	0.354798423216837
1I2M	B	73	E	0.518873619976779	-0.6597	0.085201793722	0.174887892377	1.64818942114	1.64327209734	1.15409906894	1.26683464156	FALSE	5.29871406018	72D	6.51416733166	0.498004672702812	0.0137097580774747	105D	10.0796011996	0.354798423216837
1I2M	B	74	G	0.400113376270903	-0.8226	0	0	1.59937957341	1.70719247686	1.32050895976	1.43826418652	FALSE	8.0949188859	72D	8.0949188859	0.498004672702812	0.0137097580774747	105D	12.8232454226	0.354798423216837
1I2M	B	75	A	0.200244007131833	-1.097	0.015503875969	0.015503875969	1.79796242545	1.88025023139	1.50225915405	1.62093274066	FALSE	6.76428362219	72D	8.83987210616	0.498004672702812	0.0137097580774747	105D	9.07818745495	0.354798423216837
1I2M	B	76	L	0.0982488136021013	-1.237	0	0	1.6783636216	1.74038307887	1.43172897125	1.52289908894	FALSE	7.22932851743	72D	9.39727332563	0.498004672702812	0.0137097580774747	105D	13.5421160684	0.354798423216837
1I2M	B	77	G	0.0967502616310493	-1.239	0.0288461538462	0.0288461538462	1.49587199527	1.60822793682	1.30915372824	1.42714513957	FALSE	11.8063396745	72D	12.6400630956	0.498004672702812	0.0137097580774747	105D	15.80503098	0.354798423216837
1I2M	B	78	R	0.120989339762816	-1.205	0.124087591241	0.124087591241	1.39406639901	1.3756657842	1.21309123743	1.20544122055	FALSE	11.6488414225	72D	13.0932746991	0.498004672702812	0.0137097580774747	105D	18.3396922138	0.354798423216837
1I2M	B	79	D	1.56373898179284	0.7731	0.637305699482	0.637305699482	0.953089704659	1.15976138769	0.774793873308	0.979756575413	FALSE	13.7109074316	72D	13.7109074316	0.498004672702812	0.0137097580774747	105D	22.7071301845	0.354798423216837
1I2M	B	80	T	0.314883232917316	-0.9395	0.197674418605	0.197674418605	1.34008603679	1.26016097182	1.09063442906	1.04148866695	FALSE	9.12418818899	72D	9.12418818899	0.498004672702812	0.0137097580774747	105D	17.8910339744	0.354798423216837
1I2M	B	81	S	1.03044179909468	0.04173	0.645161290323	0.645161290323	0.898077682819	1.01883339932	0.686026085886	0.796476389213	FALSE	12.7462501586	72D	12.7462501586	0.498004672702812	0.0137097580774747	105D	23.43876877	0.354798423216837
1I2M	B	82	V	1.44909975600735	0.6158	0.632183908046	0.632183908046	0.820726122845	0.975606848178	0.640854357998	0.775343509398	FALSE	15.5098300326	72D	15.5098300326	0.498004672702812	0.0137097580774747	105D	25.6474503472	0.354798423216837
1I2M	B	83	E	0.675846938944484	-0.4445	0.704035874439	0.730941704036	0.868209953293	1.03164245833	0.589535015328	0.784793317202	FALSE	13.0806203498	72D	14.1633944775	0.498004672702812	0.0137097580774747	105D	24.9874865812	0.354798423216837
1I2M	B	84	G	0.900255096609531	-0.1367	0.173076923077	0.173076923077	1.14710040305	1.20325918034	0.90465225239	0.96816884238	FALSE	11.2442489261	72D	12.7889548955	0.498004672702812	0.0137097580774747	105D	21.772885834	0.354798423216837
1I2M	B	85	S	0.650184236440217	-0.4797	0.154838709677	0.154838709677	1.16712459793	1.27690366223	0.958289520973	1.07662753781	FALSE	12.0826206789	72D	12.3745379138	0.498004672702812	0.0137097580774747	105D	21.1746473459	0.354798423216837
1I2M	B	86	E	0.484968881631726	-0.7062	0.152466367713	0.251121076233	1.39124332081	1.54442699448	1.0772665947	1.30132806424	FALSE	7.55458205985	72D	8.56793834288	0.498004672702812	0.0137097580774747	105D	17.3473886237	0.354798423216837
1I2M	B	87	M	1.55549694595205	0.7618	0.0580357142857	0.0580357142857	1.40685345955	1.59832369812	1.1200628469	1.36418682632	FALSE	7.34863803832	72D	11.7479737626	0.498004672702812	0.0137097580774747	105D	18.3874731956	0.354798423216837
1I2M	B	88	V	2.63370508912401	2.24	0.362068965517	0.362068965517	1.16462998501	1.46718274828	0.994379007551	1.2898218909	FALSE	13.1698528989	72D	16.4082701363	0.498004672702812	0.0137097580774747	105D	21.8963466134	0.354798423216837
1I2M	B	89	P	0.14050797918577	-1.179	0.182389937107	0.182389937107	1.37037470398	1.48537658468	1.21908292571	1.33068689103	FALSE	14.2876363652	72D	17.9054380718	0.498004672702812	0.0137097580774747	105D	20.482568438	0.354798423216837
1I2M	B	90	G	1.54144802122344	0.7426	0.125	0.125	1.27085818852	1.36457799771	1.12133874246	1.21858900103	FALSE	14.4463984516	72D	16.4192120927	0.498004672702812	0.0137097580774747	105D	20.5910707142	0.354798423216837
1I2M	B	91	K	2.06425534012423	1.459	0.483050847458	0.483050847458	0.990329754835	1.31941389007	0.883567679726	1.1933789751	FALSE	20.0920028695	72D	21.6452674007	0.498004672702812	0.0137097580774747	105D	24.7748008457	0.354798423216837
1I2M	B	92	V	0.250070860169314	-1.029	0.0229885057471	0.0229885057471	1.43433391436	1.41566055075	1.29053214566	1.28302215627	FALSE	15.0948067761	72D	16.7646774747	0.498004672702812	0.0137097580774747	105D	18.2541519239	0.354798423216837
1I2M	B	93	E	2.23846200675903	1.699	0.766816143498	0.766816143498	0.845758404958	1.14169018745	0.732306050075	1.0275490876	FALSE	19.8534495269	72D	20.1678288307	0.498004672702812	0.0137097580774747	105D	24.9895128958	0.354798423216837
1I2M	B	94	L	0.798728200570753	-0.276	0.174129353234	0.174129353234	1.24845840198	1.17990593699	1.13736222072	1.07593639695	FALSE	20.2944629841	72D	21.6175041554	0.498004672702812	0.0137097580774747	105D	21.5635989387	0.354798423216837
1I2M	B	95	Q	2.25344752646955	1.718	0.853333333333	0.853333333333	0.69081275349	0.96504105086	0.609166958265	0.878883802072	FALSE	26.2672349522	72D	26.9908320619	0.498004672702812	0.0137097580774747	105D	29.2347170446	0.354798423216837
1I2M	B	96	E	2.0118060211374	1.388	0.27802690583	0.27802690583	1.02242036408	1.11277936661	0.935382975756	1.02777753021	FALSE	25.4911878707	72D	26.7581944711	0.498004672702812	0.0137097580774747	105D	25.8542422846	0.354798423216837
1I2M	B	97	K	1.43917184919913	0.6022	0.440677966102	0.440677966102	0.968519131796	1.20200696153	0.893780107831	1.1203458156	FALSE	28.1457454873	72D	30.8582085296	0.498004672702812	0.0137097580774747	105D	28.1457454873	0.354798423216837
1I2M	B	98	V	0.663671204179686	-0.4613	0.0229885057471	0.0229885057471	1.43884854191	1.49354386512	1.33291288847	1.39936584846	FALSE	20.8487824242	72D	23.760241991	0.498004672702812	0.0137097580774747	105D	20.8487824242	0.354798423216837
1I2M	B	99	V	0.648873003465546	-0.4815	0.149425287356	0.149425287356	1.25255739371	1.45420848133	1.16548254921	1.36291877103	FALSE	24.0140283185	72D	29.0288036492	0.498004672702812	0.0137097580774747	105D	24.0140283185	0.354798423216837
1I2M	B	100	Q	0.637633863682656	-0.4968	0.0355555555556	0.0355555555556	1.56535557348	1.62819390995	1.45306494001	1.5199585445	FALSE	18.6575368289	72D	26.0669400027	0.498004672702812	0.0137097580774747	105D	18.6575368289	0.354798423216837
1I2M	B	101	V	0.479536630736662	-0.7138	0.0114942528736	0.0114942528736	1.6836404832	1.77281451605	1.54634399768	1.6404303585	FALSE	15.8290062731	72D	20.4891894082	0.498004672702812	0.0137097580774747	105D	15.8290062731	0.354798423216837
1I2M	B	102	S	0.465862344000812	-0.7324	0.0258064516129	0.0258064516129	1.87264874027	1.87300364586	1.70864090354	1.71301993211	FALSE	12.1832009583	72D	20.0306170746	0.498004672702812	0.0137097580774747	105D	12.1832009583	0.354798423216837
1I2M	B	103	A	0.248572308198262	-1.03	0.100775193798	0.100775193798	1.94398484158	1.99117064804	1.7258868196	1.78546878963	FALSE	8.8846301173	72D	15.4166780124	0.498004672702812	0.0137097580774747	105D	8.8846301173	0.354798423216837
1I2M	B	104	G	0.244263971281487	-1.036	0.0288461538462	0.0288461538462	1.96443178259	2.0448586751	1.68693273779	1.78324740448	FALSE	5.29233920117	72D	14.6494973149	0.498004672702812	0.0137097580774747	105D	5.29233920117	0.354798423216837
1I2M	B	105	D	0.103755992095718	-1.229	0.0621761658031	0.290155440415	1.97142154719	1.97685680073	1.48570577377	1.60770666976	TRUE	0	72D	12.642813589	0.498004672702812	0.0137097580774747	105D	0	0.354798423216837
1I2M	B	106	S	0.250445498162077	-1.028	0.0129032258065	0.0903225806452	1.80946076003	1.91248463096	1.36815093328	1.56791146244	FALSE	5.35805889478	72D	8.82541228823	0.498004672702812	0.0137097580774747	105D	5.92448500972	0.354798423216837
1I2M	B	107	H	0.283413641525223	-0.9826	0	0	1.86214257415	1.95328149448	1.62586164687	1.70920655802	FALSE	8.07905565988	72D	15.1740156625	0.498004672702812	0.0137097580774747	105D	8.07905565988	0.354798423216837
1I2M	B	108	T	0.48665475259916	-0.704	0	0	1.80891142803	1.89727377763	1.61301415693	1.70519330907	FALSE	11.3885364634	72D	14.375894784	0.498004672702812	0.0137097580774747	105D	11.3885364634	0.354798423216837
1I2M	B	109	A	0.422404336840302	-0.792	0	0	1.78843977546	1.81303192674	1.63177153357	1.66022209943	FALSE	13.451436764	72D	19.3163067951	0.498004672702812	0.0137097580774747	105D	13.451436764	0.354798423216837
1I2M	B	110	A	0.24332737629958	-1.038	0	0	1.57005338799	1.70944011716	1.44322669808	1.58449498759	FALSE	17.5681201923	72D	20.7594982576	0.498004672702812	0.0137097580774747	105D	17.5681201923	0.354798423216837
1I2M	B	111	L	0.290344444391339	-0.9731	0	0	1.48144718153	1.62781205864	1.38015012881	1.5229922858	FALSE	20.8035708438	72D	26.8215574238	0.498004672702812	0.0137097580774747	105D	20.8035708438	0.354798423216837
1I2M	B	112	T	0.325560415711062	-0.925	0	0	1.27855478985	1.44337157448	1.18862723518	1.35389497863	FALSE	24.0361583244	72D	27.3119195617	0.498004672702812	0.0137097580774747	105D	24.0361583244	0.354798423216837
1I2M	B	113	D	1.62948794952274	0.8633	0.274611398964	0.274611398964	0.994639246021	1.23620583029	0.920963120351	1.15907434004	FALSE	28.1515255916	72D	31.5777314091	0.498004672702812	0.0137097580774747	105D	28.1515255916	0.354798423216837
1I2M	B	114	D	1.28875469510478	0.396	0.321243523316	0.321243523316	1.02044844286	1.11463675484	0.945822591583	1.04215174311	FALSE	28.0824634226	72D	31.6041275521	0.498004672702812	0.0137097580774747	105D	28.0824634226	0.354798423216837
1I2M	B	115	G	0.120633433669692	-1.206	0.0288461538462	0.0288461538462	1.263286651	1.36743744097	1.17955388539	1.28546915496	FALSE	25.0646271492	72D	30.3599211341	0.498004672702812	0.0137097580774747	105D	25.0646271492	0.354798423216837
1I2M	B	116	R	1.71865179180034	0.9854	0.240875912409	0.240875912409	1.0831933017	1.32943630501	0.999384637879	1.23921575248	FALSE	26.1241902097	72D	28.7449236685	0.498004672702812	0.0137097580774747	105D	26.1241902097	0.354798423216837
1I2M	B	117	V	0.299897713206795	-0.9601	0.0114942528736	0.0114942528736	1.52437770721	1.5290407466	1.40664921861	1.42012443905	FALSE	18.6557015473	72D	24.0353075671	0.498004672702812	0.0137097580774747	105D	18.6557015473	0.354798423216837
1I2M	B	118	F	1.0677182793746	0.09285	0.0875	0.0875	1.24568147194	1.5579910998	1.13729610252	1.43613292652	FALSE	21.5624949291	72D	23.04308047	0.498004672702812	0.0137097580774747	105D	21.5624949291	0.354798423216837
1I2M	B	119	L	1.13047014316241	0.179	0	0	1.63214890676	1.6764786495	1.46212419958	1.52493692456	FALSE	13.727487711	72D	17.7688315564	0.498004672702812	0.0137097580774747	105D	13.727487711	0.354798423216837
1I2M	B	120	W	0.44825435834095	-0.7567	0	0	1.62533269175	1.72456796026	1.45584823389	1.54233672777	FALSE	13.6855915191	72D	15.1509396398	0.498004672702812	0.0137097580774747	105D	14.6856302568	0.354798423216837
1I2M	B	121	G	0.0963006960397337	-1.239	0	0	1.65399008722	1.85084413241	1.4035013745	1.60999453431	FALSE	10.4527640519	72D	10.9735840781	0.498004672702812	0.0137097580774747	105D	11.3688674251	0.354798423216837
1I2M	B	122	S	0.561769670148145	-0.6009	0	0	1.62631891672	1.80271400649	1.31416066043	1.5315506443	FALSE	6.84460886746	72D	11.2951099324	0.498004672702812	0.0137097580774747	105D	10.8080863312	0.354798423216837
1I2M	B	123	F	0.274235010702529	-0.9952	0	0	1.72938562187	1.82113410705	1.49224276166	1.52760853015	FALSE	10.0973611861	72D	16.3663842618	0.498004672702812	0.0137097580774747	105D	10.1727565929	0.354798423216837
1I2M	B	124	R	0.19368784225848	-1.106	0.0474452554745	0.343065693431	1.72117241621	1.7629673112	1.11196755242	1.36606701178	TRUE	0	72D	10.0111223727	0.498004672702812	0.0137097580774747	105D	8.07793662385	0.354798423216837
1I2M	B	125	D	0.286410745467327	-0.9785	0.0777202072539	0.103626943005	1.57392256424	1.6653175237	1.16933667298	1.24072328558	FALSE	6.5212838617	72D	17.6593881345	0.498004672702812	0.0137097580774747	105D	12.3960562184	0.354798423216837
1I2M	B	126	N	0.635760673718841	-0.4994	0.2	0.687179487179	1.56226584059	1.58331824278	0.857850842713	0.988090408737	TRUE	0	72D	19.2478723076	0.498004672702812	0.0137097580774747	105D	12.8636173599	0.354798423216837
1I2M	B	127	N	0.50276418628797	-0.6818	0.482051282051	0.574358974359	1.31763269805	1.48221543691	0.804497003547	0.886498669733	FALSE	5.63787346863	72D	19.209592359	0.498004672702812	0.0137097580774747	105D	15.7736503166	0.354798423216837
1I2M	B	128	G	0.0953641010578261	-1.241	0.0576923076923	0.134615384615	1.56885401687	1.59427127977	0.965646559714	1.00909828085	FALSE	4.34300311959	72D	13.2892177655	0.498004672702812	0.0137097580774747	105D	11.7406161852	0.354798423216837
1I2M	B	129	V	1.19153613598278	0.2626	0.201149425287	0.201149425287	1.49443530415	1.56604709407	1.08716170492	1.16685028236	FALSE	5.111581012	72D	11.0687867334	0.498004672702812	0.0137097580774747	105D	12.0556019672	0.354798423216837
1I2M	B	130	I	0.470357999913968	-0.7264	0.00507614213198	0.00507614213198	1.55288540495	1.5386923239	1.25361899982	1.2452705516	FALSE	8.1763558572	72D	16.8675511475	0.498004672702812	0.0137097580774747	105D	12.5450719953	0.354798423216837
1I2M	B	131	G	0.0994663870785811	-1.235	0	0	1.43015615759	1.62725029323	1.17636118587	1.38318272514	FALSE	9.36608416454	72D	15.1166950287	0.498004672702812	0.0137097580774747	105D	14.0125231258	0.354798423216837
1I2M	B	132	L	0.277232114644633	-0.991	0.00995024875622	0.00995024875622	1.54188883892	1.63441759597	1.34018869602	1.43064108596	FALSE	12.0976383955	72D	15.3131796465	0.498004672702812	0.0137097580774747	105D	13.5448931279	0.354798423216837
1I2M	B	133	L	0.694953476575398	-0.4183	0.218905472637	0.218905472637	1.30646983853	1.39610103472	1.15647926106	1.23574824832	FALSE	16.4288882064	72D	20.2327886115	0.498004672702812	0.0137097580774747	105D	17.6911360984	0.354798423216837
1I2M	B	134	E	2.09047999961764	1.496	0.578475336323	0.578475336323	0.923205003243	1.22690682176	0.774874964437	1.06348320689	FALSE	17.5754264631	72D	20.9537747463	0.498004672702812	0.0137097580774747	105D	21.4683997457	0.354798423216837
1I2M	B	135	P	1.76585617888848	1.05	0.358490566038	0.358490566038	1.04598882923	1.25497500262	0.867696255231	1.06255213937	FALSE	15.2978785511	72D	21.4129285702	0.498004672702812	0.0137097580774747	105D	20.1204109342	0.354798423216837
1I2M	B	136	M	1.4496617129965	0.6167	0.495535714286	0.495535714286	1.08112456858	1.28753180148	0.807475216948	1.04435986409	FALSE	11.0578900008	72D	17.2820492787	0.498004672702812	0.0137097580774747	105D	17.8596688984	0.354798423216837
1I2M	B	137	K	1.53751432229942	0.737	0.567796610169	0.567796610169	0.891819279828	1.31120466443	0.699804280318	1.09085165776	FALSE	15.1639801209	72D	17.91384532	0.498004672702812	0.0137097580774747	105D	20.774726529	0.354798423216837
1I2M	B	138	K	1.63979049432373	0.8774	0.389830508475	0.398305084746	1.31516731671	1.49773616985	1.00339163656	1.26053861214	FALSE	9.2689160564	72D	9.2689160564	0.498004672702812	0.0137097580774747	105D	14.5604843158	0.354798423216837
1I2M	B	139	S	0.82813728300265	-0.2357	0.135483870968	0.135483870968	1.27463288353	1.42531695542	1.09634820252	1.23016245893	FALSE	15.0426478132	72D	15.0440030571	0.498004672702812	0.0137097580774747	105D	17.1714553561	0.354798423216837
1I2M	B	140	M	1.99682050142688	1.368	0.339285714286	0.339285714286	1.26220453812	1.42780018326	1.01623753299	1.22575308671	FALSE	9.71744591584	72D	9.71744591584	0.498004672702812	0.0137097580774747	105D	16.5428500113	0.354798423216837
1I2M	B	141	V	2.60186085973916	2.196	0.505747126437	0.505747126437	1.07066079414	1.35057733088	0.91875990502	1.19321461112	FALSE	16.0379099819	72D	16.0379099819	0.498004672702812	0.0137097580774747	105D	20.265984429	0.354798423216837
1I2M	B	142	P	0.290344444391339	-0.9732	0.157232704403	0.157232704403	1.31580857434	1.42187621639	1.17689679514	1.28359869219	FALSE	16.9104792532	72D	17.5726097518	0.498004672702812	0.0137097580774747	105D	18.9638994355	0.354798423216837
1I2M	B	143	V	1.56036723985797	0.7684	0.264367816092	0.264367816092	1.21001175679	1.29522971514	1.06705918304	1.1672672154	FALSE	17.8220317098	72D	18.7260995567	0.498004672702812	0.0137097580774747	105D	18.9810931294	0.354798423216837
1I2M	B	144	Q	1.68512169144805	0.9394	0.284444444444	0.284444444444	1.04796064286	1.27673244031	0.951764030257	1.16579753738	FALSE	24.1357802772	72D	26.2450331027	0.498004672702812	0.0137097580774747	105D	24.1357802772	0.354798423216837
1I2M	B	145	V	1.10199765571242	0.1398	0.0172413793103	0.0172413793103	1.40121943549	1.33261082747	1.2761791705	1.21799600933	FALSE	18.8186777442	72D	23.2878542396	0.498004672702812	0.0137097580774747	105D	18.8186777442	0.354798423216837
1I2M	B	146	Q	1.98183498171636	1.346	0.64	0.64	0.885709834065	1.090876805	0.789565056277	0.992824505473	FALSE	24.5987272033	72D	27.550414691	0.498004672702812	0.0137097580774747	105D	25.1177966847	0.354798423216837
1I2M	B	147	L	2.29091132574585	1.77	0.179104477612	0.179104477612	1.22319408291	1.11440821831	1.1229344877	1.02470604938	FALSE	22.7369630094	72D	28.5840231872	0.498004672702812	0.0137097580774747	105D	22.7369630094	0.354798423216837
1I2M	B	148	D	3.44854272338358	3.359	0.80829015544	0.80829015544	0.780511189354	0.910970839244	0.703188335326	0.835182684253	FALSE	28.2824791017	72D	34.2336881481	0.498004672702812	0.0137097580774747	105D	28.9881200926	0.354798423216837
1I2M	B	149	V	2.21223734726562	1.662	0.206896551724	0.206896551724	1.03034755692	1.04501951408	0.951684933322	0.969477071173	FALSE	27.1048235128	72D	34.1757709883	0.498004672702812	0.0137097580774747	105D	27.5168312177	0.354798423216837
1I2M	B	150	P	1.80968882404176	1.11	0.383647798742	0.383647798742	1.0044337033	1.22366337816	0.931448156758	1.14615532075	FALSE	28.441184716	72D	34.5322896273	0.498004672702812	0.0137097580774747	105D	28.441184716	0.354798423216837
1I2M	B	151	V	0.801912623509239	-0.2717	0.00574712643678	0.00574712643678	1.42938154962	1.49287275085	1.32934599437	1.40348124114	FALSE	21.4556745549	72D	28.3792837589	0.498004672702812	0.0137097580774747	105D	21.4556745549	0.354798423216837
1I2M	B	152	V	1.33221270226529	0.4555	0.0919540229885	0.0919540229885	1.26744499258	1.46921498147	1.18337068777	1.3817676319	FALSE	24.7509383379	72D	32.724234381	0.498004672702812	0.0137097580774747	105D	24.7509383379	0.354798423216837
1I2M	B	153	K	0.606913548276088	-0.5391	0.0805084745763	0.0805084745763	1.6162976172	1.60569229801	1.50287353421	1.50210953658	FALSE	18.830173363	72D	28.3297389714	0.498004672702812	0.0137097580774747	105D	18.830173363	0.354798423216837
1I2M	B	154	V	0.489464537544882	-0.7	0.0287356321839	0.0287356321839	1.70128142346	1.74656962288	1.57221959207	1.62120188755	FALSE	16.2111744079	72D	23.5069405863	0.498004672702812	0.0137097580774747	105D	16.2111744079	0.354798423216837
1I2M	B	155	A	0.385502494553145	-0.8427	0.0852713178295	0.0852713178295	1.76333397428	1.83639619832	1.61303996433	1.68697108603	FALSE	14.0461689462	72D	24.2424374542	0.498004672702812	0.0137097580774747	105D	14.0461689462	0.354798423216837
1I2M	B	156	S	0.257188982031812	-1.019	0.129032258065	0.129032258065	1.94125677512	1.96611766798	1.74248465844	1.77609607258	FALSE	9.44487416779	72D	18.5801204535	0.498004672702812	0.0137097580774747	105D	9.44487416779	0.354798423216837
1I2M	B	157	G	0.0962632322404573	-1.239	0.0288461538462	0.0288461538462	1.92306653173	2.01958812051	1.67385184067	1.78303547973	FALSE	7.56349323203	72D	19.3159797376	0.498004672702812	0.0137097580774747	105D	7.56349323203	0.354798423216837
1I2M	B	158	N	0.818958652179956	-0.2484	0.0769230769231	0.14358974359	1.97904697634	1.9775401082	1.57004914943	1.66235635173	FALSE	3.66764135291	72D	16.2781743289	0.498004672702812	0.0137097580774747	105D	3.66764135291	0.354798423216837
1I2M	B	159	D	0.34766405728408	-0.8945	0.0932642487047	0.0932642487047	1.78868060412	1.92113167088	1.40538902126	1.62844954622	FALSE	5.24184189913	72D	14.3340837893	0.498004672702812	0.0137097580774747	105D	5.24184189913	0.354798423216837
1I2M	B	160	H	0.0950269268643394	-1.241	0	0	1.83808990079	1.92719548064	1.61432081467	1.70654029338	FALSE	8.42087545863	72D	21.4830311772	0.498004672702812	0.0137097580774747	105D	10.3675138945	0.354798423216837
1I2M	B	161	L	1.03512477400422	0.04821	0	0	1.77306809454	1.86643799089	1.6087159501	1.69188142157	FALSE	12.9871614001	72D	20.6310168492	0.498004672702812	0.0137097580774747	105D	12.9871614001	0.354798423216837
1I2M	B	162	V	0.714996609188219	-0.3907	0.0114942528736	0.0114942528736	1.75060815965	1.80506475208	1.59866616088	1.66135061537	FALSE	13.8895213962	72D	25.0808272247	0.498004672702812	0.0137097580774747	105D	14.7679925503	0.354798423216837
1I2M	B	163	M	0.760140487316162	-0.3289	0	0	1.5631216021	1.69327319673	1.43811451486	1.57526949845	FALSE	17.7950150154	72D	25.1269454509	0.498004672702812	0.0137097580774747	105D	17.7950150154	0.354798423216837
1I2M	B	164	L	0.337923469472242	-0.9079	0.0199004975124	0.0199004975124	1.40836101885	1.60568278492	1.3111313612	1.50503307997	FALSE	21.7787094987	72D	31.9346914339	0.498004672702812	0.0137097580774747	105D	22.3746277923	0.354798423216837
1I2M	B	165	T	0.659550186259292	-0.4669	0.0116279069767	0.0116279069767	1.27002291129	1.44395108861	1.18293848294	1.35765816276	FALSE	24.239013457	72D	33.0659949031	0.498004672702812	0.0137097580774747	105D	24.9716863949	0.354798423216837
1I2M	B	166	A	2.13730974871301	1.559	0.457364341085	0.457364341085	1.05274117264	1.18640713832	0.980304246511	1.11239804986	FALSE	28.4487359691	72D	35.9487642463	0.498004672702812	0.0137097580774747	105D	28.4487359691	0.354798423216837
1I2M	B	167	D	2.1972518275551	1.643	0.476683937824	0.476683937824	0.903968396746	1.05575300686	0.83544458066	0.984924876718	FALSE	29.2568534123	72D	38.5103647247	0.498004672702812	0.0137097580774747	105D	30.5205016841	0.354798423216837
1I2M	B	168	G	0.238831720386424	-1.044	0.0288461538462	0.0288461538462	1.18052249631	1.29828649454	1.09968339333	1.21893269925	FALSE	25.0484303695	72D	36.271317348	0.498004672702812	0.0137097580774747	105D	26.8431598549	0.354798423216837
1I2M	B	169	D	1.89379505341705	1.226	0.113989637306	0.113989637306	1.13580401353	1.33577667332	1.05306756626	1.24826419316	FALSE	24.1543111727	72D	35.9550020733	0.498004672702812	0.0137097580774747	105D	27.1077334487	0.354798423216837
1I2M	B	170	L	0.661048738230344	-0.4649	0	0	1.54327018373	1.54437939687	1.42511776362	1.43926054486	FALSE	17.1929294214	72D	30.1441282852	0.498004672702812	0.0137097580774747	105D	19.8759105806	0.354798423216837
1I2M	B	171	Y	1.20502310372225	0.281	0.174904942966	0.174904942966	1.23288315771	1.58018756721	1.1325026277	1.46475232931	FALSE	21.1341351792	72D	30.9053062693	0.498004672702812	0.0137097580774747	105D	23.1906059123	0.354798423216837
1I2M	B	172	T	0.324436501732773	-0.9265	0	0	1.5808751098	1.70656749315	1.43167943239	1.5641597462	FALSE	13.2387265189	72D	26.4318709671	0.498004672702812	0.0137097580774747	105D	16.8542557069	0.354798423216837
1I2M	B	173	L	1.66863761976648	0.917	0	0	1.57197432646	1.71432183897	1.41072734549	1.54937140223	FALSE	15.1169447816	72D	21.8657286908	0.498004672702812	0.0137097580774747	105D	15.1169447816	0.354798423216837
1I2M	B	174	G	0.0953641010578261	-1.241	0	0	1.68617010671	1.79179638156	1.46700199982	1.58083174067	FALSE	10.984177444	72D	19.5810808753	0.498004672702812	0.0137097580774747	105D	12.0394778454	0.354798423216837
1I2M	B	175	C	0.95232977760359	-0.06537	0.0299401197605	0.0299401197605	1.70655341242	1.75940903735	1.38543138904	1.50035874131	FALSE	6.1564846832	72D	18.9794697444	0.498004672702812	0.0137097580774747	105D	10.3414658506	0.354798423216837
1I2M	B	176	G	0.619463921033649	-0.5217	0.00961538461538	0.00961538461538	1.6722773593	1.73056516817	1.43093621647	1.49805716878	FALSE	6.4555736922	72D	23.3502066693	0.498004672702812	0.0137097580774747	105D	14.0079099153	0.354798423216837
1I2M	B	177	E	0.537230881622167	-0.6347	0.143497757848	0.143497757848	1.52011046547	1.60927650491	1.12960725827	1.3128242455	FALSE	5.39043925821	72D	21.337606334	0.498004672702812	0.0137097580774747	105D	13.4844543475	0.354798423216837
1I2M	B	178	Q	0.287347340449234	-0.9773	0.0488888888889	0.186666666667	1.68602818611	1.6936635274	1.276156435	1.3939183241	TRUE	0	72D	22.5606580881	0.498004672702812	0.0137097580774747	105D	12.0110664697	0.354798423216837
1I2M	B	179	G	0.287534659445616	-0.9771	0.0288461538462	0.0288461538462	1.60361367959	1.78005162504	1.38107215357	1.5633324598	FALSE	6.33594781109	72D	27.1253999622	0.498004672702812	0.0137097580774747	105D	16.3558671017	0.354798423216837
1I2M	B	180	Q	0.13655554836212	-1.184	0.00444444444444	0.00444444444444	1.78559648511	1.8960925792	1.51965190555	1.68721036661	FALSE	4.82175004296	72D	22.5897290546	0.498004672702812	0.0137097580774747	105D	11.5723211598	0.354798423216837
1I2M	B	181	L	0.103212767006211	-1.23	0.00497512437811	0.00497512437811	1.64575752496	1.73989268344	1.45679716018	1.56681825715	FALSE	9.74693426624	72D	24.3078041809	0.498004672702812	0.0137097580774747	105D	15.024794128	0.354798423216837
1I2M	B	182	G	0.0962632322404573	-1.239	0.0480769230769	0.0480769230769	1.50589622666	1.61613895279	1.35187477786	1.46569412597	FALSE	11.4941385752	72D	29.6976744075	0.498004672702812	0.0137097580774747	105D	19.0706685514	0.354798423216837
1I2M	B	183	R	0.0978741756093383	-1.237	0.116788321168	0.116788321168	1.3539867254	1.38607068344	1.21246662874	1.25063380111	FALSE	14.1828747117	72D	28.0667954657	0.498004672702812	0.0137097580774747	105D	19.606213677	0.354798423216837
1I2M	B	184	V	0.570386343981694	-0.5893	0.0459770114943	0.0459770114943	1.33629859193	1.35087069324	1.16496243632	1.19612428978	FALSE	11.4076818663	72D	28.1292438222	0.498004672702812	0.0137097580774747	105D	19.6239190665	0.354798423216837
1I2M	B	185	P	0.974433419176609	-0.03516	0.396226415094	0.396226415094	1.00445849832	1.18643435058	0.859115696622	1.03087828179	FALSE	14.4360686181	72D	32.9209056182	0.498004672702812	0.0137097580774747	105D	24.2236617962	0.354798423216837
1I2M	B	186	E	1.23368291016862	0.3205	0.605381165919	0.605381165919	1.02677494348	1.22226227428	0.805415128233	1.02830683255	FALSE	10.7511685563	72D	32.1042698853	0.498004672702812	0.0137097580774747	105D	22.6463258551	0.354798423216837
1I2M	B	187	L	1.89379505341705	1.225	0.721393034826	0.721393034826	0.791859282556	1.04139625382	0.627388649653	0.860978485127	FALSE	15.9978147896	72D	34.0642715333	0.498004672702812	0.0137097580774747	105D	26.5649977297	0.354798423216837
1I2M	B	188	F	0.939217447856885	-0.08344	0.1875	0.1875	0.988601144447	1.27495308618	0.835774020502	1.09085799141	FALSE	15.7284493361	72D	31.7536587141	0.498004672702812	0.0137097580774747	105D	24.7545516465	0.354798423216837
1I2M	B	189	A	1.20090208580185	0.2755	0.0697674418605	0.0697674418605	1.30030762902	1.45402452564	1.05137426895	1.22493438369	FALSE	7.9073326002	72D	26.966939313	0.498004672702812	0.0137097580774747	105D	18.4103466116	0.354798423216837
1I2M	B	190	N	1.45958961980472	0.6303	0.476923076923	0.476923076923	1.14639850845	1.33258878237	0.834533908527	1.06183965444	FALSE	8.79664563416	72D	24.3403214686	0.498004672702812	0.0137097580774747	105D	18.7028766709	0.354798423216837
1I2M	B	191	R	0.159164951225368	-1.153	0.211678832117	0.211678832117	1.31344656798	1.38282115965	0.982568641657	1.138813248	FALSE	9.36417114194	72D	19.4056206784	0.498004672702812	0.0137097580774747	105D	16.0940023298	0.354798423216837
1I2M	B	192	G	1.10911577757491	0.1495	0.00961538461538	0.00961538461538	1.2431040261	1.36776433489	1.047938991	1.17817693038	FALSE	13.1408270632	72D	26.153936767	0.498004672702812	0.0137097580774747	105D	20.1973138419	0.354798423216837
1I2M	B	193	G	0.647561770490876	-0.4833	0.288461538462	0.288461538462	1.03568846603	1.14653679768	0.838600802446	0.954921010054	FALSE	14.6363956916	72D	28.200874367	0.498004672702812	0.0137097580774747	105D	22.6739379075	0.354798423216837
1I2M	B	194	R	0.191627333298283	-1.109	0.894160583942	0.894160583942	0.604642629693	0.881366038814	0.461949780475	0.718653766709	FALSE	20.8992400624	72D	33.8471455783	0.498004672702812	0.0137097580774747	105D	29.526601073	0.354798423216837
1I2M	B	195	Q	1.28838005711202	0.3955	0.528888888889	0.528888888889	0.808535414962	0.937663294055	0.677634110259	0.792372751649	FALSE	19.4047094085	72D	32.112482485	0.498004672702812	0.0137097580774747	105D	26.6853227541	0.354798423216837
1I2M	B	196	G	0.707503849332959	-0.401	0.230769230769	0.230769230769	1.00604685674	1.13388594253	0.828185671103	0.96106605159	FALSE	16.6965033916	72D	26.0033416906	0.498004672702812	0.0137097580774747	105D	22.1887332849	0.354798423216837
1I2M	B	197	L	1.38428738325935	0.5269	0.089552238806	0.089552238806	1.28197322396	1.33904362762	1.05347331425	1.15125376509	FALSE	12.5642752533	72D	20.7154957695	0.498004672702812	0.0137097580774747	105D	17.3718175785	0.354798423216837
1I2M	B	198	E	3.48600652265988	3.408	0.596412556054	0.596412556054	0.841979274533	1.20780079912	0.708110113581	1.057452297	FALSE	20.285181711	72D	27.0930556054	0.498004672702812	0.0137097580774747	105D	24.1170575668	0.354798423216837
1I2M	B	199	R	1.83666275952069	1.147	0.215328467153	0.215328467153	1.08366493895	1.25902015022	0.945101314802	1.11375916518	FALSE	15.8281230231	72D	30.2386178232	0.498004672702812	0.0137097580774747	105D	23.038036652	0.354798423216837
1I2M	B	200	L	0.706192616358288	-0.403	0.0149253731343	0.0149253731343	1.43764589309	1.5341599667	1.22989489744	1.35970534519	FALSE	11.0515038545	72D	23.1724200929	0.498004672702812	0.0137097580774747	105D	16.4018230325	0.354798423216837
1I2M	B	201	L	0.348226014273225	-0.8938	0.00497512437811	0.00497512437811	1.38930753985	1.54103114245	1.19332841107	1.37356022955	FALSE	12.911441044	72D	19.8250728247	0.498004672702812	0.0137097580774747	105D	15.7972388463	0.354798423216837
1I2M	B	202	V	2.19537863759128	1.64	0.35632183908	0.35632183908	1.06823270818	1.32728177699	0.941216906788	1.19372386286	FALSE	19.5409445893	72D	26.4492588079	0.498004672702812	0.0137097580774747	105D	21.6571005913	0.354798423216837
1I2M	B	203	P	0.101320845142758	-1.232	0.14465408805	0.14465408805	1.32197032231	1.41142071808	1.19569605097	1.28729436399	FALSE	19.0881653604	72D	25.3850728204	0.498004672702812	0.0137097580774747	105D	19.5777164792	0.354798423216837
1I2M	B	204	K	1.88442910359798	1.214	0.39406779661	0.39406779661	1.04815635775	1.30355573578	0.930219124726	1.18968111055	FALSE	18.5787666896	72D	29.9032728076	0.498004672702812	0.0137097580774747	105D	23.1463796134	0.354798423216837
1I2M	B	205	C	2.41079548343002	1.936	0.14371257485	0.14371257485	1.15852005604	1.32072904171	1.06161329033	1.21649090306	FALSE	20.6412042306	72D	33.6668128158	0.498004672702812	0.0137097580774747	105D	24.876209121	0.354798423216837
1I2M	B	206	V	0.541726537535323	-0.6284	0.00574712643678	0.00574712643678	1.40397901716	1.38831791542	1.283826248	1.27767311106	FALSE	15.9459450068	72D	31.66546443	0.498004672702812	0.0137097580774747	105D	21.3944055204	0.354798423216837
1I2M	B	207	M	2.81353132565026	2.486	0.700892857143	0.700892857143	0.901179214668	1.12966522355	0.808949802986	1.03411739009	FALSE	21.3012812835	72D	36.5154003604	0.498004672702812	0.0137097580774747	105D	27.5373379215	0.354798423216837
1I2M	B	208	L	2.02679154084792	1.409	0.124378109453	0.124378109453	1.13066298408	1.07228968015	1.02879343465	0.981468472145	FALSE	18.8575704703	72D	36.8911349912	0.498004672702812	0.0137097580774747	105D	25.9480238722	0.354798423216837
1I2M	B	209	K	2.05676258026897	1.449	0.970338983051	0.970338983051	0.579599109592	0.816752203961	0.508407703038	0.738941364464	FALSE	26.7395609194	72D	44.8842477563	0.498004672702812	0.0137097580774747	105D	34.5536813259	0.354798423216837
1I2M	B	210	H	1.75311848713454	1.033	0.504464285714	0.504464285714	0.881870337078	0.882492954577	0.806325803998	0.809196330352	FALSE	25.4402629807	72D	39.9358891193	0.498004672702812	0.0137097580774747	105D	30.389483262	0.354798423216837
1I2M	B	211	V	1.76267175595	1.046	0.0747126436782	0.0747126436782	1.04795419034	1.0734718339	0.963917339385	0.994727780831	FALSE	23.0337189698	72D	39.7620406704	0.498004672702812	0.0137097580774747	105D	28.7394871707	0.354798423216837
1I2M	B	212	R	2.44263971281487	1.979	0.317518248175	0.317518248175	0.922553366677	1.20701306041	0.851895847781	1.12810863857	FALSE	27.379791901	72D	40.3064168642	0.498004672702812	0.0137097580774747	105D	30.8030978571	0.354798423216837
1I2M	B	213	F	0.879837326003947	-0.1647	0.0125	0.0125	1.35429237198	1.43817472013	1.25574325076	1.35159092523	FALSE	20.1673214129	72D	34.9627661094	0.498004672702812	0.0137097580774747	105D	24.1074644351	0.354798423216837
1I2M	B	214	Q	1.68381045847338	0.9376	0.293333333333	0.293333333333	1.08761629509	1.32581720035	1.00856172406	1.24243817768	FALSE	25.8627104975	72D	38.49067047	0.498004672702812	0.0137097580774747	105D	27.7481079198	0.354798423216837
1I2M	B	215	D	1.27114670944492	0.3718	0.0310880829016	0.0310880829016	1.46085946362	1.50199505711	1.35894090883	1.40372628745	FALSE	20.8912050864	72D	32.2564424284	0.498004672702812	0.0137097580774747	105D	21.7391377959	0.354798423216837
1I2M	B	216	A	0.501827591306062	-0.6831	0.015503875969	0.015503875969	1.63900892866	1.69418709019	1.51597143563	1.57517840078	FALSE	16.9881941267	72D	29.2953952777	0.498004672702812	0.0137097580774747	105D	18.5043463592	0.354798423216837
1I2M	B	217	F	0.631452336802066	-0.5054	0.0958333333333	0.0958333333333	1.59156618985	1.79345883976	1.46544590825	1.65052876786	FALSE	17.0377894591	72D	29.7899109008	0.498004672702812	0.0137097580774747	105D	18.4787505436	0.354798423216837
1I2M	B	218	C	0.510631584135993	-0.671	0.137724550898	0.137724550898	1.8691382867	1.94080136364	1.68231573872	1.75981338487	FALSE	10.634347459	72D	23.1227766966	0.498004672702812	0.0137097580774747	105D	11.6639915946	0.354798423216837
1I2M	B	219	G	0.319753526823235	-0.9328	0.0288461538462	0.0288461538462	1.90046731529	2.0085104134	1.66825277206	1.78531464393	FALSE	7.93902890136	72D	23.3361738587	0.498004672702812	0.0137097580774747	105D	10.8401112104	0.354798423216837
1I2M	B	220	A	0.983799368995684	-0.02215	0.0387596899225	0.0387596899225	1.96135029294	1.97594393212	1.60590157878	1.68056580116	FALSE	3.98410412036	72D	19.8674899203	0.498004672702812	0.0137097580774747	105D	7.31305280542	0.354798423216837
1I2M	B	221	Y	0.784117318852996	-0.2962	0.0456273764259	0.220532319392	1.85074332484	1.89356850405	1.39150944432	1.59771808004	TRUE	0	72D	19.514613174	0.498004672702812	0.0137097580774747	105D	7.73157121237	0.354798423216837
1I2M	B	222	F	1.11810708940123	0.1621	0	0	1.8126829377	1.95128370988	1.56799652805	1.72708533325	FALSE	7.5055672767	72D	25.6408033325	0.498004672702812	0.0137097580774747	105D	13.0125022744	0.354798423216837
1I2M	B	223	T	0.249134265187407	-1.03	0	0	1.74973354897	1.87822865852	1.57872164659	1.70550381075	FALSE	11.3575317636	72D	26.4802391022	0.498004672702812	0.0137097580774747	105D	14.8060949256	0.354798423216837
1I2M	B	224	F	0.596423684478724	-0.5535	0.00416666666667	0.00416666666667	1.66855443167	1.76806087331	1.51118957658	1.62650976268	FALSE	13.5151496083	72D	30.390488399	0.498004672702812	0.0137097580774747	105D	17.9064300101	0.354798423216837
1I2M	B	225	A	0.4568710321745	-0.7449	0	0	1.53518534634	1.66593642744	1.41732231284	1.54983113542	FALSE	17.2631562295	72D	32.2584926079	0.498004672702812	0.0137097580774747	105D	20.8129457828	0.354798423216837
1I2M	B	226	I	0.870096738192108	-0.1782	0.0507614213198	0.0507614213198	1.34440785785	1.51925758882	1.24673965117	1.42187606541	FALSE	21.50377219	72D	35.8045305721	0.498004672702812	0.0137097580774747	105D	24.2398232773	0.354798423216837
1I2M	B	227	S	0.888828637830259	-0.1526	0	0	1.18851842549	1.38254582022	1.10436271462	1.29736728013	FALSE	23.7648188722	72D	39.5949105402	0.498004672702812	0.0137097580774747	105D	28.1310637401	0.354798423216837
1I2M	B	228	H	2.30402365549256	1.789	0.441964285714	0.441964285714	0.950835433828	1.12393435547	0.879198119551	1.05100947969	FALSE	27.5650279336	72D	40.3602020793	0.498004672702812	0.0137097580774747	105D	30.0964564514	0.354798423216837
1I2M	B	229	E	1.87300264481871	1.197	0.529147982063	0.529147982063	0.89566596384	0.983139897155	0.824857685175	0.913378028094	FALSE	27.4913702976	72D	43.4544809852	0.498004672702812	0.0137097580774747	105D	32.1454204546	0.354798423216837
1I2M	B	230	G	0.543037770509994	-0.6267	0.201923076923	0.201923076923	1.07015609696	1.16736095475	0.991265194215	1.08960216872	FALSE	26.1309534746	72D	41.1067461599	0.498004672702812	0.0137097580774747	105D	29.4590458293	0.354798423216837
1I2M	B	231	H	1.9125269530552	1.251	0.263392857143	0.263392857143	0.973187149586	1.24299757275	0.894591325869	1.15674547405	FALSE	25.694247112	72D	43.0602299294	0.498004672702812	0.0137097580774747	105D	31.0840885927	0.354798423216837
1I2M	B	232	V	0.497519254389287	-0.6891	0.00574712643678	0.00574712643678	1.37879586398	1.46002035652	1.26866003097	1.35633813608	FALSE	19.3417637981	72D	36.4203903436	0.498004672702812	0.0137097580774747	105D	24.1151960901	0.354798423216837
1I2M	B	233	Y	0.791984716701019	-0.2852	0.117870722433	0.117870722433	1.21795659002	1.54697864725	1.11779644139	1.43102733873	FALSE	19.8515872366	72D	37.9040585389	0.498004672702812	0.0137097580774747	105D	26.1229012189	0.354798423216837
1I2M	B	234	G	0.493210917472513	-0.6949	0	0	1.55613487269	1.68006034246	1.40922024768	1.53583043738	FALSE	13.6127500515	72D	32.1814761115	0.498004672702812	0.0137097580774747	105D	19.9423804849	0.354798423216837
1I2M	B	235	F	0.915989892305578	-0.1152	0	0	1.626964123	1.75267060863	1.47311122659	1.58212145011	FALSE	11.8086072482	72D	29.7247662089	0.498004672702812	0.0137097580774747	105D	18.2430106903	0.354798423216837
1I2M	B	236	G	0.0953828329574643	-1.24	0	0	1.66785549047	1.90795059888	1.43900742642	1.683998768	FALSE	6.64878686465	72D	27.2460127506	0.498004672702812	0.0137097580774747	105D	15.399260024	0.354798423216837
1I2M	B	237	L	0.173719637244211	-1.133	0	0.0945273631841	1.68961236615	1.78395398446	1.30340382576	1.48774162308	FALSE	4.21426466989	72D	25.1720801086	0.498004672702812	0.0137097580774747	105D	13.513951302	0.354798423216837
1I2M	B	238	S	0.0955514200542076	-1.24	0.0516129032258	0.0516129032258	1.54206875927	1.70706450851	1.30856332185	1.43373827083	FALSE	6.92034926085	72D	31.3316290663	0.498004672702812	0.0137097580774747	105D	19.1056479263	0.354798423216837
1I2M	B	239	N	0.269739354789373	-1.001	0.0307692307692	0.292307692308	1.57380725492	1.54722669549	1.10792192661	1.16013706197	TRUE	0	72D	27.3659990952	0.498004672702812	0.0137097580774747	105D	16.2348528034	0.354798423216837
1I2M	B	240	Y	0.663671204179686	-0.4613	0.0494296577947	0.250950570342	1.53413413757	1.56237109091	1.06754688602	1.23619887876	TRUE	0	72D	28.5822920902	0.498004672702812	0.0137097580774747	105D	17.7697845965	0.354798423216837
1I2M	B	241	H	0.794981820643123	-0.281	0.28125	0.303571428571	1.24181997464	1.61543564143	1.01113673199	1.38336688023	FALSE	4.91896899279	72D	35.0061578237	0.498004672702812	0.0137097580774747	105D	23.058374579	0.354798423216837
1I2M	B	242	Q	0.0949519992657868	-1.241	0	0	1.67534955396	1.79430837986	1.38747515389	1.56828111203	FALSE	5.4714169122	72D	27.7951558427	0.498004672702812	0.0137097580774747	105D	15.5229664493	0.354798423216837
1I2M	B	243	L	0.517375068005727	-0.6618	0.00497512437811	0.00497512437811	1.64540997886	1.66431828913	1.4541807049	1.48204686689	FALSE	10.0661044985	72D	30.6537028176	0.498004672702812	0.0137097580774747	105D	18.1594330098	0.354798423216837
1I2M	B	244	G	0.154875346208231	-1.159	0	0	1.45198181435	1.52413736429	1.2850496686	1.35970331949	FALSE	9.88230792553	72D	35.2747997198	0.498004672702812	0.0137097580774747	105D	22.7277529639	0.354798423216837
1I2M	B	245	T	0.862978616329611	-0.1879	0.383720930233	0.383720930233	1.10187939675	1.26395739704	0.953114052782	1.10349687393	FALSE	11.0725478741	72D	39.0420968305	0.498004672702812	0.0137097580774747	105D	26.6482871866	0.354798423216837
1I2M	B	246	P	2.24408157665047	1.706	0.106918238994	0.106918238994	1.40281186268	1.3022459469	1.22260499545	1.13952942996	FALSE	9.84322681413	72D	34.5159048348	0.498004672702812	0.0137097580774747	105D	22.245646477	0.354798423216837
1I2M	B	247	G	1.74618768426842	1.023	0.769230769231	0.769230769231	0.995111251464	1.07356330383	0.822196716734	0.902725436808	FALSE	9.05620202092	72D	37.7355010837	0.498004672702812	0.0137097580774747	105D	25.9116112891	0.354798423216837
1I2M	B	248	T	1.83666275952069	1.147	0.372093023256	0.372093023256	1.13316916165	1.21757959705	0.920688960498	0.999324680649	FALSE	7.00302447807	72D	34.0636093264	0.498004672702812	0.0137097580774747	105D	22.7804262535	0.354798423216837
1I2M	B	249	E	2.45387885259776	1.993	0.408071748879	0.609865470852	1.22942444228	1.42542412692	0.800826194729	1.11636456986	TRUE	0	72D	31.4386665855	0.498004672702812	0.0137097580774747	105D	20.8180131369	0.354798423216837
1I2M	B	250	S	1.8670084369345	1.189	0.187096774194	0.212903225806	1.384981839	1.53689094202	1.07626561626	1.26709433511	FALSE	6.06365824339	72D	28.5407657363	0.498004672702812	0.0137097580774747	105D	17.8407578885	0.354798423216837
1I2M	B	251	C	1.83385297457497	1.143	0.0239520958084	0.0239520958084	1.38910069451	1.54733524527	1.21025584208	1.35037020276	FALSE	10.8806010037	72D	32.5488387936	0.498004672702812	0.0137097580774747	105D	20.7213602726	0.354798423216837
1I2M	B	252	F	1.14395711090187	0.1973	0.0791666666667	0.0791666666667	1.3528609097	1.52305031513	1.13488419683	1.34496292493	FALSE	8.05800562905	72D	29.5802151855	0.498004672702812	0.0137097580774747	105D	19.4127886782	0.354798423216837
1I2M	B	253	I	2.37707806408135	1.888	0.670050761421	0.670050761421	0.976049282417	1.30623921579	0.844108503913	1.16589400204	FALSE	15.0755501508	72D	36.1450963435	0.498004672702812	0.0137097580774747	105D	25.2760916459	0.354798423216837
1I2M	B	254	P	0.384940537564	-0.8434	0.100628930818	0.100628930818	1.3283671202	1.43650272389	1.19961208119	1.30649200417	FALSE	14.5601925385	72D	33.6816603188	0.498004672702812	0.0137097580774747	105D	22.5288402068	0.354798423216837
1I2M	B	255	Q	1.39608848003138	0.5432	0.262222222222	0.262222222222	1.13047857176	1.3190800452	0.997758329168	1.19753354314	FALSE	14.2080037372	72D	37.3877152531	0.498004672702812	0.0137097580774747	105D	25.2439872483	0.354798423216837
1I2M	B	256	N	2.5700166303543	2.154	0.307692307692	0.307692307692	1.03745100563	1.25204057045	0.942767163612	1.1468486491	FALSE	21.3316573742	72D	40.89548291	0.498004672702812	0.0137097580774747	105D	28.680150947	0.354798423216837
1I2M	B	257	L	0.770817670109908	-0.3142	0.00995024875622	0.00995024875622	1.42830548511	1.3669621491	1.29298218945	1.24884861434	FALSE	14.934912834	72D	35.3300636102	0.498004672702812	0.0137097580774747	105D	22.810621538	0.354798423216837
1I2M	B	258	T	1.49480559112444	0.6786	0.581395348837	0.581395348837	0.921099829556	1.12618794692	0.813526289518	1.02047710903	FALSE	17.1181266194	72D	41.9667341396	0.498004672702812	0.0137097580774747	105D	29.4214633603	0.354798423216837
1I2M	B	259	S	0.989044300894366	-0.01513	0.148387096774	0.148387096774	1.27305619445	1.25203699626	1.14147521275	1.13529907014	FALSE	12.562278998	72D	38.4802754385	0.498004672702812	0.0137097580774747	105D	25.8584953823	0.354798423216837
1I2M	B	260	F	0.423528250818591	-0.7906	0.0166666666667	0.0166666666667	1.44543883062	1.29622253696	1.32001805364	1.19091391964	FALSE	15.1293600896	72D	36.2374597943	0.498004672702812	0.0137097580774747	105D	23.6683938847	0.354798423216837
1I2M	B	261	K	1.57497812157573	0.7886	0.559322033898	0.559322033898	0.826298820488	1.07845373152	0.746448768826	0.99014818698	FALSE	22.8732647673	72D	45.2156466309	0.498004672702812	0.0137097580774747	105D	32.7490636049	0.354798423216837
1I2M	B	262	N	1.44216895314124	0.6063	0.210256410256	0.210256410256	0.967987624581	1.0362253308	0.888974964301	0.956779128739	FALSE	23.6374122733	72D	43.5928738508	0.498004672702812	0.0137097580774747	105D	31.3692649548	0.354798423216837
1I2M	B	263	S	1.53152011441522	0.7289	0.703225806452	0.703225806452	0.686469295868	0.821581600342	0.618953530732	0.754208557186	FALSE	25.6318858228	72D	48.7315318297	0.498004672702812	0.0137097580774747	105D	36.3473054844	0.354798423216837
1I2M	B	264	T	2.08111404979856	1.481	0.738372093023	0.738372093023	0.6674385296	0.803798687891	0.60354364067	0.738947193662	FALSE	27.1664900062	72D	49.0770720264	0.498004672702812	0.0137097580774747	105D	37.0049467695	0.354798423216837
1I2M	B	265	K	1.38466202125211	0.5275	0.182203389831	0.182203389831	1.03317987252	1.04584706837	0.949835734747	0.970803131363	FALSE	21.6977303068	72D	43.0261521049	0.498004672702812	0.0137097580774747	105D	30.9624118685	0.354798423216837
1I2M	B	266	S	1.88630229356179	1.215	0.41935483871	0.41935483871	0.976555701422	1.1613948302	0.902557097394	1.08289794936	FALSE	26.6892128285	72D	42.7085589548	0.498004672702812	0.0137097580774747	105D	31.1331290647	0.354798423216837
1I2M	B	267	W	1.01658019336245	0.02272	0.0701754385965	0.0701754385965	1.31667517312	1.39371660037	1.21405774457	1.30075871329	FALSE	18.9237249336	72D	38.1914356143	0.498004672702812	0.0137097580774747	105D	25.9843371905	0.354798423216837
1I2M	B	268	V	1.32191015746431	0.4414	0.344827586207	0.344827586207	1.22769865821	1.39847524964	1.13791612763	1.30456637299	FALSE	23.7333008837	72D	37.053248134	0.498004672702812	0.0137097580774747	105D	25.9964807865	0.354798423216837
1I2M	B	269	G	1.52309075957805	0.7172	0.0865384615385	0.0865384615385	1.51062123631	1.58790004362	1.39593511698	1.47544507199	FALSE	19.0028023344	72D	32.4552986311	0.498004672702812	0.0137097580774747	105D	21.1325938091	0.354798423216837
1I2M	B	270	F	0.567576559035971	-0.593	0.0416666666667	0.0416666666667	1.60591939268	1.75335668444	1.47656154548	1.61616629012	FALSE	17.007909797	72D	32.5204828106	0.498004672702812	0.0137097580774747	105D	20.3471037115	0.354798423216837
1I2M	B	271	S	0.869722100199345	-0.1787	0.0774193548387	0.0774193548387	1.80430289239	1.89040995955	1.63380830439	1.72185642414	FALSE	11.9380613715	72D	27.0193092327	0.498004672702812	0.0137097580774747	105D	15.5375303707	0.354798423216837
1I2M	B	272	G	0.718930308112231	-0.3855	0.115384615385	0.115384615385	1.94963626301	2.00718505763	1.72679868386	1.79186281205	FALSE	9.31528055477	72D	25.0196138117	0.498004672702812	0.0137097580774747	105D	12.78754236	0.354798423216837
1I2M	B	273	G	0.163885389934182	-1.147	0.0288461538462	0.0288461538462	1.95722542976	1.99731019413	1.65866771278	1.71334830059	FALSE	5.73098438791	72D	22.5102709094	0.498004672702812	0.0137097580774747	105D	10.5515666644	0.354798423216837
1I2M	B	274	Q	0.789549569748059	-0.2886	0.0311111111111	0.28	1.87088624513	1.84664678098	1.31517822358	1.47208799494	TRUE	0	72D	19.6251462728	0.498004672702812	0.0137097580774747	105D	8.80852859682	0.354798423216837
1I2M	B	275	H	0.271237906760425	-0.9993	0.0178571428571	0.133928571429	1.69538364685	1.77880308269	1.22511494838	1.43286946324	TRUE	0	72D	24.5380923015	0.498004672702812	0.0137097580774747	105D	13.5448149755	0.354798423216837
1I2M	B	276	H	0.0948958035668723	-1.241	0	0	1.80596497526	1.8793088051	1.54490526076	1.62632906161	FALSE	7.95457029619	72D	26.2269860537	0.498004672702812	0.0137097580774747	105D	14.7893010313	0.354798423216837
1I2M	B	277	T	0.441323555474835	-0.7662	0	0	1.72137343889	1.88582911282	1.53198906651	1.69062470012	FALSE	10.976742994	72D	29.4903109149	0.498004672702812	0.0137097580774747	105D	17.0191055522	0.354798423216837
1I2M	B	278	V	1.20689629368606	0.2837	0	0	1.7330857591	1.83165498705	1.56730159642	1.67114805027	FALSE	12.8570402298	72D	29.922570773	0.498004672702812	0.0137097580774747	105D	18.5032267781	0.354798423216837
1I2M	B	279	C	0.561207713159	-0.6017	0	0	1.55822873105	1.72527150958	1.42680338822	1.59473698489	FALSE	15.9042353448	72D	33.6941791251	0.498004672702812	0.0137097580774747	105D	21.5615114589	0.354798423216837
1I2M	B	280	M	0.798166243581609	-0.2769	0.0491071428571	0.0491071428571	1.42758853315	1.58541274598	1.32360135401	1.47826879231	FALSE	20.2992424215	72D	34.7729510381	0.498004672702812	0.0137097580774747	105D	23.8846644766	0.354798423216837
1I2M	B	281	D	0.581812802760966	-0.5734	0.00518134715026	0.00518134715026	1.20654314091	1.39651525012	1.11938775571	1.30632811767	FALSE	22.4413461995	72D	40.5471863675	0.498004672702812	0.0137097580774747	105D	28.9764182669	0.354798423216837
1I2M	B	282	S	1.51784582767937	0.7101	0.458064516129	0.458064516129	1.00175527722	1.15107837635	0.927598483647	1.07366357429	FALSE	26.9457526872	72D	42.3065614404	0.498004672702812	0.0137097580774747	105D	31.0605348213	0.354798423216837
1I2M	B	283	E	2.01555240106503	1.392	0.52466367713	0.52466367713	0.852510592906	1.03933596136	0.782457361811	0.965301773716	FALSE	26.7144724905	72D	45.2601580248	0.498004672702812	0.0137097580774747	105D	33.9200484817	0.354798423216837
1I2M	B	284	G	0.128800541911925	-1.195	0.0288461538462	0.0288461538462	1.15361217723	1.27326042154	1.06925684413	1.18996567139	FALSE	24.691945246	72D	39.7006358794	0.498004672702812	0.0137097580774747	105D	29.0449332941	0.354798423216837
1I2M	B	285	K	2.01367921110122	1.391	0.389830508475	0.389830508475	0.982691775392	1.30475809409	0.900792666549	1.2132193835	FALSE	22.9666040764	72D	43.0956126379	0.498004672702812	0.0137097580774747	105D	31.7586423284	0.354798423216837
1I2M	B	286	A	0.422966293829447	-0.7913	0.015503875969	0.015503875969	1.48357143417	1.53409895584	1.36671682703	1.42327638471	FALSE	18.6645776097	72D	35.2580359957	0.498004672702812	0.0137097580774747	105D	24.2669451576	0.354798423216837
1I2M	B	287	Y	0.782431447885562	-0.2984	0.0722433460076	0.0722433460076	1.24751015208	1.58790420896	1.14283483891	1.46314876966	FALSE	17.5706439343	72D	39.1381797206	0.498004672702812	0.0137097580774747	105D	27.250654049	0.354798423216837
1I2M	B	288	S	0.633325526765881	-0.5028	0	0	1.55510118599	1.7002173387	1.39102083328	1.54511423804	FALSE	11.432663918	72D	33.4022916954	0.498004672702812	0.0137097580774747	105D	21.8242134846	0.354798423216837
1I2M	B	289	L	1.01901534031541	0.02599	0	0	1.53545317268	1.68467507299	1.3666285624	1.50714219987	FALSE	9.71269430165	72D	33.5102464374	0.498004672702812	0.0137097580774747	105D	21.0780015991	0.354798423216837
1I2M	B	290	G	0.0993352637811141	-1.235	0	0	1.51985877895	1.7395552287	1.28295087666	1.50808988036	FALSE	5.42855798026	72D	31.3687069264	0.498004672702812	0.0137097580774747	105D	19.3872367269	0.354798423216837
1I2M	B	291	R	0.26318318991602	-1.01	0.0729927007299	0.21897810219	1.55472030317	1.60436941307	1.09489633253	1.31188041262	TRUE	0	72D	27.2799143942	0.498004672702812	0.0137097580774747	105D	17.1123023919	0.354798423216837
1I2M	B	292	A	0.933785196961821	-0.09077	0.062015503876	0.062015503876	1.34324451905	1.53172274292	1.09746583632	1.27266297135	FALSE	6.5771489049	72D	33.3128607064	0.498004672702812	0.0137097580774747	105D	22.6701480313	0.354798423216837
1I2M	B	293	E	0.806595598418777	-0.2652	0.2466367713	0.385650224215	1.3166205211	1.42810405037	0.894533740686	1.09359124044	TRUE	0	72D	30.3175403011	0.498004672702812	0.0137097580774747	105D	21.4548494204	0.354798423216837
1I2M	B	294	Y	0.571322938963602	-0.5879	0.0114068441065	0.357414448669	1.49807161135	1.49641989869	0.992258941742	1.17830383574	TRUE	0	72D	26.8568441909	0.498004672702812	0.0137097580774747	105D	18.8757922914	0.354798423216837
1I2M	B	295	G	0.402548523223862	-0.8192	0.0192307692308	0.0192307692308	1.49014876038	1.63996938426	1.25096646888	1.40613138205	FALSE	7.06474172627	72D	31.0754369893	0.498004672702812	0.0137097580774747	105D	21.5660258277	0.354798423216837
1I2M	B	296	R	0.380070243658081	-0.8501	0.0036496350365	0.00729927007299	1.67134783229	1.80848170603	1.32739619422	1.56817257776	FALSE	4.94068201954	72D	26.5249395827	0.498004672702812	0.0137097580774747	105D	16.1668525385	0.354798423216837
1I2M	B	297	L	0.30045967019594	-0.9592	0.00497512437811	0.00497512437811	1.53269784461	1.68086627016	1.32683671277	1.48862947428	FALSE	8.21443264658	72D	32.5715077464	0.498004672702812	0.0137097580774747	105D	21.296942732	0.354798423216837
1I2M	B	298	G	0.106509581342526	-1.225	0.0288461538462	0.0288461538462	1.50265918431	1.61869225393	1.33595105375	1.45463162591	FALSE	12.3808379056	72D	33.4271806652	0.498004672702812	0.0137097580774747	105D	23.1527465289	0.354798423216837
1I2M	B	299	L	0.629391827841869	-0.5083	0.238805970149	0.238805970149	1.32132123556	1.35227135429	1.17180468099	1.20625195949	FALSE	11.7980385667	72D	36.8148916632	0.498004672702812	0.0137097580774747	105D	25.6793793232	0.354798423216837
1I2M	B	300	G	0.590804114587279	-0.5611	0.0480769230769	0.0480769230769	1.14309882839	1.22371074797	0.995346666107	1.07722581136	FALSE	12.5863828909	72D	37.7507201632	0.498004672702812	0.0137097580774747	105D	27.94020805	0.354798423216837
1I2M	B	301	E	2.26843304618007	1.739	0.748878923767	0.748878923767	0.869733667792	1.08127919439	0.70510703347	0.915859148148	FALSE	11.5696836743	72D	38.0148970276	0.498004672702812	0.0137097580774747	105D	29.5985392187	0.354798423216837
1I2M	B	302	G	1.37286092448008	0.5114	0.625	0.625	0.909236058008	0.971836954082	0.733301446022	0.79697491088	FALSE	9.73295643308	72D	38.9076760324	0.498004672702812	0.0137097580774747	105D	29.2472019892	0.354798423216837
1I2M	B	303	A	2.74796967691673	2.398	0.178294573643	0.178294573643	1.23275998109	1.18298512376	1.05100440724	1.00498936167	FALSE	9.44628173628	72D	36.4360092155	0.498004672702812	0.0137097580774747	105D	25.9446711058	0.354798423216837
1I2M	B	304	E	2.02304516092029	1.402	0.654708520179	0.654708520179	0.833460575895	1.1568035672	0.648035417575	0.955339562745	FALSE	8.54142416507	72D	39.8214963102	0.498004672702812	0.0137097580774747	105D	29.1944775793	0.354798423216837
1I2M	B	305	E	1.04879906074007	0.06681	0.255605381166	0.37668161435	1.25177552717	1.33150457109	0.958330144459	1.10809494752	TRUE	0	72D	33.6933449808	0.498004672702812	0.0137097580774747	105D	22.3765651026	0.354798423216837
1I2M	B	306	K	1.35356706785278	0.4848	0.305084745763	0.305084745763	1.14979009991	1.36593419575	0.990582885044	1.18708664076	FALSE	8.02840694146	72D	38.1394268515	0.498004672702812	0.0137097580774747	105D	26.4507501091	0.354798423216837
1I2M	B	307	S	1.66451660184609	0.9112	0.270967741935	0.270967741935	1.13727761826	1.3623116456	0.97265703005	1.19396780035	FALSE	7.43406506242	72D	38.3127723267	0.498004672702812	0.0137097580774747	105D	26.0738563713	0.354798423216837
1I2M	B	308	I	2.22722286697614	1.683	0.48730964467	0.48730964467	1.04635643493	1.31845382807	0.920900608125	1.18195368669	FALSE	11.4352544448	72D	40.6116156007	0.498004672702812	0.0137097580774747	105D	28.1958336123	0.354798423216837
1I2M	B	309	P	0.296338652275547	-0.965	0.14465408805	0.14465408805	1.32311318151	1.43278465466	1.19874930069	1.30285216316	FALSE	13.4252995405	72D	37.7995291006	0.498004672702812	0.0137097580774747	105D	25.3449878327	0.354798423216837
1I2M	B	310	T	0.685212888763559	-0.4317	0.197674418605	0.197674418605	1.18802343301	1.31282805457	1.05518919533	1.18804690524	FALSE	11.5044831272	72D	38.8007221187	0.498004672702812	0.0137097580774747	105D	26.9409569817	0.354798423216837
1I2M	B	311	L	2.55128473071615	2.127	0.373134328358	0.373134328358	1.03179797649	1.26015666273	0.934372660931	1.15059282213	FALSE	18.6484479508	72D	41.5746415618	0.498004672702812	0.0137097580774747	105D	30.109751009	0.354798423216837
1I2M	B	312	I	0.599795426413591	-0.5487	0.0203045685279	0.0203045685279	1.4483449491	1.36997934125	1.31698205418	1.25276625309	FALSE	16.0892473949	72D	35.4459391551	0.498004672702812	0.0137097580774747	105D	24.523305958	0.354798423216837
1I2M	B	313	S	2.57750939020956	2.164	0.612903225806	0.612903225806	0.901167687874	1.0929213224	0.801682872828	0.993662056514	FALSE	19.5170008561	72D	42.0737204529	0.498004672702812	0.0137097580774747	105D	31.3855584521	0.354798423216837
1I2M	B	314	R	1.95561032222295	1.311	0.609489051095	0.609489051095	0.944602579873	1.09539151317	0.832172958086	0.993256558354	FALSE	17.8532464491	72D	40.3295403717	0.498004672702812	0.0137097580774747	105D	30.8168295784	0.354798423216837
1I2M	B	315	L	1.05085956970026	0.06964	0.124378109453	0.124378109453	1.36936787823	1.22907162051	1.25603115273	1.12968483477	FALSE	18.8869416984	72D	36.0408852192	0.498004672702812	0.0137097580774747	105D	26.0765447255	0.354798423216837
1I2M	B	316	P	2.33961426480504	1.837	0.270440251572	0.270440251572	1.05710811642	1.09235616731	0.968227726603	1.00709084357	FALSE	23.370881765	72D	39.5466867929	0.498004672702812	0.0137097580774747	105D	30.3615843706	0.354798423216837
1I2M	B	317	A	2.50632817158459	2.066	0.387596899225	0.387596899225	0.989669018714	1.16994099947	0.912101522085	1.08838030178	FALSE	26.4893299349	72D	41.252516309	0.498004672702812	0.0137097580774747	105D	31.4406902295	0.354798423216837
1I2M	B	318	V	0.991104809854563	-0.01213	0	0	1.43688586477	1.45748653801	1.33334442827	1.36434804934	FALSE	20.2804478047	72D	35.3932362254	0.498004672702812	0.0137097580774747	105D	25.2418691297	0.354798423216837
1I2M	B	319	S	2.37333168415372	1.884	0.348387096774	0.348387096774	1.26192044771	1.37875864786	1.16988991115	1.28743738044	FALSE	22.3922323169	72D	34.8714497206	0.498004672702812	0.0137097580774747	105D	25.828144094	0.354798423216837
1I2M	B	320	S	1.64203832228031	0.8803	0.225806451613	0.225806451613	1.47496700026	1.56305795955	1.36186014499	1.45395867455	FALSE	18.3446693392	72D	30.7045376974	0.498004672702812	0.0137097580774747	105D	21.3533851049	0.354798423216837
1I2M	B	321	V	0.799102838563516	-0.2755	0.126436781609	0.126436781609	1.64736214675	1.7518468384	1.51435212487	1.61950619436	FALSE	15.6551868592	72D	30.8361640899	0.498004672702812	0.0137097580774747	105D	19.9558035413	0.354798423216837
1I2M	B	322	A	0.719304946104994	-0.3849	0.077519379845	0.077519379845	1.75963624764	1.86540995465	1.5924599511	1.70184026275	FALSE	11.7307105944	72D	25.300398415	0.498004672702812	0.0137097580774747	105D	15.4372774309	0.354798423216837
1I2M	B	323	C	0.814650315263182	-0.2543	0.0898203592814	0.0898203592814	1.95272324586	1.98097393412	1.73670890573	1.77138445683	FALSE	8.54097793152	72D	25.2210195735	0.498004672702812	0.0137097580774747	105D	13.8085007446	0.354798423216837
1I2M	B	324	G	0.326684329689351	-0.9232	0.0288461538462	0.0288461538462	1.99699280697	2.00772179077	1.71553364536	1.74040032921	FALSE	4.87703287358	72D	20.930709502	0.498004672702812	0.0137097580774747	105D	10.8815628549	0.354798423216837
1I2M	B	325	A	1.14639225785483	0.2008	0.0387596899225	0.162790697674	1.97635017117	1.92633486212	1.50815436606	1.56183663001	TRUE	0	72D	18.601728164	0.498004672702812	0.0137097580774747	105D	8.69157907541	0.354798423216837
1I2M	B	326	S	0.8144629962668	-0.2543	0.00645161290323	0.0903225806452	1.83733808544	1.82987352282	1.37842253712	1.48271851949	FALSE	4.24200301884	72D	22.2488752493	0.498004672702812	0.0137097580774747	105D	12.8963247209	0.354798423216837
1I2M	B	327	V	0.501078315320536	-0.6841	0	0	1.8514642509	1.9164710617	1.58053458939	1.66114211946	FALSE	6.5982805279	72D	23.4235441944	0.498004672702812	0.0137097580774747	105D	14.6500269858	0.354798423216837
1I2M	B	328	G	0.26936471679661	-1.002	0	0	1.81316861096	1.88688985784	1.61290192639	1.69194454143	FALSE	9.82911164306	72D	26.9584247457	0.498004672702812	0.0137097580774747	105D	16.8357790222	0.354798423216837
1I2M	B	329	Y	1.35206851588173	0.4828	0	0	1.81610446319	1.81523098444	1.62706557238	1.65749178285	FALSE	10.6436934204	72D	25.0496431148	0.498004672702812	0.0137097580774747	105D	16.6356826155	0.354798423216837
1I2M	B	330	A	0.279479942601211	-0.9881	0	0	1.56629370885	1.70338389652	1.44118934533	1.5766890444	FALSE	16.8824004208	72D	32.4146933918	0.498004672702812	0.0137097580774747	105D	22.591080444	0.354798423216837
1I2M	B	331	V	0.800976028527331	-0.2728	0.00574712643678	0.00574712643678	1.485070357	1.61480143268	1.37440745885	1.50558341649	FALSE	18.9412326098	72D	31.2536966188	0.498004672702812	0.0137097580774747	105D	22.8996534085	0.354798423216837
1I2M	B	332	T	0.78842565576977	-0.2902	0.00581395348837	0.00581395348837	1.27051680225	1.43438055583	1.17798235273	1.34196945666	FALSE	22.7888137039	72D	36.6183775203	0.498004672702812	0.0137097580774747	105D	28.0360136961	0.354798423216837
1I2M	B	333	K	2.10359232936434	1.513	0.550847457627	0.550847457627	1.03196471182	1.17409857949	0.954173651347	1.09491761683	FALSE	26.0938985489	72D	39.4902942487	0.498004672702812	0.0137097580774747	105D	30.019410992	0.354798423216837
1I2M	B	334	D	2.10171913940053	1.51	0.455958549223	0.455958549223	0.997339547821	1.03734673351	0.919137242867	0.961819359422	FALSE	26.5498883153	72D	39.6794965911	0.498004672702812	0.0137097580774747	105D	31.6500580777	0.354798423216837
1I2M	B	335	G	0.390934745448209	-0.8351	0.105769230769	0.105769230769	1.14008044689	1.2825241488	1.05372888409	1.19723094279	FALSE	24.0639492984	72D	35.7478671778	0.498004672702812	0.0137097580774747	105D	28.4746319475	0.354798423216837
1I2M	B	336	R	1.63791730435991	0.8748	0.302919708029	0.302919708029	1.05924196389	1.32826616965	0.97247552748	1.2328177301	FALSE	23.9215169162	72D	38.3755623891	0.498004672702812	0.0137097580774747	105D	30.6790421572	0.354798423216837
1I2M	B	337	V	1.04411608583053	0.06054	0.0114942528736	0.0114942528736	1.51781909517	1.54538732912	1.39151444225	1.43007208487	FALSE	17.0519805712	72D	29.8584329683	0.498004672702812	0.0137097580774747	105D	22.5111738567	0.354798423216837
1I2M	B	338	F	0.889015956826641	-0.1522	0.075	0.075	1.25865203249	1.5871985899	1.14834280511	1.45920506874	FALSE	18.8678061507	72D	35.3183129058	0.498004672702812	0.0137097580774747	105D	26.8300314723	0.354798423216837
1I2M	B	339	A	0.58480990670307	-0.5693	0	0	1.60287503167	1.71170068149	1.43293551333	1.55166367068	FALSE	11.8194232194	72D	28.2539239746	0.498004672702812	0.0137097580774747	105D	20.3520532416	0.354798423216837
1I2M	B	340	W	0.164447346923327	-1.146	0	0	1.65137719548	1.74227618595	1.48356330682	1.55675509914	FALSE	12.4117160609	72D	30.7011725472	0.498004672702812	0.0137097580774747	105D	20.6870779343	0.354798423216837
1I2M	B	341	G	0.0965442107350296	-1.239	0	0	1.63222804694	1.83183751359	1.38295427826	1.58937222618	FALSE	6.54999511697	72D	27.717771411	0.498004672702812	0.0137097580774747	105D	18.7419597805	0.354798423216837
1I2M	B	342	M	0.58968020060899	-0.5626	0.00446428571429	0.138392857143	1.6956775835	1.68975515919	1.23264094298	1.37005417952	TRUE	0	72D	23.0601873419	0.498004672702812	0.0137097580774747	105D	15.6935658196	0.354798423216837
1I2M	B	343	G	0.319566207826854	-0.9331	0	0	1.50360799561	1.63911892829	1.21077704761	1.35525006461	FALSE	5.23816655164	72D	25.4687571608	0.498004672702812	0.0137097580774747	105D	19.2495099805	0.354798423216837
1I2M	B	344	T	0.856047813463495	-0.1975	0.226744186047	0.459302325581	1.47334981967	1.49856496609	0.991674390618	1.11817298939	TRUE	0	72D	22.7420392035	0.498004672702812	0.0137097580774747	105D	17.8671315058	0.354798423216837
1I2M	B	345	N	0.664045842172449	-0.4607	0.0205128205128	0.117948717949	1.71277481313	1.63696049179	1.25185023436	1.27551402837	FALSE	4.45620602576	72D	18.6527764122	0.498004672702812	0.0137097580774747	105D	13.7638699436	0.354798423216837
1I2M	B	346	Y	1.79676381329143	1.093	0.12927756654	0.12927756654	1.28157236771	1.63997157212	1.01888043397	1.38088653907	FALSE	7.85804968442	72D	23.94552276	0.498004672702812	0.0137097580774747	105D	21.3419965783	0.354798423216837
1I2M	B	347	Q	0.283413641525223	-0.9827	0.00444444444444	0.00444444444444	1.82174719245	1.7864685937	1.5155924045	1.54636594273	FALSE	5.99838767456	72D	20.1715171089	0.498004672702812	0.0137097580774747	105D	13.4692406977	0.354798423216837
1I2M	B	348	L	0.200056688135451	-1.097	0	0	1.55587011868	1.66323992351	1.3405720815	1.4661710611	FALSE	8.32231801794	72D	27.1209000463	0.498004672702812	0.0137097580774747	105D	20.1253558145	0.354798423216837
1I2M	B	349	G	0.267491526832795	-1.004	0.0192307692308	0.0192307692308	1.43808165732	1.54705936954	1.26746416712	1.37887858514	FALSE	12.9246862928	72D	27.0462524798	0.498004672702812	0.0137097580774747	105D	21.9803683769	0.354798423216837
1I2M	B	350	T	0.951393182621683	-0.0666	0.302325581395	0.302325581395	1.24210703888	1.30688077337	1.07173038412	1.14911851909	FALSE	11.9330362614	72D	30.0498241301	0.498004672702812	0.0137097580774747	105D	24.4333456401	0.354798423216837
1I2M	B	351	G	0.490026494534027	-0.6992	0.125	0.125	1.13400266092	1.20139240666	0.965537719449	1.03420378593	FALSE	12.7550264928	72D	28.949496667	0.498004672702812	0.0137097580774747	105D	25.4046786793	0.354798423216837
1I2M	B	352	Q	1.52084293162147	0.7142	0.488888888889	0.488888888889	0.920030322959	1.17571647615	0.741188244204	0.979743334574	FALSE	11.8547594016	72D	31.1169098067	0.498004672702812	0.0137097580774747	105D	27.4768651107	0.354798423216837
1I2M	B	353	D	1.06509581342526	0.08919	0.362694300518	0.367875647668	1.1234095206	1.35172409743	0.836339218154	1.09477740243	FALSE	6.06532077323	72D	26.6056197729	0.498004672702812	0.0137097580774747	105D	23.0179270726	0.354798423216837
1I2M	B	354	E	1.44085772016657	0.6044	0.614349775785	0.614349775785	0.900413304883	1.23231411566	0.699493224173	0.992006431761	FALSE	10.5945198308	72D	32.5392308574	0.498004672702812	0.0137097580774747	105D	27.2721536334	0.354798423216837
1I2M	B	355	D	0.167800356958556	-1.141	0.212435233161	0.310880829016	1.34203826029	1.45311835137	1.02171720788	1.20377538268	FALSE	5.54719153002	72D	28.575195569	0.498004672702812	0.0137097580774747	105D	21.3452646372	0.354798423216837
1I2M	B	356	A	1.51634727570831	0.708	0.124031007752	0.124031007752	1.34735966787	1.46061824523	1.16066487043	1.2670837025	FALSE	10.1753807441	72D	31.2052334559	0.498004672702812	0.0137097580774747	105D	23.2879484617	0.354798423216837
1I2M	B	357	W	1.97996179175255	1.344	0.185964912281	0.185964912281	1.24953108907	1.48238475588	1.02345886311	1.29834186545	FALSE	6.89378287159	72D	33.516796956	0.498004672702812	0.0137097580774747	105D	24.5606104132	0.354798423216837
1I2M	B	358	S	1.64203832228031	0.8804	0.148387096774	0.148387096774	1.16425344506	1.39474923185	1.02569486536	1.24729852907	FALSE	14.5480726782	72D	37.0304079245	0.498004672702812	0.0137097580774747	105D	27.8414974805	0.354798423216837
1I2M	B	359	P	0.0957574709502273	-1.24	0.11320754717	0.11320754717	1.35690723876	1.46735522943	1.22293351291	1.32954810514	FALSE	15.5396883139	72D	34.9206565939	0.498004672702812	0.0137097580774747	105D	25.3793573769	0.354798423216837
1I2M	B	360	V	1.4080768957998	0.5597	0.281609195402	0.281609195402	1.2011009084	1.33349982369	1.05890333411	1.20167734024	FALSE	14.2670225979	72D	32.9360664314	0.498004672702812	0.0137097580774747	105D	25.6114923631	0.354798423216837
1I2M	B	361	E	1.60569843698229	0.8306	0.309417040359	0.309417040359	1.04772265486	1.30025333147	0.948201324914	1.18391884061	FALSE	21.0100435417	72D	36.3658675941	0.498004672702812	0.0137097580774747	105D	29.3379807168	0.354798423216837
1I2M	B	362	M	0.740471992696104	-0.3558	0.0267857142857	0.0267857142857	1.502829361	1.3912934893	1.3576292851	1.26503680317	FALSE	15.2186433383	72D	28.3752330184	0.498004672702812	0.0137097580774747	105D	22.1418157681	0.354798423216837
1I2M	B	363	M	1.90503419319994	1.241	0.571428571429	0.571428571429	0.891992032922	1.17258778563	0.791076822096	1.06036148287	FALSE	21.4224657824	72D	35.8832631048	0.498004672702812	0.0137097580774747	105D	30.4795045221	0.354798423216837
1I2M	B	364	G	0.949145354665105	-0.06963	0.144230769231	0.144230769231	1.04644257504	1.14300137809	0.933958252461	1.03146833752	FALSE	20.3907040942	72D	31.8345987719	0.498004672702812	0.0137097580774747	105D	28.2801542212	0.354798423216837
1I2M	B	365	K	0.720616179079664	-0.383	0.690677966102	0.690677966102	0.744103727156	0.99073861611	0.64853972042	0.891157249135	FALSE	21.3862364482	72D	32.9241686822	0.498004672702812	0.0137097580774747	105D	31.9317299877	0.354798423216837
1I2M	B	366	Q	1.29212643703965	0.4005	0.191111111111	0.191111111111	1.04678602961	1.17066784839	0.938466219306	1.06645642583	FALSE	19.3881609185	72D	29.1483752419	0.498004672702812	0.0137097580774747	105D	27.6407870976	0.354798423216837
1I2M	B	367	L	0.845932587658894	-0.2112	0.10447761194	0.10447761194	1.24524925905	1.24192389998	1.13379063426	1.142547409	FALSE	20.0921653379	72D	30.7386694923	0.498004672702812	0.0137097580774747	105D	25.961277234	0.354798423216837
1I2M	B	368	E	1.20820752666073	0.2854	0.600896860987	0.600896860987	0.742692939459	0.989953696416	0.658146656034	0.905547616095	FALSE	25.8358331236	72D	36.4483007854	0.498004672702812	0.0137097580774747	105D	33.3213184162	0.354798423216837
1I2M	B	369	N	1.32340870943536	0.4435	0.820512820513	0.820512820513	0.626235288077	0.881916465506	0.557187588954	0.807774220034	FALSE	30.464323554	72D	39.4747023864	0.498004672702812	0.0137097580774747	105D	35.8762028559	0.354798423216837
1I2M	B	370	R	0.966753340324967	-0.04571	0.197080291971	0.197080291971	1.03297165436	1.15486131142	0.942599138516	1.07297614461	FALSE	24.1371898127	72D	31.978010042	0.498004672702812	0.0137097580774747	105D	29.10513592	0.354798423216837
1I2M	B	371	V	3.10200258007778	2.881	0.304597701149	0.304597701149	0.990357503721	1.25172828743	0.910729955298	1.16702325288	FALSE	25.7693428535	72D	35.8516911596	0.498004672702812	0.0137097580774747	105D	29.9698925544	0.354798423216837
1I2M	B	372	V	1.06696900338907	0.09183	0.051724137931	0.051724137931	1.4205718588	1.49162264527	1.31138597095	1.39261678161	FALSE	19.2393304541	72D	30.4555970091	0.498004672702812	0.0137097580774747	105D	23.9054987807	0.354798423216837
1I2M	B	373	L	1.73925688140231	1.014	0.199004975124	0.199004975124	1.2549808037	1.45166232249	1.16393747176	1.35448744578	FALSE	22.6278253147	72D	31.4837718088	0.498004672702812	0.0137097580774747	105D	25.5495138639	0.354798423216837
1I2M	B	374	S	1.85708053012628	1.175	0.154838709677	0.154838709677	1.51667669453	1.62347651645	1.3960619583	1.50729356186	FALSE	17.0946139882	72D	26.7198801604	0.498004672702812	0.0137097580774747	105D	19.6277524359	0.354798423216837
1I2M	B	375	V	0.754520917424717	-0.3368	0.0747126436782	0.0747126436782	1.70785357386	1.7745630077	1.55707992504	1.63188341488	FALSE	13.3732854692	72D	25.8805627797	0.498004672702812	0.0137097580774747	105D	17.7540916769	0.354798423216837
1I2M	B	376	S	0.741408587678012	-0.3545	0.0709677419355	0.0709677419355	1.82519039397	1.88987438955	1.64333747503	1.7159931536	FALSE	10.6480778849	72D	20.7877924921	0.498004672702812	0.0137097580774747	105D	12.817915478	0.354798423216837
1I2M	B	377	S	0.766134695200371	-0.3208	0.0774193548387	0.0774193548387	2.0012280095	2.00414821237	1.75633466156	1.77978995664	FALSE	6.57548880554	72D	20.5316550515	0.498004672702812	0.0137097580774747	105D	12.091074143	0.354798423216837
1I2M	B	378	G	0.452375376261344	-0.751	0.0576923076923	0.0769230769231	2.03453095096	2.03363752645	1.7158153336	1.73502038374	FALSE	3.76149666525	72D	16.4720106986	0.498004672702812	0.0137097580774747	105D	8.14137938715	0.354798423216837
1I2M	B	379	G	0.6331382077695	-0.5031	0.00961538461538	0.221153846154	2.00697700252	1.92621402435	1.53102441701	1.4954422957	TRUE	0	72D	15.5250691344	0.498004672702812	0.0137097580774747	105D	7.63081250623	0.354798423216837
1I2M	B	380	Q	0.215791483831498	-1.075	0.00888888888889	0.275555555556	1.77059716853	1.84102832259	1.20631901458	1.44340289357	TRUE	0	72D	14.2078635483	0.498004672702812	0.0137097580774747	105D	10.9926544818	0.354798423216837
1I2M	B	381	H	0.108757409299104	-1.222	0	0	1.87010250683	1.92697219849	1.58867698582	1.64496194781	FALSE	6.58163089541	72D	15.0924360807	0.498004672702812	0.0137097580774747	105D	11.022841188	0.354798423216837
1I2M	B	382	T	0.399551419281758	-0.8235	0	0	1.83120429915	1.92451613695	1.61982167487	1.70999078886	FALSE	8.85267749561	72D	21.4911551098	0.498004672702812	0.0137097580774747	105D	14.9232358618	0.354798423216837
1I2M	B	383	V	1.02163780626475	0.02962	0	0	1.78210268122	1.86619004845	1.60262863156	1.69326303939	FALSE	11.4805584728	72D	19.4976390435	0.498004672702812	0.0137097580774747	105D	14.9435824299	0.354798423216837
1I2M	B	384	L	1.00440445859765	0.00591	0	0	1.58420857564	1.74766939375	1.44336809107	1.60959636046	FALSE	14.9337165162	72D	25.7309109479	0.498004672702812	0.0137097580774747	105D	20.0736258933	0.354798423216837
1I2M	B	385	L	0.409853964082741	-0.8094	0.0149253731343	0.0149253731343	1.47761706125	1.660459519	1.36785741002	1.54535189414	FALSE	19.2865857145	72D	26.6623882246	0.498004672702812	0.0137097580774747	105D	21.767294532	0.354798423216837
1I2M	B	386	V	0.658988229270148	-0.4678	0	0	1.32231199247	1.49174371016	1.21794121284	1.39270105549	FALSE	20.5491175417	72D	29.2729442732	0.498004672702812	0.0137097580774747	105D	24.9319517724	0.354798423216837
1I2M	B	387	K	2.18039311788076	1.619	0.330508474576	0.330508474576	0.971150958238	1.22209728572	0.89561968705	1.13907543689	FALSE	26.9257449333	72D	34.9940282088	0.498004672702812	0.0137097580774747	105D	30.045747853	0.354798423216837
1I2M	B	388	D	1.81118737601281	1.112	0.673575129534	0.673575129534	0.815375963277	0.949490860326	0.740706960756	0.875548676417	FALSE	28.1810653798	72D	35.0991953354	0.498004672702812	0.0137097580774747	105D	32.2034278862	0.354798423216837
1IB1	A	1	D	3.22799109581452	1.703	0.523316062176	0.549222797927	0.943844371066	0.960313433529	0.493163319107	0.544189288951	FALSE	4.35416567211	221R	45.2386532665	0.546844100556513	0.0512737861412875	215L	34.0537023866	0.372969719596357
1IB1	A	2	K	1.21116971995793	0.1614	0.228813559322	0.228813559322	1.10546768279	1.16407788273	0.699614729451	0.730660081999	FALSE	10.6711160003	221R	40.0273113762	0.546844100556513	0.0512737861412875	215L	29.5762333015	0.372969719596357
1IB1	A	3	N	2.12013593657542	0.8561	0.466666666667	0.492307692308	1.00955192479	1.20067288614	0.520511202286	0.690013567698	FALSE	6.26543850423	221R	41.7861553487	0.546844100556513	0.0512737861412875	215L	30.7117136707	0.372969719596357
1IB1	A	4	E	2.39003260659661	1.062	0.318385650224	0.565022421525	1.04418222458	1.28089241659	0.459878697113	0.698440717962	TRUE	0	221R	45.4471931718	0.546844100556513	0.0512737861412875	215L	33.9323047649	0.372969719596357
1IB1	A	5	L	2.85309721750578	1.416	0.194029850746	0.194029850746	1.21976603658	1.43972122978	0.724339329923	0.887058006987	FALSE	6.72801504591	221R	41.1354750212	0.546844100556513	0.0512737861412875	215L	30.032163748	0.372969719596357
1IB1	A	6	V	0.43277695467238	-0.4334	0.0804597701149	0.0804597701149	1.3993587044	1.52467921454	0.817505644	0.927322322822	FALSE	5.77964836775	221R	36.1556386449	0.546844100556513	0.0512737861412875	215L	24.9346891234	0.372969719596357
1IB1	A	7	Q	1.01228077733633	0.009479	0.235555555556	0.591111111111	1.23854222345	1.49429018917	0.497681081246	0.77831290576	TRUE	0	221R	40.1924516765	0.546844100556513	0.0512737861412875	215L	28.5745707753	0.372969719596357
1IB1	A	8	K	2.5209425874423	1.162	0.279661016949	0.495762711864	1.37069034027	1.58231001046	0.631210513983	0.829785248735	TRUE	0	221R	40.6678557991	0.546844100556513	0.0512737861412875	215L	29.1514888505	0.372969719596357
1IB1	A	9	A	0.295506566016965	-0.5384	0	0	1.60780391546	1.73179238781	0.951345611414	1.04069085349	FALSE	6.41196237166	221R	34.795446144	0.546844100556513	0.0512737861412875	215L	23.3722256522	0.372969719596357
1IB1	A	10	K	0.442536310570902	-0.426	0.237288135593	0.35593220339	1.46145598546	1.66446903334	0.663583176842	0.87104339994	TRUE	0	221R	33.4570566569	0.546844100556513	0.0512737861412875	215L	21.8065338016	0.372969719596357
1IB1	A	11	L	0.610464537928225	-0.2977	0.0646766169154	0.562189054726	1.49809057272	1.6885555753	0.518977241712	0.789811615116	TRUE	0	221R	38.2126092713	0.546844100556513	0.0512737861412875	215L	26.3977392395	0.372969719596357
1IB1	A	12	A	0.610801067441967	-0.2976	0	0.0542635658915	1.61764456602	1.77840617393	0.793665258872	0.928977832942	FALSE	5.00648382933	221R	35.3597938693	0.546844100556513	0.0512737861412875	215L	23.8867775404	0.372969719596357
1IB1	A	13	E	0.307621628511682	-0.5291	0.125560538117	0.286995515695	1.64356411834	1.77026190057	0.757372901241	0.923915955393	TRUE	0	221R	28.7068127046	0.546844100556513	0.0512737861412875	215L	16.9696419253	0.372969719596357
1IB1	A	14	Q	0.243007961873193	-0.5785	0.337777777778	0.666666666667	1.54025227499	1.69344524237	0.497160296128	0.710346179856	TRUE	0	221R	32.6503061974	0.546844100556513	0.0512737861412875	215L	20.8826464569	0.372969719596357
1IB1	A	15	A	0.301496791361575	-0.5338	0.031007751938	0.472868217054	1.64186902231	1.75058293048	0.551415777099	0.680041683623	TRUE	0	221R	35.8867902177	0.546844100556513	0.0512737861412875	215L	24.4345823447	0.372969719596357
1IB1	A	16	E	0.11054994526429	-0.6798	0.618834080717	0.62331838565	1.49170925549	1.6964623839	0.507239113001	0.75512340574	FALSE	7.08343147197	221R	30.1186867874	0.546844100556513	0.0512737861412875	215L	19.313200102	0.372969719596357
1IB1	A	17	R	0.130270574769579	-0.6647	0.105839416058	0.532846715328	1.58853045801	1.6920544211	0.549277948707	0.826575770452	TRUE	0	221R	38.1764634779	0.546844100556513	0.0512737861412875	215L	27.15379154	0.372969719596357
1IB1	A	18	Y	0.272252376617384	-0.5562	0.178707224335	0.178707224335	1.64216929903	1.7603206003	0.826302109065	1.01910645306	FALSE	6.15868093905	221R	28.9393778715	0.546844100556513	0.0512737861412875	215L	17.9911372532	0.372969719596357
1IB1	A	19	D	0.677097381649167	-0.2468	0.419689119171	0.419689119171	1.46481752308	1.59709860483	0.760798138832	0.928414974359	FALSE	6.73914632528	221R	34.9821764479	0.546844100556513	0.0512737861412875	215L	24.9701993636	0.372969719596357
1IB1	A	20	D	0.284468397966223	-0.5468	0.150259067358	0.290155440415	1.47368133278	1.58027866877	0.674358674924	0.900499707627	TRUE	0	221R	38.5324006436	0.546844100556513	0.0512737861412875	215L	27.488854977	0.372969719596357
1IB1	A	21	M	0.111323963145897	-0.6792	0	0	1.71855587413	1.78226475635	0.999088494259	1.11819810821	FALSE	4.93527092192	221R	31.3002072837	0.546844100556513	0.0512737861412875	215L	19.9919019469	0.372969719596357
1IB1	A	22	A	0.295439260114217	-0.5384	0.046511627907	0.046511627907	1.6052806358	1.71059623438	1.02801410152	1.13971365831	FALSE	8.14408679526	221R	33.5187381927	0.546844100556513	0.0512737861412875	215L	23.2290503616	0.372969719596357
1IB1	A	23	A	2.89617299526478	1.449	0.403100775194	0.403100775194	1.31748670378	1.47948933089	0.76496159845	0.953116142377	FALSE	6.10081617766	221R	38.6365733557	0.546844100556513	0.0512737861412875	215L	28.0249846048	0.372969719596357
1IB1	A	24	C	2.7669456619878	1.351	0.0479041916168	0.0479041916168	1.48508760744	1.54907624988	0.879962274879	1.01097382417	FALSE	4.47447360168	221R	37.8500592368	0.546844100556513	0.0512737861412875	215L	26.6263590109	0.372969719596357
1IB1	A	25	M	0.184889314849927	-0.623	0	0	1.58232457839	1.6282110888	1.0332982606	1.12446379982	FALSE	9.10107774837	221R	33.6466362276	0.546844100556513	0.0512737861412875	215L	22.8370878675	0.372969719596357
1IB1	A	26	K	0.510851801860555	-0.3739	0.237288135593	0.237288135593	1.26014192098	1.4766708137	0.845855415657	1.03737192705	FALSE	12.5619954499	221R	38.4854893504	0.546844100556513	0.0512737861412875	215L	28.8613266267	0.372969719596357
1IB1	A	27	S	3.90710765454614	2.223	0.348387096774	0.348387096774	1.16204688166	1.31511048513	0.726559061678	0.901322898804	FALSE	9.30044535647	221R	41.0989500722	0.546844100556513	0.0512737861412875	215L	30.5502126942	0.372969719596357
1IB1	A	28	V	0.472823966807694	-0.4028	0	0	1.36219965793	1.38062269384	0.908556111761	0.963814338981	FALSE	10.4109234547	221R	37.6571093969	0.546844100556513	0.0512737861412875	215L	27.0693797415	0.372969719596357
1IB1	A	29	T	0.505130800126938	-0.3782	0.00581395348837	0.00581395348837	1.38788428443	1.39660135557	0.991117285253	1.01497950325	FALSE	13.5660076742	221R	35.7621007889	0.546844100556513	0.0512737861412875	215L	26.249223674	0.372969719596357
1IB1	A	30	E	1.98350495399612	0.7516	0.381165919283	0.381165919283	1.0871651713	1.19109538437	0.730288388792	0.851553555078	FALSE	14.6654608122	221R	40.9995018492	0.546844100556513	0.0512737861412875	215L	31.4031962562	0.372969719596357
1IB1	A	31	Q	4.28738600507475	2.512	0.448888888889	0.448888888889	0.977445332088	1.05686048715	0.619780921173	0.735095189997	FALSE	10.9190643566	221R	42.8742516269	0.546844100556513	0.0512737861412875	215L	32.5687550819	0.372969719596357
1IB1	A	32	G	2.38902301805539	1.062	0.355769230769	0.355769230769	0.956198464001	1.05808561862	0.655276850364	0.760106949377	FALSE	17.3623486793	221R	41.2537442569	0.546844100556513	0.0512737861412875	215L	32.1802725613	0.372969719596357
1IB1	A	33	A	4.15613949471532	2.411	0.302325581395	0.302325581395	0.961430717785	1.06526257439	0.633872106321	0.748863651273	FALSE	14.0936235917	221R	40.2862776401	0.546844100556513	0.0512737861412875	215L	30.8381880488	0.372969719596357
1IB1	A	34	E	0.813055305200988	-0.1429	0.381165919283	0.381165919283	1.06281855454	1.17408749142	0.725765911203	0.835216146385	FALSE	13.9686082107	221R	34.8940256403	0.546844100556513	0.0512737861412875	215L	26.7308609518	0.372969719596357
1IB1	A	35	L	0.286050086680811	-0.5456	0.0597014925373	0.0597014925373	1.39039382684	1.33676425466	0.95687494809	0.927994845366	FALSE	9.91907420751	221R	33.6656826055	0.546844100556513	0.0512737861412875	215L	23.9617675196	0.372969719596357
1IB1	A	36	S	1.43664449416516	0.3338	0.329032258065	0.329032258065	1.25301859205	1.28536628946	0.747044700631	0.823016944084	FALSE	5.66691156787	221R	33.2533136792	0.546844100556513	0.0512737861412875	215L	23.2100022762	0.372969719596357
1IB1	A	37	N	0.590945826131182	-0.3125	0.502564102564	0.523076923077	1.28471408006	1.39932242391	0.726803625899	0.85741285061	FALSE	8.70300104522	221R	28.0201098222	0.546844100556513	0.0512737861412875	215L	19.1144276479	0.372969719596357
1IB1	A	38	E	0.198720677864728	-0.6124	0.192825112108	0.430493273543	1.4378566555	1.49116022286	0.686882892787	0.854638706983	TRUE	0	221R	31.5513658605	0.546844100556513	0.0512737861412875	215L	20.5524185693	0.372969719596357
1IB1	A	39	E	0.172235805133223	-0.6326	0.0941704035874	0.0941704035874	1.38177058082	1.5541996364	0.892662880586	1.01020702554	FALSE	6.38833612483	221R	34.7871001174	0.546844100556513	0.0512737861412875	215L	24.3529138449	0.372969719596357
1IB1	A	40	R	0.04105660067654	-0.7329	0.0656934306569	0.0656934306569	1.48499024958	1.60951409136	0.970525851661	1.08815003726	FALSE	7.65559387992	221R	26.8140556446	0.546844100556513	0.0512737861412875	215L	18.0642984732	0.372969719596357
1IB1	A	41	N	0.102271319226234	-0.6861	0.0974358974359	0.435897435897	1.68657192881	1.6815908219	0.821733284483	1.02482817621	TRUE	0	221R	25.1131582931	0.546844100556513	0.0512737861412875	215L	14.1584707215	0.372969719596357
1IB1	A	42	L	0.0229277557712514	-0.7467	0.0298507462687	0.0298507462687	1.61992868302	1.72876481644	0.928617534178	1.07829724631	FALSE	5.5080146664	221R	30.7263053883	0.546844100556513	0.0512737861412875	215L	19.4307205589	0.372969719596357
1IB1	A	43	L	0.28012716723895	-0.5502	0.0149253731343	0.0149253731343	1.56819638279	1.7321586776	1.07580819081	1.17990513294	FALSE	9.03458360386	221R	31.2610596703	0.546844100556513	0.0512737861412875	215L	21.449097814	0.372969719596357
1IB1	A	44	S	0.0285377027653327	-0.7424	0.0387096774194	0.135483870968	1.69430918528	1.74201152831	1.03070596836	1.14658219978	FALSE	5.73081299897	221R	24.7546675397	0.546844100556513	0.0512737861412875	215L	15.1298624209	0.372969719596357
1IB1	A	45	V	0.0337875631797099	-0.7384	0.00574712643678	0.189655172414	1.76627550497	1.8064620783	0.904632849901	1.07439047452	TRUE	0	221R	25.3448462373	0.546844100556513	0.0512737861412875	215L	14.2042067922	0.372969719596357
1IB1	A	46	A	0.13491468205922	-0.6611	0	0	1.71701114669	1.83131555399	1.08218387067	1.17806678834	FALSE	5.88674694855	221R	30.4928938099	0.546844100556513	0.0512737861412875	215L	19.8016986521	0.372969719596357
1IB1	A	47	Y	0.26494968616918	-0.5618	0.0304182509506	0.0304182509506	1.59577219661	1.76982426332	1.08860636938	1.18705000241	FALSE	9.96388678244	221R	31.9684373371	0.546844100556513	0.0512737861412875	215L	22.480410004	0.372969719596357
1IB1	A	48	K	0.0464410728964141	-0.7288	0.10593220339	0.326271186441	1.68144137078	1.76194443565	0.972536496119	1.10760817023	TRUE	0	221R	22.1419289896	0.546844100556513	0.0512737861412875	215L	13.3965634771	0.372969719596357
1IB1	A	49	N	0.0770989115983222	-0.7053	0.266666666667	0.328205128205	1.65610119894	1.75913309013	0.863786801517	1.03958142556	FALSE	5.760526856	221R	26.0592616655	0.546844100556513	0.0512737861412875	215L	15.5539032244	0.372969719596357
1IB1	A	50	V	0.177519318498974	-0.6286	0.0402298850575	0.0402298850575	1.61513871763	1.72932742419	0.987726002494	1.07540650721	FALSE	9.76644790768	221R	31.5663577218	0.546844100556513	0.0512737861412875	215L	21.8899175314	0.372969719596357
1IB1	A	51	V	0.247685722114208	-0.575	0	0	1.65684649554	1.72524360216	1.08676633201	1.12261891212	FALSE	7.00619804534	221R	27.8307769898	0.546844100556513	0.0512737861412875	215L	19.8632806042	0.372969719596357
1IB1	A	52	G	0.201715790537033	-0.6101	0.182692307692	0.182692307692	1.63294108423	1.71420077189	0.945844975583	1.02995697338	FALSE	7.04105671131	221R	25.7222949833	0.546844100556513	0.0512737861412875	215L	17.6036002932	0.372969719596357
1IB1	A	53	A	0.651857668118507	-0.2661	0.37984496124	0.37984496124	1.57839039786	1.68671027619	0.80897456922	0.929674884059	FALSE	6.14616543362	221R	29.5623281553	0.546844100556513	0.0512737861412875	215L	20.8058366114	0.372969719596357
1IB1	A	54	R	0.18539410912054	-0.6226	0.142335766423	0.167883211679	1.54643464874	1.70121010376	0.866570586523	1.01468215429	FALSE	6.96110053751	221R	33.0788528538	0.546844100556513	0.0512737861412875	215L	24.5422575665	0.372969719596357
1IB1	A	55	R	0.0406864182114236	-0.7331	0.0693430656934	0.138686131387	1.61925605418	1.68934624532	1.0020574841	1.03952926522	FALSE	5.73170949871	221R	24.3165395591	0.546844100556513	0.0512737861412875	215L	18.0663908777	0.372969719596357
1IB1	A	56	S	0.0980983532558311	-0.6893	0.387096774194	0.406451612903	1.54015842487	1.67980485377	0.704545177241	0.897996717932	FALSE	4.90537725654	221R	26.3412818353	0.546844100556513	0.0512737861412875	215L	19.6642304402	0.372969719596357
1IB1	A	57	S	0.172202152181848	-0.6327	0.058064516129	0.367741935484	1.62807835275	1.73870709382	0.729379453905	0.880229685224	TRUE	0	221R	31.5817177982	0.546844100556513	0.0512737861412875	215L	24.5575932081	0.372969719596357
1IB1	A	58	W	0.227325686532809	-0.5905	0.189473684211	0.189473684211	1.43663450363	1.67851002902	0.870379558873	0.993028426991	FALSE	7.25429123199	221R	30.4154081083	0.546844100556513	0.0512737861412875	215L	25.9697459218	0.372969719596357
1IB1	A	59	R	0.0409892947737915	-0.7329	0.197080291971	0.452554744526	1.51614453204	1.60814934927	0.749743576141	0.880405365674	TRUE	0	221R	24.3256814191	0.546844100556513	0.0512737861412875	215L	19.453620788	0.372969719596357
1IB1	A	60	V	0.227594910143803	-0.5903	0.17816091954	0.454022988506	1.55150403245	1.6752272414	0.608667177879	0.802654146441	TRUE	0	221R	30.4278218304	0.546844100556513	0.0512737861412875	215L	25.3635987655	0.372969719596357
1IB1	A	61	V	0.833583605539258	-0.1272	0.00574712643678	0.0689655172414	1.52378110649	1.66450010198	0.75098450076	0.86859696049	FALSE	5.69247883301	221R	34.437648836	0.546844100556513	0.0512737861412875	215L	29.3598747366	0.372969719596357
1IB1	A	62	S	0.113006610714608	-0.6779	0.0709677419355	0.0709677419355	1.40246818323	1.53062951817	0.782815342613	0.87778655832	FALSE	6.53436192956	221R	31.4080590325	0.546844100556513	0.0512737861412875	215L	27.7540024016	0.372969719596357
1IB1	A	63	S	0.0894158918012842	-0.6959	0.154838709677	0.361290322581	1.41633977865	1.51685729038	0.562475975009	0.76000278274	TRUE	0	221R	29.8391234716	0.546844100556513	0.0512737861412875	215L	27.3238886864	0.372969719596357
1IB1	A	64	I	0.388691588372161	-0.4673	0.197969543147	0.492385786802	1.45474225947	1.54179334393	0.551337625269	0.74465222947	TRUE	0	221R	34.8719089164	0.546844100556513	0.0512737861412875	215L	30.9280664407	0.372969719596357
1IB1	A	65	E	0.266699639640639	-0.5604	0.0717488789238	0.0717488789238	1.26424617851	1.46401737759	0.710778011679	0.82060164104	FALSE	8.09336559148	221R	36.9359967145	0.546844100556513	0.0512737861412875	215L	33.6999438564	0.372969719596357
1IB1	A	66	Q	0.766277702790832	-0.1785	0.595555555556	0.595555555556	1.1313114185	1.25623824639	0.562635982993	0.669817435602	FALSE	6.20797240979	221R	33.0504950049	0.546844100556513	0.0512737861412875	215L	31.2855167283	0.372969719596357
1IB1	A	67	K	0.310313864621619	-0.5271	0.338983050847	0.597457627119	1.25094538625	1.31194376869	0.429584750317	0.609392629068	TRUE	0	221R	32.6029482544	0.546844100556513	0.0512737861412875	215L	31.3473807035	0.372969719596357
1IB1	A	68	T	0.976272119365922	-0.01816	0.21511627907	0.21511627907	1.1838135608	1.29654218175	0.527913373951	0.635399381199	FALSE	6.93488242128	221R	39.7378245558	0.546844100556513	0.0512737861412875	215L	36.9755625187	0.372969719596357
1IB1	A	69	E	1.14319075818202	0.1093	0.430493273543	0.708520179372	1.048514794	1.09910898756	0.320090307356	0.50132380631	TRUE	0	221R	40.0191368007	0.546844100556513	0.0512737861412875	215L	38.9638175723	0.372969719596357
1IB1	A	70	G	2.70199546583557	1.301	0.596153846154	0.596153846154	0.897582226324	0.950440113035	0.396042708192	0.452822668812	FALSE	6.33085578722	221R	44.8253156445	0.546844100556513	0.0512737861412875	215L	43.2627508936	0.372969719596357
1IB1	A	71	A	1.42890431534909	0.3277	0.403100775194	0.403100775194	0.79611218733	0.907054998018	0.380105610642	0.473924949249	FALSE	10.7703354279	221R	47.7539247372	0.546844100556513	0.0512737861412875	215L	45.7389095186	0.372969719596357
1IB1	A	72	E	1.96432277171282	0.7369	0.556053811659	0.556053811659	0.814745198569	0.986243261479	0.411144222177	0.544101132336	FALSE	10.841242352	221R	45.7446621269	0.546844100556513	0.0512737861412875	215L	43.4112057482	0.372969719596357
1IB1	A	73	K	1.43597143513767	0.3332	0.5	0.5	0.929616787891	1.06675026948	0.396671948604	0.545039270015	FALSE	7.54271882083	221R	46.5631813568	0.546844100556513	0.0512737861412875	215L	43.9806778757	0.372969719596357
1IB1	A	74	K	1.21756378071903	0.1662	0.296610169492	0.601694915254	1.16604392408	1.26258761539	0.404607311945	0.619060405551	TRUE	0	221R	45.6275768571	0.546844100556513	0.0512737861412875	215L	41.1823596363	0.372969719596357
1IB1	A	75	Q	2.14571217961983	0.8757	0.142222222222	0.142222222222	1.08738147551	1.29631842741	0.570592237501	0.737185597702	FALSE	9.34689605114	221R	40.6553784818	0.546844100556513	0.0512737861412875	215L	38.0869371643	0.372969719596357
1IB1	A	76	Q	5.04794270613196	3.093	0.342222222222	0.377777777778	0.940735282051	1.19663709286	0.450823881337	0.680113670863	FALSE	5.91000507498	221R	46.7207958918	0.546844100556513	0.0512737861412875	215L	42.4129984529	0.372969719596357
1IB1	A	77	M	3.1391473041866	1.635	0.0446428571429	0.352678571429	1.22917082868	1.35787594078	0.478963268171	0.692714264744	TRUE	0	221R	44.6474142983	0.546844100556513	0.0512737861412875	215L	39.4914992855	0.372969719596357
1IB1	A	78	A	0.960791761733783	-0.03007	0.0077519379845	0.0852713178295	1.36520023221	1.50661542107	0.666560257552	0.82112550309	FALSE	5.87705138737	221R	38.5157148532	0.546844100556513	0.0512737861412875	215L	34.3253344633	0.372969719596357
1IB1	A	79	R	2.35806230279111	1.038	0.240875912409	0.240875912409	1.01145941883	1.34242119626	0.557668154369	0.80579573268	FALSE	8.94854786807	221R	41.9663294972	0.546844100556513	0.0512737861412875	215L	38.4209051618	0.372969719596357
1IB1	A	80	E	3.92729942537067	2.237	0.367713004484	0.394618834081	1.02485053275	1.28810218624	0.494510261893	0.744677874279	FALSE	5.60173427756	221R	44.9640021602	0.546844100556513	0.0512737861412875	215L	39.7823603834	0.372969719596357
1IB1	A	81	Y	0.263468956308714	-0.5629	0.0152091254753	0.513307984791	1.53320989306	1.47578481768	0.587108008005	0.79717216335	TRUE	0	221R	38.5391927946	0.546844100556513	0.0512737861412875	215L	32.0701762643	0.372969719596357
1IB1	A	82	R	0.332221935966232	-0.5104	0.149635036496	0.149635036496	1.28562250248	1.53544066937	0.767851576367	0.931647606775	FALSE	9.63850174048	221R	36.0339608547	0.546844100556513	0.0512737861412875	215L	31.8955104011	0.372969719596357
1IB1	A	83	E	3.93739531078293	2.245	0.399103139013	0.399103139013	1.03577937564	1.3545966437	0.589178933876	0.857026526743	FALSE	9.53544109503	221R	40.7494658935	0.546844100556513	0.0512737861412875	215L	35.9072921299	0.372969719596357
1IB1	A	84	K	1.38683812613132	0.2957	0.317796610169	0.512711864407	1.2603972348	1.35993604715	0.55482859051	0.805165167489	TRUE	0	221R	40.6698088924	0.546844100556513	0.0512737861412875	215L	33.4496599316	0.372969719596357
1IB1	A	85	I	0.737672694122751	-0.2005	0	0.0456852791878	1.51050661395	1.54844455157	0.78667175406	0.94342170734	FALSE	5.0763126867	221R	34.794656447	0.546844100556513	0.0512737861412875	215L	28.2557578271	0.372969719596357
1IB1	A	86	E	0.140534724938714	-0.6568	0.0717488789238	0.0717488789238	1.30177527868	1.49581212306	0.829290043724	0.998950610038	FALSE	10.2194100088	221R	35.1858142575	0.546844100556513	0.0512737861412875	215L	30.2390326788	0.372969719596357
1IB1	A	87	T	6.70030261860582	4.356	0.447674418605	0.447674418605	1.06740265996	1.33158519592	0.621584060931	0.878283489811	FALSE	7.44276860976	221R	39.8837834747	0.546844100556513	0.0512737861412875	215L	33.1489472787	0.372969719596357
1IB1	A	88	E	0.0758537523974763	-0.7063	0.206278026906	0.300448430493	1.37056046231	1.43506236476	0.724906765938	0.917779283929	FALSE	5.92715237516	221R	36.812270171	0.546844100556513	0.0512737861412875	215L	28.7934056597	0.372969719596357
1IB1	A	89	L	0.151236363475714	-0.6487	0.00497512437811	0.00497512437811	1.49205711195	1.59236194432	0.953293582759	1.08555962022	FALSE	8.51969314915	221R	31.0350009459	0.546844100556513	0.0512737861412875	215L	24.4477437272	0.372969719596357
1IB1	A	90	R	2.81910773661783	1.39	0.262773722628	0.262773722628	1.1869964301	1.44454832832	0.790002166857	1.02299769578	FALSE	12.2015420482	221R	36.0209461112	0.546844100556513	0.0512737861412875	215L	30.4655713233	0.372969719596357
1IB1	A	91	D	4.89313912981058	2.974	0.466321243523	0.466321243523	1.08278326766	1.35133028715	0.662724265576	0.93315049784	FALSE	11.0618182351	221R	39.0297513305	0.546844100556513	0.0512737861412875	215L	31.3295968661	0.372969719596357
1IB1	A	92	I	0.299881449695613	-0.5351	0.0913705583756	0.0913705583756	1.49337627186	1.52670771787	0.967339464358	1.06239587265	FALSE	11.3968504168	221R	32.8735411081	0.546844100556513	0.0512737861412875	215L	24.4359496066	0.372969719596357
1IB1	A	93	C	0.227258380630061	-0.5906	0	0	1.48751905208	1.57579713035	1.05129359461	1.1534113865	FALSE	11.0994532224	221R	30.9535074046	0.546844100556513	0.0512737861412875	215L	24.1680096935	0.372969719596357
1IB1	A	94	N	4.23354128287601	2.472	0.420512820513	0.420512820513	1.11570602617	1.364232946	0.763514900855	1.00017830527	FALSE	16.4690438692	221R	36.6787581513	0.546844100556513	0.0512737861412875	215L	29.9235486008	0.372969719596357
1IB1	A	95	D	1.08968256549702	0.06849	0.331606217617	0.331606217617	1.24877544736	1.39616574823	0.832528268355	1.00778196756	FALSE	14.1920790743	221R	36.9229514375	0.546844100556513	0.0512737861412875	215L	28.1709920444	0.372969719596357
1IB1	A	96	V	0.371528583171312	-0.4802	0.0114942528736	0.0114942528736	1.55827950857	1.54799724572	1.11934056651	1.14418550165	FALSE	9.79898638696	221R	30.9660698551	0.546844100556513	0.0512737861412875	215L	22.7308294033	0.372969719596357
1IB1	A	97	L	0.229142945907017	-0.5891	0.044776119403	0.044776119403	1.36258925381	1.47071209475	1.00690312388	1.11790667032	FALSE	13.1496082824	221R	32.0232123976	0.546844100556513	0.0512737861412875	215L	25.5862325356	0.372969719596357
1IB1	A	98	S	5.23976452896498	3.24	0.296774193548	0.296774193548	1.06658276005	1.2848364792	0.749138736934	0.963546585407	FALSE	17.982341272	221R	38.3823095677	0.546844100556513	0.0512737861412875	215L	30.6337066955	0.372969719596357
1IB1	A	99	L	0.691904680253821	-0.2356	0.0298507462687	0.0298507462687	1.36180148109	1.40742584688	0.977986855969	1.06079312559	FALSE	14.7881168694	221R	35.7179066357	0.546844100556513	0.0512737861412875	215L	26.8084543693	0.372969719596357
1IB1	A	100	L	0.579167293150207	-0.3216	0.00497512437811	0.00497512437811	1.43632787943	1.48312991063	1.06675827373	1.14407981453	FALSE	12.3475576786	221R	30.7476166361	0.546844100556513	0.0512737861412875	215L	23.4621527475	0.372969719596357
1IB1	A	101	E	1.29025415568733	0.2218	0.354260089686	0.354260089686	1.07684212663	1.2189984753	0.79132893174	0.929565706106	FALSE	17.8694378034	221R	35.1018863325	0.546844100556513	0.0512737861412875	215L	29.0001845744	0.372969719596357
1IB1	A	102	K	3.88355058858419	2.203	0.60593220339	0.60593220339	0.896449779507	1.12232573621	0.618235064308	0.84124884874	FALSE	21.2734349567	221R	41.0443765682	0.546844100556513	0.0512737861412875	215L	33.2456760099	0.372969719596357
1IB1	A	103	F	2.45565586177633	1.113	0.191666666667	0.191666666667	1.07195893561	1.26211614832	0.761175435561	0.957784468593	FALSE	18.7024330737	221R	39.4722148418	0.546844100556513	0.0512737861412875	215L	30.7956426178	0.372969719596357
1IB1	A	104	L	0.151303669378462	-0.6486	0.0348258706468	0.0348258706468	1.41567260241	1.427636595	1.0360588323	1.089777952	FALSE	13.0627639666	221R	32.6364511781	0.546844100556513	0.0512737861412875	215L	24.1831310705	0.372969719596357
1IB1	A	105	I	0.743730225370109	-0.1959	0.223350253807	0.223350253807	1.19252668531	1.33726306205	0.891861499106	1.03247649043	FALSE	16.6190629039	221R	32.6801736004	0.546844100556513	0.0512737861412875	215L	26.4641091347	0.372969719596357
1IB1	A	106	P	1.81052878393266	0.6195	0.496855345912	0.496855345912	0.975483346469	1.08864301598	0.701912957261	0.821642507127	FALSE	19.9238689199	221R	36.9126917847	0.546844100556513	0.0512737861412875	215L	29.9769985052	0.372969719596357
1IB1	A	107	N	1.92831411374241	0.7095	0.292307692308	0.292307692308	0.996855031214	1.13900935923	0.702153495123	0.852137798179	FALSE	17.3727842627	221R	37.5617107041	0.546844100556513	0.0512737861412875	215L	29.586087773	0.372969719596357
1IB1	A	108	A	0.942282638477966	-0.04403	0.093023255814	0.093023255814	1.19637987219	1.2540103347	0.879653796122	0.947798515547	FALSE	16.2022314376	221R	31.6925764125	0.546844100556513	0.0512737861412875	215L	25.1203505837	0.372969719596357
1IB1	A	109	S	3.93739531078293	2.245	0.393548387097	0.393548387097	0.959936195072	1.01492463476	0.66068787438	0.73021774292	FALSE	17.3864311358	221R	34.3781414162	0.546844100556513	0.0512737861412875	215L	27.5506236327	0.372969719596357
1IB1	A	110	Q	3.36529513742131	1.809	0.546666666667	0.546666666667	0.976193940922	1.10656667529	0.643924600143	0.795966661977	FALSE	15.2862339879	221R	31.4467415148	0.546844100556513	0.0512737861412875	215L	25.0883779987	0.372969719596357
1IB1	A	111	A	2.39575360833023	1.067	0.116279069767	0.116279069767	1.13501306805	1.22887775871	0.824479994172	0.915500037748	FALSE	13.5808830455	221R	27.4508661077	0.546844100556513	0.0512737861412875	215L	23.3072480989	0.372969719596357
1IB1	A	112	E	0.199831225260077	-0.6115	0.295964125561	0.304932735426	1.29926825726	1.36225517056	0.83551099839	0.981117077643	FALSE	8.21699237758	221R	24.5462795077	0.546844100556513	0.0512737861412875	215L	18.0919409578	0.372969719596357
1IB1	A	113	S	0.276189771928167	-0.5532	0.0709677419355	0.0709677419355	1.27924004019	1.43503843084	0.905313997577	1.05857750763	FALSE	13.4129796435	221R	29.1414380886	0.546844100556513	0.0512737861412875	215L	22.1466496979	0.372969719596357
1IB1	A	114	K	0.934878989175639	-0.04979	0.28813559322	0.28813559322	1.07693236973	1.42432363537	0.788944238305	1.09721477473	FALSE	16.5667690765	221R	30.6299371733	0.546844100556513	0.0512737861412875	215L	25.6106720348	0.372969719596357
1IB1	A	115	V	0.0805988185412403	-0.7027	0	0	1.4522334207	1.57275754819	1.0716821271	1.2133693509	FALSE	8.98732411732	221R	23.0683952003	0.546844100556513	0.0512737861412875	215L	18.5097446686	0.372969719596357
1IB1	A	116	F	0.0658924787907092	-0.7139	0.0708333333333	0.1375	1.59017922483	1.62062440449	1.05950632755	1.19275935353	FALSE	8.22052741727	221R	24.2495008844	0.546844100556513	0.0512737861412875	215L	16.0818331545	0.372969719596357
1IB1	A	117	Y	0.408210300169205	-0.4523	0.0190114068441	0.0190114068441	1.4529972729	1.60634082118	1.04898264487	1.22032597802	FALSE	11.4262661789	221R	29.323741274	0.546844100556513	0.0512737861412875	215L	21.3716688934	0.372969719596357
1IB1	A	118	L	1.44202896638503	0.3379	0.0547263681592	0.0547263681592	1.30968778216	1.59391021386	0.995598718232	1.24709294106	FALSE	13.0011275166	221R	27.9045578459	0.546844100556513	0.0512737861412875	215L	23.3050571177	0.372969719596357
1IB1	A	119	K	0.046743949458782	-0.7285	0.0381355932203	0.10593220339	1.64296766379	1.71147533574	1.13814745234	1.30694581135	FALSE	4.92198887335	221R	20.4398252874	0.546844100556513	0.0512737861412875	215L	14.5831538387	0.372969719596357
1IB1	A	120	M	0.0603733947653383	-0.7181	0.0178571428571	0.0178571428571	1.60652205281	1.69768312707	1.13427423141	1.26028274224	FALSE	7.80130722537	221R	26.8272453753	0.546844100556513	0.0512737861412875	215L	18.7719465281	0.372969719596357
1IB1	A	121	K	0.376239996363702	-0.4767	0.127118644068	0.127118644068	1.33319703134	1.62368205237	1.01941131269	1.25431501334	FALSE	13.5578488972	221R	30.3974405662	0.546844100556513	0.0512737861412875	215L	25.2223959432	0.372969719596357
1IB1	A	122	G	0.110045150993677	-0.6802	0	0	1.57112745266	1.69964594322	1.19451763777	1.32604413111	FALSE	8.30182435756	221R	25.2937227878	0.546844100556513	0.0512737861412875	215L	20.7859784099	0.372969719596357
1IB1	A	123	D	0.0685174089978978	-0.7119	0.0155440414508	0.0155440414508	1.67191889619	1.70331326011	1.17069320554	1.25485865947	FALSE	4.51618680134	221R	22.1214353535	0.546844100556513	0.0512737861412875	215L	16.0131554906	0.372969719596357
1IB1	A	124	Y	0.217566330634288	-0.598	0.00760456273764	0.00760456273764	1.64499471158	1.67419287734	1.16198527504	1.24646919128	FALSE	6.70669256717	221R	27.4471444212	0.546844100556513	0.0512737861412875	215L	19.7825058298	0.372969719596357
1IB1	A	125	Y	1.76947218325612	0.5882	0.133079847909	0.133079847909	1.31709510504	1.60047117028	0.993643099264	1.22872032875	FALSE	14.1183675315	221R	31.2876022504	0.546844100556513	0.0512737861412875	215L	26.4284613828	0.372969719596357
1IB1	A	126	R	0.097761823742089	-0.6895	0.0328467153285	0.0547445255474	1.57238926567	1.63933103334	1.0929668334	1.22595281385	FALSE	5.97193269357	221R	21.6986971274	0.546844100556513	0.0512737861412875	215L	17.7868592777	0.372969719596357
1IB1	A	127	Y	0.216354824384816	-0.5989	0.00760456273764	0.00760456273764	1.64844877239	1.63336463684	1.12143009231	1.16701035768	FALSE	6.20750657325	221R	24.4050100135	0.546844100556513	0.0512737861412875	215L	18.0401937567	0.372969719596357
1IB1	A	128	L	0.331784447598367	-0.5107	0.0547263681592	0.0547263681592	1.35786686981	1.55513640098	0.980246314538	1.14959645603	FALSE	14.2536895001	221R	32.1059636487	0.546844100556513	0.0512737861412875	215L	26.6522209306	0.372969719596357
1IB1	A	129	A	0.149822939517997	-0.6497	0.0232558139535	0.0232558139535	1.39605827941	1.51256643439	1.0173082503	1.12808288178	FALSE	9.06072477724	221R	27.970605719	0.546844100556513	0.0512737861412875	215L	24.8293302876	0.372969719596357
1IB1	A	130	E	0.13811171243977	-0.6587	0.179372197309	0.188340807175	1.48013748851	1.4607824389	0.958937639844	1.00962187181	FALSE	6.32616582576	221R	24.9796000486	0.546844100556513	0.0512737861412875	215L	20.7803248162	0.372969719596357
1IB1	A	131	V	0.246070380448246	-0.5762	0.0287356321839	0.0287356321839	1.39561346734	1.39762889374	0.9335498706	0.960279726389	FALSE	10.2655222892	221R	31.4414613394	0.546844100556513	0.0512737861412875	215L	26.6567112777	0.372969719596357
1IB1	A	132	A	0.73127863336165	-0.2053	0.131782945736	0.131782945736	1.24332608601	1.32358632773	0.889117451149	0.957859517598	FALSE	12.3413124045	221R	32.2615997442	0.546844100556513	0.0512737861412875	215L	29.0093403125	0.372969719596357
1IB1	A	133	A	2.94496977475739	1.486	0.46511627907	0.46511627907	1.00030636508	1.09583683246	0.656526754875	0.756295146276	FALSE	16.2350196279	221R	37.0702723568	0.546844100556513	0.0512737861412875	215L	33.6502993894	0.372969719596357
1IB1	A	134	G	2.17162495217797	0.8955	0.634615384615	0.634615384615	0.878472891445	0.94864779333	0.581332914045	0.652144138877	FALSE	16.8151054533	221R	37.018944488	0.546844100556513	0.0512737861412875	215L	34.9872487887	0.372969719596357
1IB1	A	135	D	3.10583088232613	1.609	0.818652849741	0.818652849741	0.680522071307	0.89231029559	0.434663907293	0.629938464859	FALSE	20.8665011555	221R	40.5984531772	0.546844100556513	0.0512737861412875	215L	38.6839417824	0.372969719596357
1IB1	A	136	D	4.39171015433481	2.593	0.60103626943	0.60103626943	0.879652897575	1.04414449503	0.592980815871	0.762041313127	FALSE	18.9326946877	221R	38.5811988859	0.546844100556513	0.0512737861412875	215L	34.9013155763	0.372969719596357
1IB1	A	137	K	0.657915199365866	-0.2615	0.347457627119	0.347457627119	1.09518401807	1.22122852817	0.763515302933	0.917219581675	FALSE	11.2841547656	221R	31.0691609496	0.546844100556513	0.0512737861412875	215L	29.4132147718	0.372969719596357
1IB1	A	138	K	2.57714301623724	1.205	0.614406779661	0.614406779661	0.776945379356	1.05260080599	0.537975906588	0.783721593552	FALSE	17.7117895301	221R	35.031839898	0.546844100556513	0.0512737861412875	215L	34.2904683584	0.372969719596357
1IB1	A	139	G	5.49216166427157	3.432	0.375	0.375	0.965651913808	1.07216325901	0.703208437048	0.810518798594	FALSE	17.0170740841	221R	34.5724897239	0.546844100556513	0.0512737861412875	215L	32.1119241229	0.372969719596357
1IB1	A	140	I	0.85915984858366	-0.1077	0.147208121827	0.147208121827	1.23968969495	1.31816412777	0.915015590545	1.01584734218	FALSE	13.9800295868	221R	32.4095792335	0.546844100556513	0.0512737861412875	215L	28.6302080884	0.372969719596357
1IB1	A	141	V	0.787815591670328	-0.1621	0.0747126436782	0.0747126436782	1.20442001061	1.34457534673	0.890702949485	1.03650320278	FALSE	10.989763711	221R	28.6197247709	0.546844100556513	0.0512737861412875	215L	27.1479688965	0.372969719596357
1IB1	A	142	D	2.6407470943345	1.254	0.310880829016	0.310880829016	0.936247252653	1.18402009613	0.686185271867	0.913457708727	FALSE	16.6802089386	221R	32.1909951673	0.546844100556513	0.0512737861412875	215L	30.996035111	0.372969719596357
1IB1	A	143	Q	3.30505635446147	1.762	0.333333333333	0.333333333333	1.06525136814	1.27774150632	0.791358969146	0.993677607372	FALSE	16.8665485197	221R	33.2865514267	0.546844100556513	0.0512737861412875	215L	29.4851682617	0.372969719596357
1IB1	A	144	S	0.199629307551832	-0.6117	0	0	1.46034732186	1.54722118664	1.10768340899	1.2202739135	FALSE	10.0366176803	221R	25.9303424939	0.546844100556513	0.0512737861412875	215L	22.8150236395	0.372969719596357
1IB1	A	145	Q	1.058385320719	0.04468	0.217777777778	0.217777777778	1.10613757039	1.37582060039	0.824479711304	1.07350203152	FALSE	13.1650456349	221R	26.1862382517	0.546844100556513	0.0512737861412875	215L	26.0046426876	0.372969719596357
1IB1	A	146	Q	4.29748189048701	2.52	0.537777777778	0.537777777778	0.916209605502	1.24216100422	0.669640485581	0.970116739607	FALSE	17.1172886696	221R	31.5277801936	0.546844100556513	0.0512737861412875	215L	29.5520381339	0.372969719596357
1IB1	A	147	A	0.463064610909172	-0.4103	0.015503875969	0.015503875969	1.38742626694	1.45082586083	1.06841329002	1.14755677215	FALSE	11.4464527551	221R	27.4883643407	0.546844100556513	0.0512737861412875	215L	23.5061680775	0.372969719596357
1IB1	A	148	Y	0.0251151976105752	-0.7451	0	0	1.56933659889	1.56478157128	1.18000028575	1.2323515448	FALSE	6.31410233413	221R	22.0517257542	0.546844100556513	0.0512737861412875	215L	18.9029364093	0.372969719596357
1IB1	A	149	Q	1.1502578779706	0.115	0.275555555556	0.275555555556	1.04189762677	1.31320543044	0.773863694278	1.02590748493	FALSE	14.2220043317	221R	24.8179121224	0.546844100556513	0.0512737861412875	215L	24.8784615922	0.372969719596357
1IB1	A	150	E	3.28789334926062	1.749	0.479820627803	0.479820627803	1.01979353951	1.26151375372	0.758066180701	0.987197907355	FALSE	16.1376817832	221R	29.759915366	0.546844100556513	0.0512737861412875	215L	26.6644944042	0.372969719596357
1IB1	A	151	A	0.0334274766000059	-0.7387	0	0	1.42891462717	1.51211995138	1.08551168618	1.19347013374	FALSE	9.91965991995	221R	23.6697412887	0.546844100556513	0.0512737861412875	215L	20.1616634891	0.372969719596357
1IB1	A	152	F	1.36092535357318	0.2759	0.2	0.2	1.2404132665	1.41735826608	0.925957937035	1.10235819893	FALSE	10.7147271789	221R	19.6685559806	0.546844100556513	0.0512737861412875	215L	20.2069840703	0.372969719596357
1IB1	A	153	E	2.05013779771706	0.8026	0.295964125561	0.295964125561	0.938286745541	1.18014992288	0.688765178591	0.910827052857	FALSE	15.9229790241	221R	26.2238869561	0.546844100556513	0.0512737861412875	215L	26.0079240175	0.372969719596357
1IB1	A	154	I	1.2508802025795	0.1917	0.111675126904	0.111675126904	1.13394616651	1.23917960862	0.847470722156	0.957386534784	FALSE	14.1467650377	221R	27.0272584332	0.546844100556513	0.0512737861412875	215L	23.9411495828	0.372969719596357
1IB1	A	155	S	0.215816377162829	-0.5993	0	0	1.38993187654	1.41541086848	1.03350208505	1.08994410071	FALSE	8.72751247996	221R	20.5068043573	0.546844100556513	0.0512737861412875	215L	18.3074149461	0.372969719596357
1IB1	A	156	K	2.4570019798313	1.114	0.402542372881	0.402542372881	0.985316791179	1.18012441754	0.712209274279	0.88837007054	FALSE	13.9482872976	221R	21.9204183843	0.546844100556513	0.0512737861412875	215L	23.0493264811	0.372969719596357
1IB1	A	157	K	3.11491717919716	1.616	0.622881355932	0.622881355932	0.815244097608	1.02212846819	0.574645569672	0.757148960723	FALSE	17.4344831055	221R	27.4934331936	0.546844100556513	0.0512737861412875	215L	26.8842597426	0.372969719596357
1IB1	A	158	E	2.74237900748462	1.332	0.506726457399	0.506726457399	0.966186002076	1.09736767744	0.688978411236	0.801440998972	FALSE	15.1375959468	221R	27.5148732058	0.546844100556513	0.0512737861412875	215L	24.8915921862	0.372969719596357
1IB1	A	159	M	0.32158760333198	-0.5185	0.0669642857143	0.0669642857143	1.33633475493	1.26960463782	0.952242204166	0.92054200218	FALSE	8.53991126914	221R	21.5854381084	0.546844100556513	0.0512737861412875	215L	18.1113521478	0.372969719596357
1IB1	A	160	Q	2.59295990338312	1.218	0.253333333333	0.253333333333	1.13235755683	1.25216363009	0.725414436594	0.882274792445	FALSE	8.9244706016	221R	20.2917963425	0.546844100556513	0.0512737861412875	215L	18.4366478854	0.372969719596357
1IB1	A	161	P	1.30775369040192	0.2352	0.207547169811	0.207547169811	1.18552440335	1.3806823745	0.82535671865	0.996174144822	FALSE	10.9537561062	221R	16.3575221295	0.546844100556513	0.0512737861412875	215L	17.9003203257	0.372969719596357
1IB1	A	162	T	0.0310717700038109	-0.7405	0.00581395348837	0.00581395348837	1.41159480354	1.51623194111	0.923525759714	1.03875092002	FALSE	7.00553831805	221R	14.391822202	0.546844100556513	0.0512737861412875	215L	14.0459700709	0.372969719596357
1IB1	A	163	H	0.114790217137441	-0.6765	0.0267857142857	0.0535714285714	1.44102054123	1.5314187837	0.941074650507	1.03247543117	FALSE	4.52889086892	221R	19.7902402617	0.546844100556513	0.0512737861412875	215L	14.9617030799	0.372969719596357
1IB1	A	164	P	0.098232965061328	-0.6892	0.0566037735849	0.22641509434	1.59915692147	1.66653478343	0.914890263177	1.03935703841	TRUE	0	221R	16.8581966202	0.546844100556513	0.0512737861412875	215L	10.5990836102	0.372969719596357
1IB1	A	165	I	0.147938374241041	-0.6512	0.116751269036	0.116751269036	1.53432146193	1.63400934957	1.01390226895	1.11116421233	FALSE	5.98064086969	221R	20.748909215	0.546844100556513	0.0512737861412875	215L	14.3253503654	0.372969719596357
1IB1	A	166	R	0.127712950465139	-0.6666	0.109489051095	0.109489051095	1.28171671395	1.61433082414	0.920337849763	1.17890927277	FALSE	9.5124743247	221R	17.5490725193	0.546844100556513	0.0512737861412875	215L	17.3705153551	0.372969719596357
1IB1	A	167	L	0.0229513128372133	-0.7467	0.00497512437811	0.00497512437811	1.55937188924	1.69596719073	1.04735820992	1.19613990507	FALSE	5.18320803606	221R	12.1128955528	0.546844100556513	0.0512737861412875	215L	10.7510538959	0.372969719596357
1IB1	A	168	G	0.0651521138604765	-0.7145	0.00961538461538	0.115384615385	1.6733905161	1.75203146503	1.06993648231	1.171141545	TRUE	0	221R	15.2461194249	0.546844100556513	0.0512737861412875	215L	10.3218092245	0.372969719596357
1IB1	A	169	L	0.0229513128372133	-0.7467	0	0	1.53298280681	1.70460648963	1.13310818766	1.24682782507	FALSE	6.22893192762	221R	19.4837288788	0.546844100556513	0.0512737861412875	215L	16.5294705057	0.372969719596357
1IB1	A	170	A	0.0579167293150207	-0.72	0.0232558139535	0.0232558139535	1.54991232708	1.65186509962	1.11645406275	1.21859057185	FALSE	5.63281911447	221R	13.6346811497	0.546844100556513	0.0512737861412875	215L	13.6017212193	0.372969719596357
1IB1	A	171	L	0.107285608980991	-0.6823	0	0.089552238806	1.62002616688	1.70597269385	1.01318560107	1.17993769713	FALSE	5.30229560448	221R	12.0994707865	0.546844100556513	0.0512737861412875	215L	9.45497103092	0.372969719596357
1IB1	A	172	N	0.012764564456239	-0.7545	0.025641025641	0.138461538462	1.66085785482	1.68984371118	1.09562257239	1.17761846004	TRUE	0	221R	17.6546868122	0.546844100556513	0.0512737861412875	215L	12.8006240447	0.372969719596357
1IB1	A	173	F	0.389028117885903	-0.4669	0.00416666666667	0.00416666666667	1.38833870013	1.62454494652	1.04466484423	1.21778915672	FALSE	8.82137770428	221R	20.3904491535	0.546844100556513	0.0512737861412875	215L	19.8232455313	0.372969719596357
1IB1	A	174	S	0.0114891175991563	-0.7555	0	0	1.49591986629	1.61783792495	1.06032205525	1.20417771588	FALSE	5.47807329509	221R	13.8493185635	0.546844100556513	0.0512737861412875	215L	15.2987820543	0.372969719596357
1IB1	A	175	V	0.0131246510359431	-0.7542	0.0114942528736	0.166666666667	1.5122645	1.59992657422	0.957199577096	1.11794983214	TRUE	0	221R	16.2970442153	0.546844100556513	0.0512737861412875	215L	15.0628431776	0.372969719596357
1IB1	A	176	F	0.112232592833001	-0.6785	0	0	1.41863721198	1.56843916551	1.0626773547	1.15841734634	FALSE	8.3252837748	221R	23.0600496555	0.546844100556513	0.0512737861412875	215L	21.8769743466	0.372969719596357
1IB1	A	177	Y	0.931513694038218	-0.05237	0.0836501901141	0.0836501901141	1.2398199509	1.46461456126	0.923015686897	1.10246267849	FALSE	9.82234437487	221R	20.8277513511	0.546844100556513	0.0512737861412875	215L	22.4087681978	0.372969719596357
1IB1	A	178	Y	0.118020900469365	-0.674	0.28897338403	0.307984790875	1.2137582663	1.46025959399	0.761538839897	1.04775239552	FALSE	7.20044287219	221R	16.8783009283	0.546844100556513	0.0512737861412875	215L	19.9956833287	0.372969719596357
1IB1	A	179	E	0.0444555487653355	-0.7303	0.300448430493	0.448430493274	1.36692802656	1.36533576048	0.822475360293	0.922588571295	TRUE	0	221R	20.4848701074	0.546844100556513	0.0512737861412875	215L	19.2600548159	0.372969719596357
1IB1	A	180	I	0.0780748471881743	-0.7046	0.0812182741117	0.0812182741117	1.3690142565	1.36803079461	0.968823093777	0.981077580273	FALSE	5.47822965444	221R	24.0136686423	0.546844100556513	0.0512737861412875	215L	22.4698012767	0.372969719596357
1IB1	A	181	L	1.68163798016943	0.5211	0.238805970149	0.238805970149	1.14120606037	1.22943315788	0.830766275903	0.896137460369	FALSE	10.1477373103	221R	24.65597065	0.546844100556513	0.0512737861412875	215L	25.4566017993	0.372969719596357
1IB1	A	182	N	0.373547760253765	-0.4787	0.641025641026	0.641025641026	0.938792798911	1.15346870301	0.588535320012	0.804219400926	FALSE	8.59702332099	221R	24.9631371959	0.546844100556513	0.0512737861412875	215L	26.6848988696	0.372969719596357
1IB1	A	183	S	0.946994051670356	-0.04058	0.148387096774	0.148387096774	1.03513529087	1.15911957754	0.727460924475	0.836199993552	FALSE	11.0716888416	221R	22.3255884119	0.546844100556513	0.0512737861412875	215L	25.3153358473	0.372969719596357
1IB1	A	184	P	0.502775093530743	-0.3801	0.358490566038	0.358490566038	0.981919639801	1.18978765489	0.632773932086	0.833049336045	FALSE	11.0172882533	221R	19.5677783279	0.546844100556513	0.0512737861412875	215L	24.2557894432	0.372969719596357
1IB1	A	185	E	1.27275462097274	0.2084	0.560538116592	0.560538116592	0.856629104973	1.05033557347	0.567639843835	0.738749879452	FALSE	14.0403333796	221R	20.6955567178	0.546844100556513	0.0512737861412875	215L	26.2113136012	0.372969719596357
1IB1	A	186	K	1.36530023725182	0.2791	0.364406779661	0.364406779661	1.04289890784	1.16208286723	0.754405433887	0.856348501703	FALSE	12.5195321224	221R	19.8090210498	0.546844100556513	0.0512737861412875	215L	23.5782373704	0.372969719596357
1IB1	A	187	A	0.013020326886683	-0.7543	0	0	1.28621571401	1.45741354984	0.906081830912	1.09172213455	FALSE	7.35544581105	221R	16.2561471661	0.546844100556513	0.0512737861412875	215L	19.653806185	0.372969719596357
1IB1	A	188	C	0.0737672694122751	-0.7079	0.215568862275	0.215568862275	1.0984018279	1.32799532552	0.727584735373	0.958871504206	FALSE	9.18956027566	221R	13.3530281458	0.546844100556513	0.0512737861412875	215L	19.7712883217	0.372969719596357
1IB1	A	189	S	2.9123264119244	1.462	0.361290322581	0.361290322581	0.96421112287	1.20514823671	0.667385411009	0.884291805351	FALSE	13.5699148279	221R	16.4431409713	0.546844100556513	0.0512737861412875	215L	22.4585446925	0.372969719596357
1IB1	A	190	L	0.235570659619492	-0.5842	0.0497512437811	0.0497512437811	1.33917732794	1.3835689499	0.988803054298	1.03640816358	FALSE	9.74069445564	221R	16.2149398922	0.546844100556513	0.0512737861412875	215L	18.345666386	0.372969719596357
1IB1	A	191	A	0.0579167293150207	-0.72	0	0	1.41887040842	1.52147794296	0.993906315931	1.11339992126	FALSE	6.62235387044	221R	10.5854462843	0.546844100556513	0.0512737861412875	215L	14.7968284439	0.372969719596357
1IB1	A	192	K	0.0795219240972655	-0.7035	0.487288135593	0.487288135593	0.953494373822	1.30967940345	0.617093707972	0.938477395402	FALSE	12.8192591591	221R	10.4298668052	0.546844100556513	0.0512737861412875	215L	19.4297633924	0.372969719596357
1IB1	A	193	T	1.71932928570855	0.5496	0.412790697674	0.412790697674	1.03820428361	1.23148875414	0.728329186843	0.899055562296	FALSE	13.9070720175	221R	14.5448861959	0.546844100556513	0.0512737861412875	215L	19.9622765507	0.372969719596357
1IB1	A	194	A	0.173178087771701	-0.6319	0.077519379845	0.077519379845	1.42596188985	1.44309427593	1.02603299559	1.06098790694	FALSE	8.47794172787	221R	11.9902189595	0.546844100556513	0.0512737861412875	215L	14.599119591	0.372969719596357
1IB1	A	195	F	0.113208528422853	-0.6777	0.0916666666667	0.0916666666667	1.25864004493	1.44057737553	0.794454781174	1.01616816288	FALSE	9.91539919146	221R	4.96056697838	0.546844100556513	0.0512737861412875	215L	12.6186340477	0.372969719596357
1IB1	A	196	D	0.180951919539144	-0.626	0.352331606218	0.352331606218	1.00265549042	1.21996468847	0.657551521625	0.856763338746	FALSE	14.3857862566	221R	9.8202652206	0.546844100556513	0.0512737861412875	215L	18.2444744001	0.372969719596357
1IB1	A	197	E	1.27746603416513	0.212	0.349775784753	0.349775784753	1.05952518199	1.24528428931	0.740355815951	0.898625002795	FALSE	13.3815743522	221R	15.1480254044	0.546844100556513	0.0512737861412875	215L	19.269059887	0.372969719596357
1IB1	A	198	A	0.152144993162817	-0.648	0	0	1.38969516897	1.44240557405	0.938857912289	1.02325502427	FALSE	9.18701521121	221R	10.6122115551	0.546844100556513	0.0512737861412875	215L	13.256586977	0.372969719596357
1IB1	A	199	I	0.196768806685024	-0.6139	0.294416243655	0.294416243655	1.10724905031	1.26307731785	0.67651482033	0.845716005317	FALSE	10.3813881061	221R	8.16652557257	0.546844100556513	0.0512737861412875	215L	15.1795374381	0.372969719596357
1IB1	A	200	A	0.630319779239011	-0.2825	0.395348837209	0.395348837209	0.921963501673	1.11484146791	0.591761392584	0.766931340319	FALSE	12.9631791242	221R	14.1048199564	0.546844100556513	0.0512737861412875	215L	19.9320801396	0.372969719596357
1IB1	A	201	E	0.300689120528594	-0.5344	0.121076233184	0.121076233184	1.21457055276	1.18874131927	0.818091595921	0.818070345217	FALSE	8.53642242342	221R	16.7260271621	0.546844100556513	0.0512737861412875	215L	17.8981661139	0.372969719596357
1IB1	A	202	L	0.107588485543359	-0.682	0.238805970149	0.238805970149	1.25058718248	1.2451484741	0.722165715237	0.797456652161	FALSE	5.53834171907	221R	12.0613462081	0.546844100556513	0.0512737861412875	215L	14.2073962694	0.372969719596357
1IB1	A	203	D	0.153861293682902	-0.6467	0.60621761658	0.60621761658	0.85189841734	1.0275869674	0.480928361256	0.64763576275	FALSE	11.3913096685	221R	13.1658967278	0.546844100556513	0.0512737861412875	215L	19.7767023121	0.372969719596357
1IB1	A	204	T	1.08598074084586	0.06579	0.56976744186	0.56976744186	0.819051023759	0.920405050051	0.489133017049	0.581642530056	FALSE	10.8311546893	221R	18.7663070218	0.546844100556513	0.0512737861412875	215L	22.6411135862	0.372969719596357
1IB1	A	205	L	0.108227891619469	-0.6815	0.721393034826	0.721393034826	0.775196895262	0.9804181234	0.362989507105	0.57289266904	FALSE	9.19169748403	221R	18.7300158773	0.546844100556513	0.0512737861412875	215L	22.1755980612	0.372969719596357
1IB1	A	206	S	0.91132192321369	-0.06785	0.212903225806	0.212903225806	0.964899398984	0.975880213868	0.583548832059	0.591825748497	FALSE	6.64445086351	221R	20.4699866612	0.546844100556513	0.0512737861412875	215L	21.6335429392	0.372969719596357
1IB1	A	207	E	0.303314050735782	-0.5324	0.542600896861	0.775784753363	0.848019480119	0.980467251318	0.360701329153	0.539154411196	TRUE	0	221R	24.1174579265	0.546844100556513	0.0512737861412875	215L	22.9409674544	0.372969719596357
1IB1	A	208	E	1.00655977560271	0.005134	0.551569506726	0.551569506726	0.858247490791	1.06332200597	0.486396534734	0.635823057994	FALSE	6.52212482744	221R	23.5575953224	0.546844100556513	0.0512737861412875	215L	22.7083922576	0.372969719596357
1IB1	A	209	S	0.133501258101503	-0.6622	0.0451612903226	0.0451612903226	1.20152585721	1.27273404684	0.728828670533	0.791080713837	FALSE	4.96460195811	221R	17.0648753646	0.546844100556513	0.0512737861412875	215L	17.6635325964	0.372969719596357
1IB1	A	210	Y	0.0713442569133317	-0.7097	0.205323193916	0.266159695817	1.35787396922	1.4222738802	0.785537152001	0.820709181339	FALSE	5.12598900973	221R	18.7986146182	0.546844100556513	0.0512737861412875	215L	14.5902399947	0.372969719596357
1IB1	A	211	K	0.0467102965074078	-0.7286	0.101694915254	0.466101694915	1.31237788595	1.5208850625	0.575084416135	0.754054177431	TRUE	0	221R	16.238834135	0.546844100556513	0.0512737861412875	215L	14.7513117444	0.372969719596357
1IB1	A	212	D	0.0970551117632305	-0.6901	0.0466321243523	0.668393782383	1.52500503321	1.64975688633	0.61056123332	0.755993386876	TRUE	0	221R	17.8400379704	0.546844100556513	0.0512737861412875	215L	11.1659033694	0.372969719596357
1IB1	A	213	S	0.0896514624609036	-0.6957	0.00645161290323	0.0129032258065	1.58062371974	1.72095920794	0.921696966304	0.943335629284	FALSE	4.28022163708	221R	12.8444559654	0.546844100556513	0.0512737861412875	215L	8.73380742533	0.372969719596357
1IB1	A	214	T	0.0980983532558311	-0.6893	0.116279069767	0.517441860465	1.47448151948	1.6231505618	0.597918294434	0.827414447263	TRUE	0	221R	10.1406601909	0.546844100556513	0.0512737861412875	215L	7.06443805473	0.372969719596357
1IB1	A	215	L	0.0632002426807722	-0.716	0.0696517412935	0.606965174129	1.62996725234	1.66932964451	0.649697550342	0.825967596049	TRUE	0	221R	11.8414258874	0.546844100556513	0.0512737861412875	215L	0	0.372969719596357
1IB1	A	216	I	0.0332827689090967	-0.7388	0	0.182741116751	1.67863654693	1.73659535074	0.948858488684	1.0136858242	TRUE	0	221R	12.3143333235	0.546844100556513	0.0512737861412875	215L	6.22768853302	0.372969719596357
1IB1	A	217	M	0.0843679490951522	-0.6998	0.0580357142857	0.0580357142857	1.44894178649	1.62112180395	0.887797992998	1.01507170703	FALSE	6.28545856783	221R	7.63664818975	0.546844100556513	0.0512737861412875	215L	9.4461303155	0.372969719596357
1IB1	A	218	Q	0.0400806650866878	-0.7336	0.284444444444	0.364444444444	1.30836747022	1.5178478526	0.6080022359	0.85713547886	FALSE	4.93908473501	221R	4.81758795823	0.546844100556513	0.0512737861412875	215L	7.71218888881	0.372969719596357
1IB1	A	219	L	0.0229580434274882	-0.7467	0.0696517412935	0.34328358209	1.57887556782	1.62143331051	0.785565956074	0.936251596015	TRUE	0	221R	10.3185838788	0.546844100556513	0.0512737861412875	215L	5.08131710255	0.372969719596357
1IB1	A	220	L	0.0229580434274882	-0.7467	0	0	1.52776666459	1.62194509063	1.01501972687	1.06325126694	FALSE	6.77452814922	221R	8.81383735114	0.546844100556513	0.0512737861412875	215L	10.3946347274	0.372969719596357
1IB1	A	221	R	0.21295587629602	-0.6015	0.416058394161	0.416058394161	1.14764786762	1.4324760732	0.612778765713	0.903775097782	FALSE	6.81424956933	221R	0	0.546844100556513	0.0512737861412875	215L	11.8414258874	0.372969719596357
1IB1	A	222	D	0.0689885503171368	-0.7115	0.310880829016	0.435233160622	1.3169273362	1.43989216007	0.621668345751	0.823412253141	TRUE	0	221R	6.81424956933	0.546844100556513	0.0512737861412875	215L	9.37682419091	0.372969719596357
1IB1	A	223	N	0.0781085001395486	-0.7046	0	0.179487179487	1.46645030489	1.51463392884	0.853741485826	0.918302269957	TRUE	0	221R	10.6776585475	0.546844100556513	0.0512737861412875	215L	11.8594044197	0.372969719596357
1IB1	A	224	L	0.0635031192431401	-0.7157	0.213930348259	0.213930348259	1.19792895796	1.36402553383	0.764640902602	0.884574440836	FALSE	7.11729479473	221R	7.91695608746	0.546844100556513	0.0512737861412875	215L	15.4067502272	0.372969719596357
1IB1	A	225	T	0.0542822105666057	-0.7228	0.668604651163	0.697674418605	1.03776205317	1.20831170172	0.497798806566	0.692383287754	FALSE	6.10953061672	221R	7.18175004892	0.546844100556513	0.0512737861412875	215L	15.2268412945	0.372969719596357
1IB1	A	226	L	0.283795338938739	-0.5474	0.298507462687	0.63184079602	1.23160612082	1.28307913861	0.582351904093	0.695819070995	TRUE	0	221R	12.6548364047	0.546844100556513	0.0512737861412875	215L	15.8489218166	0.372969719596357
1IB1	A	227	W	0.319938608714644	-0.5197	0.210526315789	0.242105263158	1.33494938133	1.16084999953	0.844498019979	0.680836525373	FALSE	4.86997262276	221R	13.0873695272	0.546844100556513	0.0512737861412875	215L	16.6867621735	0.372969719596357
1IB1	B	1	D	2.9776915754535	1.566	0.523316062176	0.554404145078	0.943844371066	0.960313433529	0.491488079939	0.545187761634	FALSE	4.35028498934	225T	48.0563107396	0.577361187132562	0.0544967635990677	215L	34.0182627348	0.387851860032989
1IB1	B	2	K	0.980687593065466	-0.01533	0.228813559322	0.233050847458	1.10546768279	1.16407788273	0.700589213829	0.732524182453	FALSE	10.1646040068	225T	43.0600096956	0.577361187132562	0.0544967635990677	215L	29.532927211	0.387851860032989
1IB1	B	3	N	2.0899573223437	0.8633	0.466666666667	0.507692307692	1.00955192479	1.20067288614	0.522520734361	0.691841646158	FALSE	6.16248195561	225T	45.1211111516	0.577361187132562	0.0544967635990677	215L	30.6752346839	0.387851860032989
1IB1	B	4	E	2.62140361288252	1.285	0.318385650224	0.591928251121	1.04418222458	1.28089241659	0.455993410411	0.698452119475	TRUE	0	225T	47.849011015	0.577361187132562	0.0544967635990677	215L	33.8876790976	0.387851860032989
1IB1	B	5	L	3.36184563565572	1.871	0.194029850746	0.194029850746	1.21976603658	1.43972122978	0.726300486822	0.888258212921	FALSE	6.74841583637	225T	43.1241088377	0.577361187132562	0.0544967635990677	215L	29.9864199749	0.387851860032989
1IB1	B	6	V	0.478301661484943	-0.4132	0.0804597701149	0.0344827586207	1.3993587044	1.52467921454	0.834086346522	0.927739605213	FALSE	5.11047113357	225T	39.0108999925	0.577361187132562	0.0544967635990677	215L	24.8876344303	0.387851860032989
1IB1	B	7	Q	0.964565065150244	-0.0281	0.235555555556	0.435555555556	1.23854222345	1.49429018917	0.577691020158	0.780062176595	TRUE	0	225T	41.6470951514	0.577361187132562	0.0544967635990677	215L	27.0335643227	0.387851860032989
1IB1	B	8	K	2.23326868159012	0.9772	0.279661016949	0.487288135593	1.37069034027	1.58231001046	0.627618801536	0.830007355696	TRUE	0	225T	42.1035068017	0.577361187132562	0.0544967635990677	215L	29.1440495569	0.387851860032989
1IB1	B	9	A	0.270898277686645	-0.5775	0	0	1.60780391546	1.73179238781	0.954769879048	1.03979376073	FALSE	6.82873994077	225T	36.7832768	0.577361187132562	0.0544967635990677	215L	23.3363571858	0.387851860032989
1IB1	B	10	K	0.435507297265525	-0.4471	0.237288135593	0.296610169492	1.46145598546	1.66446903334	0.67836715018	0.870886592658	FALSE	5.34633114794	225T	36.4212894503	0.577361187132562	0.0544967635990677	215L	21.7461517643	0.387851860032989
1IB1	B	11	L	0.612855104332976	-0.3066	0.0646766169154	0.557213930348	1.49809057272	1.6885555753	0.519012035809	0.787273179768	TRUE	0	225T	40.0960102268	0.577361187132562	0.0544967635990677	215L	26.3566678851	0.387851860032989
1IB1	B	12	A	0.446653736318024	-0.4383	0	0.0542635658915	1.61764456602	1.77840617393	0.794476649142	0.929445225628	FALSE	5.0515077252	225T	36.4601813668	0.577361187132562	0.0544967635990677	215L	23.8168951589	0.387851860032989
1IB1	B	13	E	0.204815817589682	-0.6299	0.125560538117	0.282511210762	1.64356411834	1.77026190057	0.75922158693	0.925563535589	TRUE	0	225T	30.6696510004	0.577361187132562	0.0544967635990677	215L	16.9506775346	0.387851860032989
1IB1	B	14	Q	0.182383608996527	-0.6476	0.337777777778	0.662222222222	1.54025227499	1.69344524237	0.498152178042	0.709354604641	TRUE	0	225T	34.7788548887	0.577361187132562	0.0544967635990677	215L	20.8233407033	0.387851860032989
1IB1	B	15	A	0.348127176836107	-0.5163	0.031007751938	0.480620155039	1.64186902231	1.75058293048	0.553124283611	0.679042947092	TRUE	0	225T	36.7853172679	0.577361187132562	0.0544967635990677	215L	24.4067741215	0.387851860032989
1IB1	B	16	E	0.20342251270812	-0.6309	0.618834080717	0.636771300448	1.49170925549	1.6964623839	0.508544159546	0.757281638848	FALSE	7.08848108649	225T	30.3720965699	0.577361187132562	0.0544967635990677	215L	19.2753626218	0.387851860032989
1IB1	B	17	R	0.27189349545919	-0.5767	0.105839416058	0.532846715328	1.58853045801	1.6920544211	0.548680758637	0.824935535393	TRUE	0	225T	38.3136688602	0.577361187132562	0.0544967635990677	215L	27.1339679732	0.387851860032989
1IB1	B	18	Y	0.408835460961329	-0.4683	0.178707224335	0.182509505703	1.64216929903	1.7603206003	0.826016422147	1.0187318089	FALSE	6.15915864859	225T	29.4092740991	0.577361187132562	0.0544967635990677	215L	17.9501477792	0.387851860032989
1IB1	B	19	D	0.742034371209267	-0.2043	0.419689119171	0.424870466321	1.46481752308	1.59709860483	0.759900197065	0.928286333703	FALSE	6.69463128483	225T	34.4342310948	0.577361187132562	0.0544967635990677	215L	24.9404273056	0.387851860032989
1IB1	B	20	D	0.313294554797046	-0.5439	0.150259067358	0.290155440415	1.47368133278	1.58027866877	0.674315878244	0.901261022457	TRUE	0	225T	38.8656023887	0.577361187132562	0.0544967635990677	215L	27.4113587511	0.387851860032989
1IB1	B	21	M	0.10997156386618	-0.705	0	0	1.71855587413	1.78226475635	1.00202040198	1.11825807105	FALSE	4.93858386603	225T	32.697579567	0.577361187132562	0.0544967635990677	215L	19.9535035478	0.387851860032989
1IB1	B	22	A	0.317474469441733	-0.5407	0.046511627907	0.0387596899225	1.6052806358	1.71059623438	1.0299942732	1.14086811423	FALSE	8.13707720071	225T	33.9853548947	0.577361187132562	0.0544967635990677	215L	23.1459957354	0.387851860032989
1IB1	B	23	A	2.83836108729725	1.456	0.403100775194	0.403100775194	1.31748670378	1.47948933089	0.76669966834	0.955043535774	FALSE	6.11598788345	225T	39.218206815	0.577361187132562	0.0544967635990677	215L	27.9599330345	0.387851860032989
1IB1	B	24	C	2.54775749771422	1.226	0.0479041916168	0.0479041916168	1.48508760744	1.54907624988	0.879279612342	1.01193011841	FALSE	4.52080290573	225T	39.3526401037	0.577361187132562	0.0544967635990677	215L	26.6145194877	0.387851860032989
1IB1	B	25	M	0.257562359534547	-0.5881	0	0	1.58232457839	1.6282110888	1.03594115717	1.12522825823	FALSE	9.07456165903	225T	35.6566731971	0.577361187132562	0.0544967635990677	215L	22.7728752489	0.387851860032989
1IB1	B	26	K	0.569662653004539	-0.3408	0.237288135593	0.228813559322	1.26014192098	1.4766708137	0.845317447154	1.0372462711	FALSE	12.5556630774	225T	39.1400279789	0.577361187132562	0.0544967635990677	215L	28.8265485251	0.387851860032989
1IB1	B	27	S	4.01470849444499	2.388	0.348387096774	0.335483870968	1.16204688166	1.31511048513	0.728418001872	0.903434767222	FALSE	9.32326770495	225T	42.4554945134	0.577361187132562	0.0544967635990677	215L	30.4940164155	0.387851860032989
1IB1	B	28	V	0.499599321817398	-0.3964	0	0	1.36219965793	1.38062269384	0.909626744834	0.96311411858	FALSE	10.2192720071	225T	40.0327847662	0.577361187132562	0.0544967635990677	215L	27.0434391817	0.387851860032989
1IB1	B	29	T	0.596334489308735	-0.3197	0.00581395348837	0.00581395348837	1.38788428443	1.39660135557	0.990318471055	1.01370353717	FALSE	13.5941233205	225T	37.6457031075	0.577361187132562	0.0544967635990677	215L	26.2263915289	0.387851860032989
1IB1	B	30	E	1.85508592802317	0.6773	0.381165919283	0.37668161435	1.0871651713	1.19109538437	0.732253916994	0.851677342331	FALSE	14.6755558421	225T	42.1402936514	0.577361187132562	0.0544967635990677	215L	31.3382238635	0.387851860032989
1IB1	B	31	Q	3.86144495747312	2.267	0.448888888889	0.431111111111	0.977445332088	1.05686048715	0.622598721026	0.734248905959	FALSE	10.9184872725	225T	45.1946568358	0.577361187132562	0.0544967635990677	215L	32.4900855284	0.387851860032989
1IB1	B	32	G	2.54974793325931	1.227	0.355769230769	0.375	0.956198464001	1.05808561862	0.650847528598	0.754287745664	FALSE	17.3908300527	225T	43.6905629537	0.577361187132562	0.0544967635990677	215L	32.2077133923	0.387851860032989
1IB1	B	33	A	4.14408680487579	2.49	0.302325581395	0.302325581395	0.961430717785	1.06526257439	0.633108159332	0.748023098667	FALSE	14.0819533939	225T	43.3385368575	0.577361187132562	0.0544967635990677	215L	30.8103326787	0.387851860032989
1IB1	B	34	E	0.692870613245563	-0.2433	0.381165919283	0.37668161435	1.06281855454	1.17408749142	0.724842759873	0.83443302913	FALSE	13.942822159	225T	38.4277794424	0.577361187132562	0.0544967635990677	215L	26.6937690568	0.387851860032989
1IB1	B	35	L	0.152089180000268	-0.6716	0.0597014925373	0.0597014925373	1.39039382684	1.33676425466	0.957870629465	0.927866378271	FALSE	9.87950346131	225T	36.3729426879	0.577361187132562	0.0544967635990677	215L	23.9077326959	0.387851860032989
1IB1	B	36	S	1.48168021976443	0.3815	0.329032258065	0.329032258065	1.25301859205	1.28536628946	0.755286861603	0.824622035447	FALSE	5.62596911303	225T	36.9856574826	0.577361187132562	0.0544967635990677	215L	23.1436915479	0.387851860032989
1IB1	B	37	N	0.610068494569851	-0.3089	0.502564102564	0.523076923077	1.28471408006	1.39932242391	0.726968709427	0.858027020005	FALSE	8.69732628518	225T	32.3165592498	0.577361187132562	0.0544967635990677	215L	19.097751813	0.387851860032989
1IB1	B	38	E	0.198147858513633	-0.6351	0.192825112108	0.42600896861	1.4378566555	1.49116022286	0.693303531965	0.854501093309	TRUE	0	225T	35.2014011848	0.577361187132562	0.0544967635990677	215L	20.5193762546	0.387851860032989
1IB1	B	39	E	0.137758044075626	-0.6829	0.0941704035874	0.0941704035874	1.38177058082	1.5541996364	0.898044842994	1.0105398734	FALSE	6.34256337484	225T	37.9412044161	0.577361187132562	0.0544967635990677	215L	24.2913921998	0.387851860032989
1IB1	B	40	R	0.0414607724042088	-0.7592	0.0656934306569	0.0693430656934	1.48499024958	1.60951409136	0.972383830594	1.08861452448	FALSE	7.64290745379	225T	30.2163794194	0.577361187132562	0.0544967635990677	215L	18.0175591145	0.387851860032989
1IB1	B	41	N	0.123247768951925	-0.6944	0.0974358974359	0.441025641026	1.68657192881	1.6815908219	0.820761616059	1.02539952351	TRUE	0	225T	28.1609130808	0.577361187132562	0.0544967635990677	215L	14.1330652154	0.387851860032989
1IB1	B	42	L	0.0655649468552394	-0.7401	0.0298507462687	0.0298507462687	1.61992868302	1.72876481644	0.934124454765	1.07957359982	FALSE	5.52638885093	225T	33.3026878886	0.577361187132562	0.0544967635990677	215L	19.379445538	0.387851860032989
1IB1	B	43	L	0.321853427640929	-0.5372	0.0149253731343	0.0149253731343	1.56819638279	1.7321586776	1.07633948332	1.18042262305	FALSE	9.05042474191	225T	33.0016564479	0.577361187132562	0.0544967635990677	215L	21.4215069972	0.387851860032989
1IB1	B	44	S	0.0274680105222315	-0.7703	0.0387096774194	0.129032258065	1.69430918528	1.74201152831	1.0310999742	1.14764612383	FALSE	5.69520376053	225T	26.635896178	0.577361187132562	0.0544967635990677	215L	15.0724623714	0.387851860032989
1IB1	B	45	V	0.0605092405707128	-0.7441	0.00574712643678	0.183908045977	1.76627550497	1.8064620783	0.905227394729	1.07551762771	TRUE	0	225T	27.1373219018	0.577361187132562	0.0544967635990677	215L	14.1534129172	0.387851860032989
1IB1	B	46	A	0.183060357081857	-0.6471	0	0	1.71701114669	1.83131555399	1.08483586763	1.17847721158	FALSE	5.88998191486	225T	31.5833937851	0.577361187132562	0.0544967635990677	215L	19.7525237632	0.387851860032989
1IB1	B	47	Y	0.218549822850798	-0.619	0.0304182509506	0.0304182509506	1.59577219661	1.76982426332	1.08825850956	1.18818399681	FALSE	9.96268973629	225T	32.447731838	0.577361187132562	0.0544967635990677	215L	22.4355628284	0.387851860032989
1IB1	B	48	K	0.0474917921058292	-0.7544	0.10593220339	0.326271186441	1.68144137078	1.76194443565	0.974337693915	1.10898065855	TRUE	0	225T	22.5688305498	0.577361187132562	0.0544967635990677	215L	13.3558337664	0.387851860032989
1IB1	B	49	N	0.0807917787751721	-0.7281	0.266666666667	0.328205128205	1.65610119894	1.75913309013	0.864656576327	1.04106772329	FALSE	5.77223054114	225T	26.359014266	0.577361187132562	0.0544967635990677	215L	15.5066501701	0.387851860032989
1IB1	B	50	V	0.249998704463208	-0.594	0.0402298850575	0.0344827586207	1.61513871763	1.72932742419	0.987659385886	1.07727075846	FALSE	9.73893336331	225T	31.1996305346	0.577361187132562	0.0544967635990677	215L	21.8317494394	0.387851860032989
1IB1	B	51	V	0.290006458919502	-0.5623	0	0	1.65684649554	1.72524360216	1.08628850989	1.12303727416	FALSE	6.99152744614	225T	26.8284178532	0.577361187132562	0.0544967635990677	215L	19.8068881025	0.387851860032989
1IB1	B	52	G	0.113852913179104	-0.7019	0.182692307692	0.182692307692	1.63294108423	1.71420077189	0.947004784373	1.03093355889	FALSE	7.05475752521	225T	24.3898424726	0.577361187132562	0.0544967635990677	215L	17.5849066857	0.387851860032989
1IB1	B	53	A	0.635944156656011	-0.2883	0.37984496124	0.387596899225	1.57839039786	1.68671027619	0.80818949271	0.930236618686	FALSE	6.12164887533	225T	28.0718563899	0.577361187132562	0.0544967635990677	215L	20.7746370612	0.387851860032989
1IB1	B	54	R	0.213573733988075	-0.6229	0.142335766423	0.160583941606	1.54643464874	1.70121010376	0.866497734628	1.01547435323	FALSE	6.94800707207	225T	31.5110860351	0.577361187132562	0.0544967635990677	215L	24.5361053999	0.387851860032989
1IB1	B	55	R	0.0411024940060927	-0.7595	0.0693430656934	0.13503649635	1.61925605418	1.68934624532	1.00323939771	1.03921950171	FALSE	5.74432442938	225T	22.3485466086	0.577361187132562	0.0544967635990677	215L	18.0356182615	0.387851860032989
1IB1	B	56	S	0.118968332529984	-0.6978	0.387096774194	0.406451612903	1.54015842487	1.67980485377	0.705089163954	0.897882953202	FALSE	4.86980939554	225T	23.50027614	0.577361187132562	0.0544967635990677	215L	19.5912432711	0.387851860032989
1IB1	B	57	S	0.211981385552004	-0.6242	0.058064516129	0.367741935484	1.62807835275	1.73870709382	0.728480859976	0.8832596075	TRUE	0	225T	28.701809959	0.577361187132562	0.0544967635990677	215L	24.5224394927	0.387851860032989
1IB1	B	58	W	0.231686697448387	-0.6085	0.189473684211	0.185964912281	1.43663450363	1.67851002902	0.867734017349	0.994167923129	FALSE	7.2353567253	225T	26.6889948747	0.577361187132562	0.0544967635990677	215L	25.9446979918	0.387851860032989
1IB1	B	59	R	0.0728897496611678	-0.7343	0.197080291971	0.456204379562	1.51614453204	1.60814934927	0.751251534267	0.881642868083	TRUE	0	225T	20.9422712073	0.577361187132562	0.0544967635990677	215L	19.4484259537	0.387851860032989
1IB1	B	60	V	0.154019902479005	-0.6701	0.17816091954	0.459770114943	1.55150403245	1.6752272414	0.610707755008	0.805172760246	TRUE	0	225T	26.333497738	0.577361187132562	0.0544967635990677	215L	25.3302558098	0.387851860032989
1IB1	B	61	V	0.885942861119219	-0.0904	0.00574712643678	0.0689655172414	1.52378110649	1.66450010198	0.751010505134	0.874771260687	FALSE	5.66868751175	225T	30.3302647052	0.577361187132562	0.0544967635990677	215L	29.337865519	0.387851860032989
1IB1	B	62	S	0.151054153516822	-0.6724	0.0709677419355	0.141935483871	1.40246818323	1.53062951817	0.772408312231	0.88421551498	FALSE	6.51656853101	225T	26.9264053033	0.577361187132562	0.0544967635990677	215L	27.7348922247	0.387851860032989
1IB1	B	63	S	0.108419024141011	-0.7062	0.154838709677	0.322580645161	1.41633977865	1.51685729038	0.574962953173	0.767017108642	TRUE	0	225T	24.5680270533	0.577361187132562	0.0544967635990677	215L	27.2930612875	0.387851860032989
1IB1	B	64	I	0.320460122759367	-0.5382	0.197969543147	0.482233502538	1.45474225947	1.54179334393	0.561933405792	0.754745531164	TRUE	0	225T	29.9947972337	0.577361187132562	0.0544967635990677	215L	30.9192343865	0.387851860032989
1IB1	B	65	E	0.168669508090862	-0.6585	0.0717488789238	0.112107623318	1.26424617851	1.46401737759	0.695773600821	0.839800020069	FALSE	8.06969616151	225T	31.9548246403	0.577361187132562	0.0544967635990677	215L	33.6641879252	0.387851860032989
1IB1	B	66	Q	0.819462313913238	-0.143	0.595555555556	0.524444444444	1.1313114185	1.25623824639	0.512968928803	0.687591402801	FALSE	4.96312669778	225T	26.5842610066	0.577361187132562	0.0544967635990677	215L	31.2138060255	0.387851860032989
1IB1	B	67	K	0.242634092946378	-0.5999	0.338983050847	0.635593220339	1.25094538625	1.31194376869	0.44783492998	0.629087495991	TRUE	0	225T	26.4676898096	0.577361187132562	0.0544967635990677	215L	31.1205432275	0.387851860032989
1IB1	B	68	T	1.56109859801349	0.4445	0.21511627907	0.0523255813953	1.1838135608	1.29654218175	0.562438848991	0.668038527767	FALSE	4.88745643885	225T	34.2034517989	0.577361187132562	0.0544967635990677	215L	36.9067871795	0.387851860032989
1IB1	B	69	E	0.770099512395025	-0.182	0.430493273543	0.659192825112	1.048514794	1.09910898756	0.403504480863	0.537388209387	TRUE	0	225T	32.9501103066	0.577361187132562	0.0544967635990677	215L	38.2344571436	0.387851860032989
1IB1	B	70	G	1.77507041911058	0.6139	0.596153846154	0.673076923077	0.897582226324	0.950440113035	0.36738234971	0.462810761038	FALSE	5.56983700563	225T	38.1495138182	0.577361187132562	0.0544967635990677	215L	42.7858463994	0.387851860032989
1IB1	B	71	A	1.91360473304879	0.7235	0.403100775194	0.348837209302	0.79611218733	0.907054998018	0.449220986429	0.545174950394	FALSE	4.37986794812	225T	38.8949133247	0.577361187132562	0.0544967635990677	215L	41.879245042	0.387851860032989
1IB1	B	72	E	3.84154060202222	2.25	0.556053811659	0.726457399103	0.814745198569	0.986243261479	0.313435244859	0.547148760317	TRUE	0	225T	42.5625042156	0.577361187132562	0.0544967635990677	215L	45.78855785	0.387851860032989
1IB1	B	73	K	2.52387227117315	1.206	0.5	0.614406779661	0.929616787891	1.06675026948	0.360282923925	0.55458992555	TRUE	0	225T	43.5436028914	0.577361187132562	0.0544967635990677	215L	44.2037271342	0.387851860032989
1IB1	B	74	K	0.846731280880961	-0.1214	0.296610169492	0.555084745763	1.16604392408	1.26258761539	0.444033416578	0.626751939363	TRUE	0	225T	37.7997293345	0.577361187132562	0.0544967635990677	215L	39.4859671647	0.387851860032989
1IB1	B	75	Q	2.03621556262629	0.8208	0.142222222222	0.2	1.08738147551	1.29631842741	0.550112928376	0.765800080447	FALSE	6.13956392799	225T	35.3573671861	0.577361187132562	0.0544967635990677	215L	38.3549484994	0.387851860032989
1IB1	B	76	Q	4.104278093974	2.459	0.342222222222	0.311111111111	0.940735282051	1.19663709286	0.46854780076	0.702975952531	FALSE	5.65341044752	225T	41.5556471508	0.577361187132562	0.0544967635990677	215L	42.1412622968	0.387851860032989
1IB1	B	77	M	3.20460122759367	1.746	0.0446428571429	0.348214285714	1.22917082868	1.35787594078	0.475790670183	0.69335121655	TRUE	0	225T	40.2905615271	0.577361187132562	0.0544967635990677	215L	39.9878819844	0.387851860032989
1IB1	B	78	A	0.89489982107212	-0.08327	0.0077519379845	0.062015503876	1.36520023221	1.50661542107	0.674195329601	0.836777785164	FALSE	5.65901332433	225T	33.5218031866	0.577361187132562	0.0544967635990677	215L	34.0865063939	0.387851860032989
1IB1	B	79	R	2.20341214841378	0.9532	0.240875912409	0.284671532847	1.01145941883	1.34242119626	0.554465851204	0.80825226042	FALSE	8.62775012696	225T	37.1333101528	0.577361187132562	0.0544967635990677	215L	38.3830471977	0.387851860032989
1IB1	B	80	E	3.35189345793027	1.863	0.367713004484	0.421524663677	1.02485053275	1.28810218624	0.486582960757	0.738187657169	FALSE	5.88089979587	225T	40.7583885654	0.577361187132562	0.0544967635990677	215L	39.7682902632	0.387851860032989
1IB1	B	81	Y	0.218947909959816	-0.6186	0.0152091254753	0.524714828897	1.53320989306	1.47578481768	0.583514926387	0.797978872667	TRUE	0	225T	34.9967306887	0.577361187132562	0.0544967635990677	215L	32.0652798462	0.387851860032989
1IB1	B	82	R	0.386741626410838	-0.4857	0.149635036496	0.149635036496	1.28562250248	1.53544066937	0.761646500633	0.934145043969	FALSE	9.0802041386	225T	31.7704092867	0.577361187132562	0.0544967635990677	215L	31.8518101128	0.387851860032989
1IB1	B	83	E	3.37378824892625	1.881	0.399103139013	0.403587443946	1.03577937564	1.3545966437	0.584249015442	0.856551405437	FALSE	9.51452444154	225T	36.8371192567	0.577361187132562	0.0544967635990677	215L	35.8540494367	0.387851860032989
1IB1	B	84	K	1.13076643316519	0.1035	0.317796610169	0.504237288136	1.2603972348	1.35993604715	0.552779813883	0.803698733648	TRUE	0	225T	37.74082409	0.577361187132562	0.0544967635990677	215L	33.4236995922	0.387851860032989
1IB1	B	85	I	0.735266890355964	-0.2097	0	0.0507614213198	1.51050661395	1.54844455157	0.784957569898	0.944362164625	FALSE	5.08943862318	225T	31.6806275522	0.577361187132562	0.0544967635990677	215L	28.2304466267	0.387851860032989
1IB1	B	86	E	0.142554993739291	-0.6791	0.0717488789238	0.0762331838565	1.30177527868	1.49581212306	0.822958114736	0.998112100433	FALSE	7.84477148797	225T	31.7417468321	0.577361187132562	0.0544967635990677	215L	30.207163308	0.387851860032989
1IB1	B	87	T	5.32043421202353	3.421	0.447674418605	0.441860465116	1.06740265996	1.33158519592	0.61749387296	0.876185187483	FALSE	7.41657912647	225T	37.4046231606	0.577361187132562	0.0544967635990677	215L	33.1496189782	0.387851860032989
1IB1	B	88	E	0.108817111250029	-0.7059	0.206278026906	0.300448430493	1.37056046231	1.43506236476	0.725594658909	0.916273225387	FALSE	5.95968894489	225T	34.7312961525	0.577361187132562	0.0544967635990677	215L	28.7388709264	0.387851860032989
1IB1	B	89	L	0.0657241816988466	-0.74	0.00497512437811	0.00995024875622	1.49205711195	1.59236194432	0.950616814237	1.08556527234	FALSE	8.48825169783	225T	28.7962837998	0.577361187132562	0.0544967635990677	215L	24.4385913508	0.387851860032989
1IB1	B	90	R	2.60348969297672	1.27	0.262773722628	0.288321167883	1.1869964301	1.44454832832	0.783910451517	1.02245488077	FALSE	8.83040554156	225T	33.490161166	0.577361187132562	0.0544967635990677	215L	30.4483224969	0.387851860032989
1IB1	B	91	D	5.16518023950657	3.299	0.466321243523	0.471502590674	1.08278326766	1.35133028715	0.661884904623	0.934151984387	FALSE	11.0578438738	225T	37.5210660727	0.577361187132562	0.0544967635990677	215L	31.2988863899	0.387851860032989
1IB1	B	92	I	0.430531208402802	-0.4511	0.0913705583756	0.0862944162437	1.49337627186	1.52670771787	0.966372454874	1.06382672424	FALSE	11.4007431067	225T	31.8998750312	0.577361187132562	0.0544967635990677	215L	24.3959719758	0.387851860032989
1IB1	B	93	C	0.226312521476646	-0.6129	0	0	1.48751905208	1.57579713035	1.04721078033	1.15343697113	FALSE	11.2316099767	225T	29.8858527085	0.577361187132562	0.0544967635990677	215L	24.2575937095	0.387851860032989
1IB1	B	94	N	4.12816332051507	2.478	0.420512820513	0.415384615385	1.11570602617	1.364232946	0.763811514368	1.00059193695	FALSE	15.208199945	225T	35.5803013589	0.577361187132562	0.0544967635990677	215L	29.8925301618	0.387851860032989
1IB1	B	95	D	1.14569469975336	0.1154	0.331606217617	0.321243523316	1.24877544736	1.39616574823	0.833096241326	1.00953782061	FALSE	14.1821711327	225T	36.7415257953	0.577361187132562	0.0544967635990677	215L	28.1165838869	0.387851860032989
1IB1	B	96	V	0.324440993849545	-0.535	0.0114942528736	0.0114942528736	1.55827950857	1.54799724572	1.11800174097	1.14318150201	FALSE	9.8026044598	225T	31.2650894873	0.577361187132562	0.0544967635990677	215L	22.6986542492	0.387851860032989
1IB1	B	97	L	0.26811166792352	-0.5796	0.044776119403	0.0497512437811	1.36258925381	1.47071209475	1.00638226915	1.11636149538	FALSE	13.1519328216	225T	31.8313262874	0.577361187132562	0.0544967635990677	215L	25.5591660051	0.387851860032989
1IB1	B	98	S	5.33038638974897	3.43	0.296774193548	0.296774193548	1.06658276005	1.2848364792	0.750436224556	0.965169035914	FALSE	17.9551642636	225T	38.6760814728	0.577361187132562	0.0544967635990677	215L	30.5714896137	0.387851860032989
1IB1	B	99	L	0.729096540166187	-0.2145	0.0298507462687	0.0248756218905	1.36180148109	1.40742584688	0.97855052035	1.05954011285	FALSE	14.7767583517	225T	36.6881403034	0.577361187132562	0.0544967635990677	215L	26.7457883558	0.387851860032989
1IB1	B	100	L	0.372609534040705	-0.4969	0.00497512437811	0.00497512437811	1.43632787943	1.48312991063	1.06629184172	1.1426721529	FALSE	12.3519567627	225T	31.8640865796	0.577361187132562	0.0544967635990677	215L	23.4160732647	0.387851860032989
1IB1	B	101	E	1.5101434480592	0.404	0.354260089686	0.349775784753	1.07684212663	1.2189984753	0.793057290488	0.928361958195	FALSE	17.8416578818	225T	35.8116660579	0.577361187132562	0.0544967635990677	215L	28.9378028002	0.387851860032989
1IB1	B	102	K	3.78580840675973	2.206	0.60593220339	0.610169491525	0.896449779507	1.12232573621	0.61814711371	0.838625646637	FALSE	21.2527797263	225T	41.8698922237	0.577361187132562	0.0544967635990677	215L	33.1901729641	0.387851860032989
1IB1	B	103	F	2.63732709724324	1.297	0.191666666667	0.1875	1.07195893561	1.26211614832	0.761668714464	0.956714580754	FALSE	18.6609028918	225T	41.1448006512	0.577361187132562	0.0544967635990677	215L	30.7319512918	0.387851860032989
1IB1	B	104	L	0.110727929373314	-0.7044	0.0348258706468	0.0298507462687	1.41567260241	1.427636595	1.03562417432	1.08857924604	FALSE	13.0901887565	225T	34.6329311915	0.577361187132562	0.0544967635990677	215L	24.1505228091	0.387851860032989
1IB1	B	105	I	0.714566360687036	-0.226	0.223350253807	0.208121827411	1.19252668531	1.33726306205	0.892468947875	1.03129887774	FALSE	16.6434729229	225T	34.3805309863	0.577361187132562	0.0544967635990677	215L	26.4179060629	0.387851860032989
1IB1	B	106	P	2.03223469153611	0.8183	0.496855345912	0.496855345912	0.975483346469	1.08864301598	0.701725965642	0.820106978384	FALSE	19.9374132316	225T	38.9380423908	0.577361187132562	0.0544967635990677	215L	29.9388069012	0.387851860032989
1IB1	B	107	N	2.07403383798298	0.8511	0.292307692308	0.297435897436	0.996855031214	1.13900935923	0.699797593744	0.851487452726	FALSE	17.3875720638	225T	40.3577847284	0.577361187132562	0.0544967635990677	215L	29.5860593856	0.387851860032989
1IB1	B	108	A	0.838968582255113	-0.1276	0.093023255814	0.093023255814	1.19637987219	1.2540103347	0.880709284248	0.948518247799	FALSE	16.1815060589	225T	34.659603845	0.577361187132562	0.0544967635990677	215L	25.0645900343	0.387851860032989
1IB1	B	109	S	4.03859372098606	2.406	0.393548387097	0.387096774194	0.959936195072	1.01492463476	0.661933304569	0.730426984471	FALSE	17.3857299026	225T	38.2465184674	0.577361187132562	0.0544967635990677	215L	27.4996253968	0.387851860032989
1IB1	B	110	Q	3.45539610627491	1.945	0.546666666667	0.555555555556	0.976193940922	1.10656667529	0.645866807262	0.795301014858	FALSE	15.2955458435	225T	35.8743955016	0.577361187132562	0.0544967635990677	215L	25.0477324965	0.387851860032989
1IB1	B	111	A	2.86423674938341	1.477	0.116279069767	0.108527131783	1.13501306805	1.22887775871	0.824492125734	0.916219402177	FALSE	13.6008757559	225T	31.4767107207	0.577361187132562	0.0544967635990677	215L	23.2739220547	0.387851860032989
1IB1	B	112	E	0.168251516626393	-0.6588	0.295964125561	0.291479820628	1.29926825726	1.36225517056	0.83682307346	0.981456827862	FALSE	8.25243093149	225T	29.1050622134	0.577361187132562	0.0544967635990677	215L	18.0703743148	0.387851860032989
1IB1	B	113	S	0.360467877215661	-0.5066	0.0709677419355	0.0645161290323	1.27924004019	1.43503843084	0.90621306218	1.05883999603	FALSE	13.3856040949	225T	32.8248942366	0.577361187132562	0.0544967635990677	215L	22.1098052702	0.387851860032989
1IB1	B	114	K	1.25059065297957	0.1985	0.28813559322	0.300847457627	1.07693236973	1.42432363537	0.787439329029	1.09786409611	FALSE	16.6415021422	225T	33.8783483112	0.577361187132562	0.0544967635990677	215L	25.5918269289	0.387851860032989
1IB1	B	115	V	0.104497866117185	-0.7093	0	0	1.4522334207	1.57275754819	1.07269271879	1.21365669523	FALSE	9.03611418358	225T	26.230795222	0.577361187132562	0.0544967635990677	215L	18.4585794517	0.387851860032989
1IB1	B	116	F	0.0687496437273822	-0.7376	0.0708333333333	0.133333333333	1.59017922483	1.62062440449	1.06083211163	1.19178182482	FALSE	8.24096083676	225T	27.0620134213	0.577361187132562	0.0544967635990677	215L	16.0497381291	0.387851860032989
1IB1	B	117	Y	0.400475631671954	-0.4748	0.0190114068441	0.0190114068441	1.4529972729	1.60634082118	1.04918423328	1.21945222622	FALSE	11.4644461212	225T	31.8742340082	0.577361187132562	0.0544967635990677	215L	21.3634094069	0.387851860032989
1IB1	B	118	L	1.1174305150131	0.09306	0.0547263681592	0.0547263681592	1.30968778216	1.59391021386	0.993846197144	1.24721055665	FALSE	13.0326154193	225T	29.7119516162	0.577361187132562	0.0544967635990677	215L	23.2593257478	0.387851860032989
1IB1	B	119	K	0.0478301661484943	-0.7542	0.0381355932203	0.110169491525	1.64296766379	1.71147533574	1.13767974392	1.3070303527	FALSE	4.93752333177	225T	22.1726083359	0.577361187132562	0.0544967635990677	215L	14.523408467	0.387851860032989
1IB1	B	120	M	0.0868427028322434	-0.7233	0.0178571428571	0.0178571428571	1.60652205281	1.69768312707	1.13360743157	1.26040238295	FALSE	7.7862719502	225T	28.1221097969	0.577361187132562	0.0544967635990677	215L	18.7142260106	0.387851860032989
1IB1	B	121	K	0.304337594844144	-0.5511	0.127118644068	0.131355932203	1.33319703134	1.62368205237	1.01900634972	1.25271260078	FALSE	13.5885114599	225T	31.0287145107	0.577361187132562	0.0544967635990677	215L	25.1908317842	0.387851860032989
1IB1	B	122	G	0.0676150954666813	-0.7385	0	0	1.57112745266	1.69964594322	1.1950833136	1.32640413016	FALSE	8.3050349341	225T	25.3526086354	0.577361187132562	0.0544967635990677	215L	20.7361323895	0.387851860032989
1IB1	B	123	D	0.0403262241435079	-0.7601	0.0155440414508	0.0103626943005	1.67191889619	1.70331326011	1.1715352957	1.254773083	FALSE	4.50478194282	225T	22.48991251	0.577361187132562	0.0544967635990677	215L	15.9661029824	0.387851860032989
1IB1	B	124	Y	0.121754942293109	-0.6956	0.00760456273764	0.0114068441065	1.64499471158	1.67419287734	1.16112540933	1.24486434111	FALSE	6.68868894616	225T	27.3981917507	0.577361187132562	0.0544967635990677	215L	19.7281890102	0.387851860032989
1IB1	B	125	Y	1.60906809465014	0.4824	0.133079847909	0.12927756654	1.31709510504	1.60047117028	0.994306394473	1.22790005874	FALSE	14.1203017921	225T	30.641916987	0.577361187132562	0.0544967635990677	215L	26.3864121104	0.387851860032989
1IB1	B	126	R	0.154716554919786	-0.6695	0.0328467153285	0.0510948905109	1.57238926567	1.63933103334	1.09404302348	1.22413160621	FALSE	5.94538721466	225T	20.3613538114	0.577361187132562	0.0544967635990677	215L	17.7454208545	0.387851860032989
1IB1	B	127	Y	0.0724518538412482	-0.7347	0.00760456273764	0.00760456273764	1.64844877239	1.63336463684	1.12270256072	1.16552506525	FALSE	6.20713854075	225T	23.3798518661	0.577361187132562	0.0544967635990677	215L	18.0056329699	0.387851860032989
1IB1	B	128	L	0.467553309541461	-0.4218	0.0547263681592	0.0547263681592	1.35786686981	1.55513640098	0.983303331933	1.1449564835	FALSE	11.5282773317	225T	30.4449024167	0.577361187132562	0.0544967635990677	215L	26.6160577388	0.387851860032989
1IB1	B	129	A	0.197371588651049	-0.6357	0.0232558139535	0.031007751938	1.39605827941	1.51256643439	1.00761494634	1.11839737383	FALSE	9.07542133675	225T	25.5723009046	0.577361187132562	0.0544967635990677	215L	24.7838649833	0.387851860032989
1IB1	B	130	E	0.108040841387444	-0.7065	0.179372197309	0.192825112108	1.48013748851	1.4607824389	0.958746896975	1.00442306281	FALSE	6.34427703226	225T	22.2649329599	0.577361187132562	0.0544967635990677	215L	20.7291390308	0.387851860032989
1IB1	B	131	V	0.208000514461825	-0.6274	0.0287356321839	0.051724137931	1.39561346734	1.39762889374	0.929728525723	0.951744819349	FALSE	8.13773591076	225T	28.4056658828	0.577361187132562	0.0544967635990677	215L	26.6201907411	0.387851860032989
1IB1	B	132	A	0.539009945610165	-0.3651	0.131782945736	0.108527131783	1.24332608601	1.32358632773	0.866017938266	0.921272554327	FALSE	5.53082180576	225T	30.0045716136	0.577361187132562	0.0544967635990677	215L	29.4250775294	0.387851860032989
1IB1	B	133	A	2.6253844839727	1.287	0.46511627907	0.573643410853	1.00030636508	1.09583683246	0.633410669274	0.741557351662	TRUE	0	225T	32.1793578708	0.577361187132562	0.0544967635990677	215L	33.2517032796	0.387851860032989
1IB1	B	134	G	1.57503164682911	0.4554	0.634615384615	0.663461538462	0.878472891445	0.94864779333	0.54631269697	0.621109953174	FALSE	4.47180084286	225T	34.9920206996	0.577361187132562	0.0544967635990677	215L	36.2101102208	0.387851860032989
1IB1	B	135	D	3.09711770815885	1.662	0.818652849741	0.772020725389	0.680522071307	0.89231029559	0.432507549674	0.624537177839	FALSE	10.0095356769	225T	36.8657660435	0.577361187132562	0.0544967635990677	215L	38.2743653399	0.387851860032989
1IB1	B	136	D	3.87935887737892	2.281	0.60103626943	0.621761658031	0.879652897575	1.04414449503	0.583405821731	0.752057173881	FALSE	7.57132239531	225T	36.063678508	0.577361187132562	0.0544967635990677	215L	35.0421991973	0.387851860032989
1IB1	B	137	K	0.738053500119089	-0.2075	0.347457627119	0.322033898305	1.09518401807	1.22122852817	0.746557188474	0.905662089962	FALSE	6.56028357464	225T	28.0190615672	0.577361187132562	0.0544967635990677	215L	29.6328286597	0.387851860032989
1IB1	B	138	K	2.68907842141556	1.338	0.614406779661	0.588983050847	0.776945379356	1.05260080599	0.563185791853	0.777240821894	FALSE	13.2882224915	225T	32.1937801768	0.577361187132562	0.0544967635990677	215L	33.9375270259	0.387851860032989
1IB1	B	139	G	5.12736196414987	3.27	0.375	0.346153846154	0.965651913808	1.07216325901	0.710098617807	0.818451979184	FALSE	11.9792177467	225T	32.6337214339	0.577361187132562	0.0544967635990677	215L	32.1064808589	0.387851860032989
1IB1	B	140	I	1.13892721890006	0.11	0.147208121827	0.142131979695	1.23968969495	1.31816412777	0.916811583371	1.01472515876	FALSE	9.75204777289	225T	30.4025698932	0.577361187132562	0.0544967635990677	215L	28.6053339086	0.387851860032989
1IB1	B	141	V	0.772687078603641	-0.18	0.0747126436782	0.0632183908046	1.20442001061	1.34457534673	0.890013446175	1.03626790396	FALSE	11.0008279534	225T	26.2767952338	0.577361187132562	0.0544967635990677	215L	27.120428573	0.387851860032989
1IB1	B	142	D	3.09313683706867	1.658	0.310880829016	0.243523316062	0.936247252653	1.18402009613	0.700562561029	0.916646673123	FALSE	15.5160541326	225T	30.5889876493	0.577361187132562	0.0544967635990677	215L	30.9451931678	0.387851860032989
1IB1	B	143	Q	3.13095511242537	1.688	0.333333333333	0.328888888889	1.06525136814	1.27774150632	0.792526068803	0.995115425725	FALSE	16.5504392578	225T	32.6145601834	0.577361187132562	0.0544967635990677	215L	29.453590889	0.387851860032989
1IB1	B	144	S	0.259353751525127	-0.5867	0	0	1.46034732186	1.54722118664	1.10946644468	1.22139265421	FALSE	10.0250028169	225T	24.9313169965	0.577361187132562	0.0544967635990677	215L	22.7579013857	0.387851860032989
1IB1	B	145	Q	1.19505750127158	0.1544	0.217777777778	0.213333333333	1.10613757039	1.37582060039	0.827162808845	1.07526542464	FALSE	13.1829702615	225T	25.1431103921	0.577361187132562	0.0544967635990677	215L	25.9698034004	0.387851860032989
1IB1	B	146	Q	3.68429619396018	2.126	0.537777777778	0.537777777778	0.916209605502	1.24216100422	0.669918827975	0.970288179668	FALSE	17.1574968757	225T	31.2926455764	0.577361187132562	0.0544967635990677	215L	29.5238198416	0.387851860032989
1IB1	B	147	A	0.556724821961459	-0.3511	0.015503875969	0.015503875969	1.38742626694	1.45082586083	1.06699694259	1.14732878902	FALSE	11.4831147635	225T	28.0856581052	0.577361187132562	0.0544967635990677	215L	23.4802368042	0.387851860032989
1IB1	B	148	Y	0.0723921407748955	-0.7347	0	0	1.56933659889	1.56478157128	1.18064525668	1.23211337467	FALSE	6.34676681425	225T	22.1039080115	0.577361187132562	0.0544967635990677	215L	18.8747815843	0.387851860032989
1IB1	B	149	Q	1.43211837469171	0.3422	0.275555555556	0.266666666667	1.04189762677	1.31320543044	0.773939105986	1.02672787281	FALSE	14.2679984165	225T	25.598036294	0.577361187132562	0.0544967635990677	215L	24.8540715233	0.387851860032989
1IB1	B	150	E	3.50714743044723	1.985	0.479820627803	0.466367713004	1.01979353951	1.26151375372	0.755783096245	0.986974762032	FALSE	16.1964912498	225T	31.4896889874	0.577361187132562	0.0544967635990677	215L	26.6515662762	0.387851860032989
1IB1	B	151	A	0.0595936402199717	-0.7449	0	0	1.42891462717	1.51211995138	1.0855397287	1.19352559673	FALSE	9.92408753501	225T	25.6729925615	0.577361187132562	0.0544967635990677	215L	20.1038410998	0.387851860032989
1IB1	B	152	F	1.58976086986277	0.4671	0.2	0.208333333333	1.2404132665	1.41735826608	0.923902404563	1.10254651963	FALSE	10.7329442287	225T	21.6338080203	0.577361187132562	0.0544967635990677	215L	20.213928438	0.387851860032989
1IB1	B	153	E	2.04019643371647	0.8239	0.295964125561	0.295964125561	0.938286745541	1.18014992288	0.687150252078	0.910462325517	FALSE	15.9646719804	225T	28.1903283312	0.577361187132562	0.0544967635990677	215L	26.0113917963	0.387851860032989
1IB1	B	154	I	1.16619618586778	0.1316	0.111675126904	0.111675126904	1.13394616651	1.23917960862	0.849070692079	0.957010531494	FALSE	14.1602457315	225T	30.0712501934	0.577361187132562	0.0544967635990677	215L	23.8751833799	0.387851860032989
1IB1	B	155	S	0.16683830738938	-0.6599	0	0.00645161290323	1.38993187654	1.41541086848	1.03458443933	1.08937003971	FALSE	8.73409395084	225T	23.8662127641	0.577361187132562	0.0544967635990677	215L	18.2502340054	0.387851860032989
1IB1	B	156	K	2.42833136500887	1.131	0.402542372881	0.398305084746	0.985316791179	1.18012441754	0.710926803706	0.888167374309	FALSE	13.9691294168	225T	24.8952901471	0.577361187132562	0.0544967635990677	215L	23.0444610952	0.387851860032989
1IB1	B	157	K	3.85746408638294	2.264	0.622881355932	0.635593220339	0.815244097608	1.02212846819	0.57337617438	0.755263174586	FALSE	17.4782746762	225T	30.853667881	0.577361187132562	0.0544967635990677	215L	26.8667658838	0.387851860032989
1IB1	B	158	E	2.69106885696065	1.34	0.506726457399	0.502242152466	0.966186002076	1.09736767744	0.68745972837	0.799847331505	FALSE	15.1387443112	225T	31.6644855243	0.577361187132562	0.0544967635990677	215L	24.851708758	0.387851860032989
1IB1	B	159	M	0.284433239393252	-0.5667	0.0669642857143	0.0669642857143	1.33633475493	1.26960463782	0.952732961255	0.919494902846	FALSE	8.59044542091	225T	25.9644374004	0.577361187132562	0.0544967635990677	215L	18.1092307724	0.387851860032989
1IB1	B	160	Q	2.20739301950396	0.9565	0.253333333333	0.262222222222	1.13235755683	1.25216363009	0.725258297972	0.882057607801	FALSE	6.25534730783	225T	26.1797372575	0.577361187132562	0.0544967635990677	215L	18.3890386537	0.387851860032989
1IB1	B	161	P	1.32145015838474	0.2546	0.207547169811	0.207547169811	1.18552440335	1.3806823745	0.825762941524	0.995435975463	FALSE	10.9258505008	225T	21.7073388025	0.577361187132562	0.0544967635990677	215L	17.857843003	0.387851860032989
1IB1	B	162	T	0.0176671058982121	-0.7781	0.00581395348837	0	1.41159480354	1.51623194111	0.925752755292	1.04028644397	FALSE	7.57450853896	225T	20.6250248046	0.577361187132562	0.0544967635990677	215L	13.9923199805	0.387851860032989
1IB1	B	163	H	0.316081164560171	-0.5417	0.0267857142857	0.0446428571429	1.44102054123	1.5314187837	0.942734175243	1.03371753342	FALSE	4.53401102626	225T	24.7883095094	0.577361187132562	0.0544967635990677	215L	14.9288850281	0.387851860032989
1IB1	B	164	P	0.139509627355305	-0.6816	0.0566037735849	0.232704402516	1.59915692147	1.66653478343	0.919406367346	1.04111419603	TRUE	0	225T	21.8867898343	0.577361187132562	0.0544967635990677	215L	10.5670565394	0.387851860032989
1IB1	B	165	I	0.214767995315129	-0.622	0.116751269036	0.10152284264	1.53432146193	1.63400934957	1.01536658527	1.11153608231	FALSE	6.05033709311	225T	24.5948640784	0.577361187132562	0.0544967635990677	215L	14.2939173606	0.387851860032989
1IB1	B	166	R	0.126492178890421	-0.6919	0.109489051095	0.124087591241	1.28171671395	1.61433082414	0.919965450878	1.17843245113	FALSE	9.5440166643	225T	21.8263820222	0.577361187132562	0.0544967635990677	215L	17.3454443445	0.387851860032989
1IB1	B	167	L	0.0295977765554769	-0.7686	0.00497512437811	0.00995024875622	1.55937188924	1.69596719073	1.05022875381	1.1964908608	FALSE	5.16459354822	225T	16.7772759779	0.577361187132562	0.0544967635990677	215L	10.7099257901	0.387851860032989
1IB1	B	168	G	0.067674808533034	-0.7385	0.00961538461538	0.115384615385	1.6733905161	1.75203146503	1.07301457934	1.17327364051	TRUE	0	225T	17.9383488514	0.577361187132562	0.0544967635990677	215L	10.271183608	0.387851860032989
1IB1	B	169	L	0.0295977765554769	-0.7686	0	0	1.53298280681	1.70460648963	1.13311015511	1.2476153843	FALSE	6.24698103832	225T	21.5430162498	0.577361187132562	0.0544967635990677	215L	16.5047311031	0.387851860032989
1IB1	B	170	A	0.0599519186180878	-0.7446	0.0232558139535	0.0232558139535	1.54991232708	1.65186509962	1.1177881626	1.2195381553	FALSE	5.54298427728	225T	16.0371510022	0.577361187132562	0.0544967635990677	215L	13.5128939479	0.387851860032989
1IB1	B	171	L	0.110210416131591	-0.7048	0	0.0945273631841	1.62002616688	1.70597269385	1.01357009657	1.18138169209	FALSE	5.28912182471	225T	13.0601781852	0.577361187132562	0.0544967635990677	215L	9.4189991393	0.387851860032989
1IB1	B	172	N	0.0181149538958571	-0.7777	0.025641025641	0.138461538462	1.66085785482	1.68984371118	1.09621566151	1.17934545194	TRUE	0	225T	18.1593313685	0.577361187132562	0.0544967635990677	215L	12.7509887947	0.387851860032989
1IB1	B	173	F	0.426550337312623	-0.4542	0.00416666666667	0	1.38833870013	1.62454494652	1.04476416236	1.21754187178	FALSE	8.85830451897	225T	20.7030008766	0.577361187132562	0.0544967635990677	215L	19.7983943778	0.387851860032989
1IB1	B	174	S	0.0168769029868116	-0.7787	0	0	1.49591986629	1.61783792495	1.05988422431	1.20351770148	FALSE	5.46364761919	225T	13.3309254997	0.577361187132562	0.0544967635990677	215L	15.2878073552	0.387851860032989
1IB1	B	175	V	0.0184811940361536	-0.7774	0.0114942528736	0.155172413793	1.5122645	1.59992657422	0.958851706668	1.11793547308	TRUE	0	225T	14.3564353011	0.577361187132562	0.0544967635990677	215L	15.0101370597	0.387851860032989
1IB1	B	176	F	0.0689088785709893	-0.7375	0	0	1.41863721198	1.56843916551	1.06299307148	1.15699524217	FALSE	8.34562206698	225T	21.5999084706	0.577361187132562	0.0544967635990677	215L	21.8481330413	0.387851860032989
1IB1	B	177	Y	0.85986815547855	-0.1109	0.0836501901141	0.0874524714829	1.2398199509	1.46461456126	0.923274777292	1.10112617109	FALSE	9.84135321923	225T	19.7119630321	0.577361187132562	0.0544967635990677	215L	22.3863716805	0.387851860032989
1IB1	B	178	Y	0.0723921407748955	-0.7347	0.28897338403	0.307984790875	1.2137582663	1.46025959399	0.760477771911	1.04660283608	FALSE	7.18254073554	225T	12.4232985613	0.577361187132562	0.0544967635990677	215L	19.9972893423	0.387851860032989
1IB1	B	179	E	0.0784828735428686	-0.7299	0.300448430493	0.448430493274	1.36692802656	1.36533576048	0.8225723511	0.921203489246	TRUE	0	225T	16.9628522364	0.577361187132562	0.0544967635990677	215L	19.2139363525	0.387851860032989
1IB1	B	180	I	0.124521647700783	-0.6934	0.0812182741117	0.0913705583756	1.3690142565	1.36803079461	0.963970923193	0.978550559209	FALSE	5.48200970644	225T	21.3175488646	0.577361187132562	0.0544967635990677	215L	22.4625395753	0.387851860032989
1IB1	B	181	L	1.77626468043763	0.6148	0.238805970149	0.233830845771	1.14120606037	1.22943315788	0.829364395759	0.894239719168	FALSE	10.176764152	225T	22.2861474341	0.577361187132562	0.0544967635990677	215L	25.4667126063	0.387851860032989
1IB1	B	182	N	0.485069142338247	-0.4078	0.641025641026	0.651282051282	0.938792798911	1.15346870301	0.588530430132	0.806067651684	FALSE	8.58480683306	225T	20.6555429383	0.577361187132562	0.0544967635990677	215L	26.6440122409	0.387851860032989
1IB1	B	183	S	0.768308120404445	-0.1834	0.148387096774	0.141935483871	1.03513529087	1.15911957754	0.727693734081	0.839437671099	FALSE	11.0811931468	225T	19.4297877779	0.577361187132562	0.0544967635990677	215L	25.3010047576	0.387851860032989
1IB1	B	184	P	0.405252676980168	-0.4711	0.358490566038	0.358490566038	0.981919639801	1.18978765489	0.632563101717	0.832825547305	FALSE	10.9969366104	225T	15.2677423966	0.577361187132562	0.0544967635990677	215L	24.2399748889	0.387851860032989
1IB1	B	185	E	1.28124336037394	0.2227	0.560538116592	0.551569506726	0.856629104973	1.05033557347	0.569154891481	0.739893255923	FALSE	14.0503606141	225T	17.5938421888	0.577361187132562	0.0544967635990677	215L	26.1841587355	0.387851860032989
1IB1	B	186	K	1.30691997890559	0.2431	0.364406779661	0.35593220339	1.04289890784	1.16208286723	0.753851301865	0.857517803125	FALSE	12.5510147986	225T	18.9635595741	0.577361187132562	0.0544967635990677	215L	23.5592952105	0.387851860032989
1IB1	B	187	A	0.0327625690721688	-0.7661	0	0	1.28621571401	1.45741354984	0.907554489759	1.09180061479	FALSE	7.35902898318	225T	13.8579122188	0.577361187132562	0.0544967635990677	215L	19.641075728	0.387851860032989
1IB1	B	188	C	0.129895823672524	-0.6892	0.215568862275	0.209580838323	1.0984018279	1.32799532552	0.728591182056	0.960377009882	FALSE	9.2024181379	225T	10.6527530806	0.577361187132562	0.0544967635990677	215L	19.7693261596	0.387851860032989
1IB1	B	189	S	2.66519319487449	1.319	0.361290322581	0.354838709677	0.96421112287	1.20514823671	0.666214757713	0.88452396714	FALSE	13.5898748497	225T	15.9017285187	0.577361187132562	0.0544967635990677	215L	22.459112496	0.387851860032989
1IB1	B	190	L	0.454217391389364	-0.4322	0.0497512437811	0.0497512437811	1.33917732794	1.3835689499	0.987385931033	1.0353863679	FALSE	9.74840731104	225T	16.8081822412	0.577361187132562	0.0544967635990677	215L	18.3172216474	0.387851860032989
1IB1	B	191	A	0.0828220230311631	-0.7265	0	0	1.41887040842	1.52147794296	0.993019467263	1.11258619783	FALSE	6.63126726561	225T	10.7982591832	0.577361187132562	0.0544967635990677	215L	14.7969704518	0.387851860032989
1IB1	B	192	K	0.112837791051109	-0.7027	0.487288135593	0.495762711864	0.953494373822	1.30967940345	0.617522633589	0.937476552232	FALSE	12.851408797	225T	11.5949539909	0.577361187132562	0.0544967635990677	215L	19.4085664193	0.387851860032989
1IB1	B	193	T	2.03223469153611	0.8174	0.412790697674	0.406976744186	1.03820428361	1.23148875414	0.72908875392	0.898332964664	FALSE	13.831655796	225T	16.8437723814	0.577361187132562	0.0544967635990677	215L	19.9250279296	0.387851860032989
1IB1	B	194	A	0.266519319487449	-0.5809	0.077519379845	0.0852713178295	1.42596188985	1.44309427593	1.02711857208	1.0613063458	FALSE	8.41519503873	225T	15.1634250511	0.577361187132562	0.0544967635990677	215L	14.5535183505	0.387851860032989
1IB1	B	195	F	0.116520096809524	-0.6998	0.0916666666667	0.0916666666667	1.25864004493	1.44057737553	0.794767449525	1.01734539838	FALSE	9.9265059622	225T	10.3525364795	0.577361187132562	0.0544967635990677	215L	12.6047997771	0.387851860032989
1IB1	B	196	D	0.207403383798298	-0.6277	0.352331606218	0.341968911917	1.00265549042	1.21996468847	0.660541699602	0.857065179309	FALSE	14.3677864173	225T	13.4705101845	0.577361187132562	0.0544967635990677	215L	18.1794044669	0.387851860032989
1IB1	B	197	E	1.17575027648421	0.1392	0.349775784753	0.349775784753	1.05952518199	1.24528428931	0.73882319706	0.894309428966	FALSE	13.3606812469	225T	19.3162218922	0.577361187132562	0.0544967635990677	215L	19.270780743	0.387851860032989
1IB1	B	198	A	0.12736797053026	-0.6912	0	0	1.38969516897	1.44240557405	0.940012851676	1.02268678302	FALSE	9.18157921746	225T	16.4444756296	0.577361187132562	0.0544967635990677	215L	13.2463051071	0.387851860032989
1IB1	B	199	I	0.243828354273431	-0.5989	0.294416243655	0.284263959391	1.10724905031	1.26307731785	0.677914363243	0.844969217286	FALSE	10.4345172902	225T	14.6218873588	0.577361187132562	0.0544967635990677	215L	15.16964693	0.387851860032989
1IB1	B	200	A	0.612257973669449	-0.3071	0.395348837209	0.410852713178	0.921963501673	1.11484146791	0.589168984485	0.761109466977	FALSE	13.4476811896	225T	19.7745846865	0.577361187132562	0.0544967635990677	215L	19.8786866577	0.387851860032989
1IB1	B	201	E	0.457601131816015	-0.4296	0.121076233184	0.143497757848	1.21457055276	1.18874131927	0.8255822896	0.813058033075	FALSE	7.95839620862	225T	22.9906820024	0.577361187132562	0.0544967635990677	215L	17.8367910253	0.387851860032989
1IB1	B	202	L	0.152288223554777	-0.6714	0.238805970149	0.223880597015	1.25058718248	1.2451484741	0.722445656228	0.805293626406	FALSE	5.9915398729	225T	19.0337521735	0.577361187132562	0.0544967635990677	215L	14.1665287555	0.387851860032989
1IB1	B	203	D	0.154656841853434	-0.6696	0.60621761658	0.647668393782	0.85189841734	1.0275869674	0.484614284859	0.634891598152	FALSE	11.5354142014	225T	19.361629563	0.577361187132562	0.0544967635990677	215L	19.444229311	0.387851860032989
1IB1	B	204	T	1.27129118264849	0.2148	0.56976744186	0.470930232558	0.819051023759	0.920405050051	0.532392536089	0.59166689018	FALSE	9.63420501293	225T	24.9761138451	0.577361187132562	0.0544967635990677	215L	21.7589237783	0.387851860032989
1IB1	B	205	L	0.245818789818521	-0.5974	0.721393034826	0.746268656716	0.775196895262	0.9804181234	0.376262509061	0.570715690317	FALSE	8.49932750955	225T	25.3970172711	0.577361187132562	0.0544967635990677	215L	21.4760876708	0.387851860032989
1IB1	B	206	S	0.841556148463729	-0.1256	0.212903225806	0.258064516129	0.964899398984	0.975880213868	0.576658940287	0.61508434724	FALSE	5.7632547187	225T	27.247724476	0.577361187132562	0.0544967635990677	215L	21.3846994958	0.387851860032989
1IB1	B	207	E	0.416598159587177	-0.4621	0.542600896861	0.775784753363	0.848019480119	0.980467251318	0.352524994992	0.556715274477	TRUE	0	225T	31.0007533268	0.577361187132562	0.0544967635990677	215L	22.5605179026	0.387851860032989
1IB1	B	208	E	0.888928514436853	-0.08802	0.551569506726	0.663677130045	0.858247490791	1.06332200597	0.474955698157	0.648523366269	TRUE	0	225T	30.2760927841	0.577361187132562	0.0544967635990677	215L	22.1796825035	0.387851860032989
1IB1	B	209	S	0.174800049569737	-0.6536	0.0451612903226	0.00645161290323	1.20152585721	1.27273404684	0.756051915704	0.816049312742	FALSE	5.73610820619	225T	23.8908206097	0.577361187132562	0.0544967635990677	215L	17.6937376995	0.387851860032989
1IB1	B	210	Y	0.167893238228277	-0.6591	0.205323193916	0.254752851711	1.35787396922	1.4222738802	0.794351974269	0.832169809576	FALSE	4.88282622678	225T	24.6771066504	0.577361187132562	0.0544967635990677	215L	14.3858738993	0.387851860032989
1IB1	B	211	K	0.083399249339239	-0.726	0.101694915254	0.478813559322	1.31237788595	1.5208850625	0.545439397139	0.757891459772	TRUE	0	225T	23.5032714971	0.577361187132562	0.0544967635990677	215L	14.8861329431	0.387851860032989
1IB1	B	212	D	0.0989644553018368	-0.7137	0.0466321243523	0.668393782383	1.52500503321	1.64975688633	0.614046192221	0.764479755095	TRUE	0	225T	23.733604586	0.577361187132562	0.0544967635990677	215L	11.1340085297	0.387851860032989
1IB1	B	213	S	0.0733674541919892	-0.7339	0.00645161290323	0.0258064516129	1.58062371974	1.72095920794	0.926468244523	0.945543295065	FALSE	4.25303799735	225T	18.4184432639	0.577361187132562	0.0544967635990677	215L	8.68687846246	0.387851860032989
1IB1	B	214	T	0.0784828735428686	-0.7299	0.116279069767	0.540697674419	1.47448151948	1.6231505618	0.598224175088	0.828077043088	TRUE	0	225T	16.3161512334	0.577361187132562	0.0544967635990677	215L	7.04673662283	0.387851860032989
1IB1	B	215	L	0.110449268397002	-0.7046	0.0696517412935	0.601990049751	1.62996725234	1.66932964451	0.652656753642	0.829738807631	TRUE	0	225T	15.2303865547	0.577361187132562	0.0544967635990677	215L	0	0.387851860032989
1IB1	B	216	I	0.0823841272112435	-0.7268	0	0.177664974619	1.67863654693	1.73659535074	0.952434404574	1.01505994999	TRUE	0	225T	16.1578279689	0.577361187132562	0.0544967635990677	215L	6.20436659567	0.387851860032989
1IB1	B	217	M	0.18602610604404	-0.6447	0.0580357142857	0.0535714285714	1.44894178649	1.62112180395	0.886987742231	1.0149931808	FALSE	6.31105976863	225T	13.7291442145	0.577361187132562	0.0544967635990677	215L	9.42094500057	0.387851860032989
1IB1	B	218	Q	0.100079099207087	-0.7128	0.284444444444	0.364444444444	1.30836747022	1.5178478526	0.606796338425	0.856363567716	FALSE	5.01888865437	225T	9.04427502253	0.577361187132562	0.0544967635990677	215L	7.72327729372	0.387851860032989
1IB1	B	219	L	0.154338372166219	-0.6698	0.0696517412935	0.353233830846	1.57887556782	1.62143331051	0.786190776657	0.935386866036	TRUE	0	225T	11.8262580121	0.577361187132562	0.0544967635990677	215L	5.07482577376	0.387851860032989
1IB1	B	220	L	0.065644564277043	-0.7401	0	0	1.52776666459	1.62194509063	1.01559471483	1.06171190818	FALSE	6.76680484708	225T	11.405314128	0.577361187132562	0.0544967635990677	215L	10.3883954529	0.387851860032989
1IB1	B	221	R	0.0730887932156767	-0.7342	0.416058394161	0.419708029197	1.14764786762	1.4324760732	0.61117771333	0.901461862384	FALSE	6.85035265432	225T	7.15598091271	0.577361187132562	0.0544967635990677	215L	11.8868839796	0.387851860032989
1IB1	B	222	D	0.0723921407748955	-0.7347	0.310880829016	0.445595854922	1.3169273362	1.43989216007	0.619043079322	0.824438452521	TRUE	0	225T	6.06298950447	0.577361187132562	0.0544967635990677	215L	9.44934956838	0.387851860032989
1IB1	B	223	N	0.0323246732522492	-0.7665	0	0.179487179487	1.46645030489	1.51463392884	0.85495107508	0.917918972668	TRUE	0	225T	8.69177736429	0.577361187132562	0.0544967635990677	215L	11.8645888012	0.387851860032989
1IB1	B	224	L	0.111006590349627	-0.7041	0.213930348259	0.213930348259	1.19792895796	1.36402553383	0.765499975322	0.885320490156	FALSE	7.14154005497	225T	7.02072226094	0.577361187132562	0.0544967635990677	215L	15.4061055644	0.387851860032989
1IB1	B	225	T	0.0785624909646721	-0.7298	0.668604651163	0.697674418605	1.03776205317	1.20831170172	0.499726352029	0.693737072403	FALSE	6.06298950447	225T	0	0.577361187132562	0.0544967635990677	215L	15.2303865547	0.387851860032989
1IB1	B	226	L	0.285428457165796	-0.5659	0.298507462687	0.626865671642	1.23160612082	1.28307913861	0.583478980232	0.694451314419	TRUE	0	225T	7.02850441942	0.577361187132562	0.0544967635990677	215L	15.8374777323	0.387851860032989
1IB1	B	227	W	0.501987844471505	-0.3944	0.210526315789	0.252631578947	1.33494938133	1.16084999953	0.844503354539	0.68040293232	FALSE	4.86354355086	225T	9.23576752669	0.577361187132562	0.0544967635990677	215L	16.680242023	0.387851860032989
1K5D	A	1	Q	3.92584107630185	2.545	0.662222222222	0.662222222222	0.964347287743	0.920328249567	0.569789116418	0.562086242834	FALSE	6.70980254672	136N	28.3238407024	0.645998190067241	0.0379627904754425	82M	25.3724160728	0.60732768487751
1K5D	A	2	V	1.20983499169876	0.1824	0.155172413793	0.379310344828	1.05506649984	1.08613940794	0.620312992344	0.711346857104	TRUE	0	136N	22.7283185158	0.645998190067241	0.0379627904754425	82M	24.0410487662	0.60732768487751
1K5D	A	3	Q	1.44298537876298	0.3853	0.422222222222	0.422222222222	1.00140061513	1.19947164212	0.628147264661	0.822236847361	FALSE	7.30979855689	136N	25.7190034021	0.645998190067241	0.0379627904754425	82M	22.6471955243	0.60732768487751
1K5D	A	4	F	0.384012402223412	-0.5358	0.00833333333333	0.0875	1.25878848668	1.34498340148	0.831448999682	0.952964443479	FALSE	4.40854828597	136N	18.3818327436	0.645998190067241	0.0379627904754425	82M	19.3979983638	0.60732768487751
1K5D	A	5	K	0.157425492442098	-0.7329	0.114406779661	0.114406779661	1.24929062768	1.42453967939	0.836686308296	1.0246255229	FALSE	6.75287244168	136N	20.6745318352	0.645998190067241	0.0379627904754425	82M	17.413902128	0.60732768487751
1K5D	A	6	L	0.762636875333996	-0.2066	0.00497512437811	0.00497512437811	1.55112141439	1.62009581487	1.09911793122	1.19079833092	FALSE	8.76797161674	136N	17.0167856037	0.645998190067241	0.0379627904754425	82M	10.9516940988	0.60732768487751
1K5D	A	7	V	0.540262346495439	-0.3999	0	0	1.5297358004	1.66863526469	1.062623875	1.20587058983	FALSE	10.1235911694	136N	17.6360903899	0.645998190067241	0.0379627904754425	82M	12.3588401285	0.60732768487751
1K5D	A	8	L	0.415115447556559	-0.5087	0.00995024875622	0.00995024875622	1.67884972681	1.75133599937	1.14505458856	1.24247854604	FALSE	11.1526811671	136N	19.7639940297	0.645998190067241	0.0379627904754425	82M	6.06917706893	0.60732768487751
1K5D	A	9	V	0.436912069876638	-0.4898	0	0	1.67164792588	1.75116346299	1.12857916475	1.2011715538	FALSE	9.24435064398	136N	17.6625061993	0.645998190067241	0.0379627904754425	82M	8.92549344888	0.60732768487751
1K5D	A	10	G	0.169034030621556	-0.7228	0	0	1.77250133424	1.79166738091	1.15217056676	1.18161619696	FALSE	5.45728719646	136N	19.5132989309	0.645998190067241	0.0379627904754425	82M	6.58476469482	0.60732768487751
1K5D	A	11	D	0.15754794537648	-0.7328	0.0103626943005	0.134715025907	1.72706627907	1.79143704998	0.933184685663	1.05433741236	TRUE	0	136N	22.7172335534	0.645998190067241	0.0379627904754425	82M	10.2473878029	0.60732768487751
1K5D	A	12	G	0.32033687634453	-0.5912	0.134615384615	0.317307692308	1.84765697773	1.84059394212	0.969276651675	0.961449797763	TRUE	0	136N	26.0743634957	0.645998190067241	0.0379627904754425	82M	9.83014373359	0.60732768487751
1K5D	A	13	G	0.489566831661098	-0.444	0.105769230769	0.259615384615	1.80422236325	1.77420136265	0.924018717941	0.910677001366	TRUE	0	136N	27.2918666074	0.645998190067241	0.0379627904754425	82M	9.26215362945	0.60732768487751
1K5D	A	14	T	0.445238869414645	-0.4825	0	0	1.80384482416	1.80910549003	1.10719432697	1.10416681655	FALSE	4.83372346986	136N	22.5141047465	0.645998190067241	0.0379627904754425	82M	5.32470496664	0.60732768487751
1K5D	A	15	G	0.140135138107294	-0.7479	0.105769230769	0.105769230769	1.7289814148	1.76217578682	1.0738273828	1.11897631759	FALSE	5.66093619488	136N	24.6244181288	0.645998190067241	0.0379627904754425	82M	5.35227210074	0.60732768487751
1K5D	A	16	K	0.0406053930412256	-0.8345	0.0593220338983	0.0593220338983	1.77846342515	1.77413164832	1.13725669669	1.17448706447	FALSE	6.05128847753	136N	22.3843973064	0.645998190067241	0.0379627904754425	82M	5.85514076454	0.60732768487751
1K5D	A	17	T	0.163009346249938	-0.728	0.18023255814	0.18023255814	1.61312575289	1.69668173376	0.952746650618	1.07546883049	FALSE	6.80654481993	136N	27.6965165674	0.645998190067241	0.0379627904754425	82M	10.0447385308	0.60732768487751
1K5D	A	18	T	0.21223542587169	-0.6852	0.18023255814	0.18023255814	1.58099119189	1.69943472895	0.92728391898	1.0750877194	FALSE	7.82133201479	136N	28.1173436318	0.645998190067241	0.0379627904754425	82M	9.21775641723	0.60732768487751
1K5D	A	19	F	0.578467662022768	-0.3667	0.0125	0.0125	1.62361030783	1.72891321752	1.08516260998	1.15580399303	FALSE	7.3154397137	136N	21.2333758462	0.645998190067241	0.0379627904754425	82M	6.15939776154	0.60732768487751
1K5D	A	20	V	0.420013564931857	-0.5045	0.0114942528736	0.0114942528736	1.58119175013	1.66171698232	1.02253763844	1.10158865418	FALSE	8.85537467382	136N	24.633997055	0.645998190067241	0.0379627904754425	82M	9.76028624199	0.60732768487751
1K5D	A	21	K	0.612264671912328	-0.3372	0.233050847458	0.233050847458	1.44781452744	1.61671675847	0.799074805735	1.00710296694	FALSE	5.04840373417	136N	30.8278320346	0.645998190067241	0.0379627904754425	82M	13.5337534509	0.60732768487751
1K5D	A	22	R	0.167025802497683	-0.7245	0.036496350365	0.14598540146	1.49961809234	1.67914378696	0.821402757368	1.03755578871	TRUE	0	136N	29.2039706593	0.645998190067241	0.0379627904754425	82M	13.2658282958	0.60732768487751
1K5D	A	23	H	0.221615320645386	-0.6771	0.0625	0.15625	1.53030814687	1.59223014103	0.950214927414	0.980019630572	FALSE	4.96076265151	136N	23.5254421155	0.645998190067241	0.0379627904754425	82M	11.3265884679	0.60732768487751
1K5D	A	24	L	1.04868693005144	0.04239	0.248756218905	0.313432835821	1.39242951305	1.49783718974	0.789542820547	0.874814194849	FALSE	5.35998664734	136N	29.0728547785	0.645998190067241	0.0379627904754425	82M	15.0261633985	0.60732768487751
1K5D	A	25	T	0.412421483000144	-0.511	0.21511627907	0.5	1.42743066056	1.5145211835	0.68305482765	0.785428929786	TRUE	0	136N	33.062309484	0.645998190067241	0.0379627904754425	82M	17.4992603845	0.60732768487751
1K5D	A	26	G	0.313479512019112	-0.5971	0.0576923076923	0.442307692308	1.4967754458	1.62747905338	0.677977023288	0.801316357978	TRUE	0	136N	31.7277257119	0.645998190067241	0.0379627904754425	82M	16.7376841414	0.60732768487751
1K5D	A	27	E	0.550303487114801	-0.3912	0.067264573991	0.37668161435	1.44971053345	1.58828998823	0.680091147733	0.785661400743	TRUE	0	136N	34.2027302964	0.645998190067241	0.0379627904754425	82M	16.9493780299	0.60732768487751
1K5D	A	28	F	0.231656461264749	-0.6683	0.191666666667	0.225	1.43216018468	1.52850894749	0.776755308483	0.843106874373	FALSE	5.89613651929	136N	31.4041820966	0.645998190067241	0.0379627904754425	82M	13.2820976111	0.60732768487751
1K5D	A	29	E	0.722717218725312	-0.2412	0.251121076233	0.282511210762	1.37236975072	1.48181315837	0.655632851932	0.803124239581	FALSE	5.84885167595	136N	34.4014716693	0.645998190067241	0.0379627904754425	82M	15.613462999	0.60732768487751
1K5D	A	30	K	1.00533859128004	0.004568	0.610169491525	0.610169491525	1.22773973711	1.39818014815	0.545022783478	0.704511787403	FALSE	6.44339503873	136N	36.6090495322	0.645998190067241	0.0379627904754425	82M	17.7992017809	0.60732768487751
1K5D	A	31	K	0.987950274597733	-0.01056	0.423728813559	0.610169491525	1.25336653049	1.42148452325	0.457469375211	0.655567201856	TRUE	0	136N	38.4839659021	0.645998190067241	0.0379627904754425	82M	19.2247118507	0.60732768487751
1K5D	A	32	Y	0.319602158738235	-0.5918	0.155893536122	0.558935361217	1.73070181519	1.59569124809	0.719013166538	0.723757460735	TRUE	0	136N	31.1924107046	0.645998190067241	0.0379627904754425	82M	12.8709774086	0.60732768487751
1K5D	A	33	V	0.744758746914156	-0.2221	0.471264367816	0.649425287356	1.43188696473	1.57979037323	0.564722881	0.686348514517	TRUE	0	136N	34.9845215217	0.645998190067241	0.0379627904754425	82M	16.6561502935	0.60732768487751
1K5D	A	34	A	0.204545381592471	-0.6919	0.0387596899225	0.341085271318	1.77770792867	1.73832849346	0.691936360911	0.758873964171	TRUE	0	136N	31.9565359819	0.645998190067241	0.0379627904754425	82M	14.9230937812	0.60732768487751
1K5D	A	35	T	0.0419768659063092	-0.8333	0.0988372093023	0.110465116279	1.64368537626	1.66741875121	0.90388603186	0.842985818189	FALSE	4.92347890824	136N	28.437077371	0.645998190067241	0.0379627904754425	82M	12.4705279905	0.60732768487751
1K5D	A	36	L	0.904927185086421	-0.08281	0.044776119403	0.741293532338	1.59887925826	1.68057394398	0.542147951832	0.724282318789	TRUE	0	136N	33.7191522901	0.645998190067241	0.0379627904754425	82M	18.6581331214	0.60732768487751
1K5D	A	37	G	0.270376079116484	-0.6347	0	0.211538461538	1.59820140211	1.66256692746	0.754777812771	0.778307611493	TRUE	0	136N	29.0355484146	0.645998190067241	0.0379627904754425	82M	16.7574657056	0.60732768487751
1K5D	A	38	V	0.432258858370104	-0.4937	0.166666666667	0.247126436782	1.45555277326	1.57852844986	0.851569446748	0.918954318688	FALSE	5.07167981899	136N	26.0386832499	0.645998190067241	0.0379627904754425	82M	15.3664099551	0.60732768487751
1K5D	A	39	E	0.707777960730652	-0.2541	0.291479820628	0.42600896861	1.37842584846	1.44397729906	0.72567757199	0.862629127666	TRUE	0	136N	30.284127654	0.645998190067241	0.0379627904754425	82M	15.4653053754	0.60732768487751
1K5D	A	40	V	0.363930120984688	-0.5534	0.396551724138	0.396551724138	1.22057250267	1.39600806386	0.740625904601	0.898563844447	FALSE	8.17525253625	136N	26.5989902361	0.645998190067241	0.0379627904754425	82M	17.0872480449	0.60732768487751
1K5D	A	41	H	0.757983663827463	-0.2106	0.205357142857	0.205357142857	1.37345420488	1.40521851459	0.818923617387	0.909283064724	FALSE	5.45725016878	136N	28.1941760576	0.645998190067241	0.0379627904754425	82M	14.3394703168	0.60732768487751
1K5D	A	42	P	0.878232445391044	-0.1059	0.465408805031	0.465408805031	1.16917902875	1.36869512867	0.689244006489	0.901310578476	FALSE	7.73543140805	136N	28.3322786422	0.645998190067241	0.0379627904754425	82M	18.4224728387	0.60732768487751
1K5D	A	43	L	0.588753708510895	-0.3578	0.0398009950249	0.0398009950249	1.44050724479	1.44906630085	0.905850313927	0.950443429721	FALSE	6.24676932271	136N	24.7018048648	0.645998190067241	0.0379627904754425	82M	13.9042930719	0.60732768487751
1K5D	A	44	V	2.26366494499426	1.099	0.247126436782	0.408045977011	1.21421142408	1.40744229903	0.699549989004	0.914240338089	TRUE	0	136N	27.5749976891	0.645998190067241	0.0379627904754425	82M	20.7200743877	0.60732768487751
1K5D	A	45	F	0.461647562621896	-0.4683	0.0166666666667	0.15	1.41052314954	1.42574627302	0.862523782512	0.904373322853	TRUE	0	136N	23.0355887478	0.645998190067241	0.0379627904754425	82M	16.1749667274	0.60732768487751
1K5D	A	46	H	2.1928871489212	1.038	0.147321428571	0.223214285714	1.22419863606	1.39091941852	0.662863420984	0.87752730396	FALSE	4.9059693467	136N	29.3168688818	0.645998190067241	0.0379627904754425	82M	24.5835919692	0.60732768487751
1K5D	A	47	T	0.278213066916962	-0.6279	0.00581395348837	0.0523255813953	1.26007397709	1.35083056607	0.807111411555	0.885200957114	FALSE	5.01271653444	136N	22.9255234649	0.645998190067241	0.0379627904754425	82M	22.667011564	0.60732768487751
1K5D	A	48	N	0.862558469790088	-0.1195	0.123076923077	0.389743589744	1.04565374142	1.14283178908	0.625742325859	0.678039194978	TRUE	0	136N	23.8933690629	0.645998190067241	0.0379627904754425	82M	26.2083528283	0.60732768487751
1K5D	A	49	R	2.10888443593482	0.9646	0.21897810219	0.583941605839	0.971405617981	1.15662591671	0.552913908367	0.660984069807	TRUE	0	136N	22.5245633133	0.645998190067241	0.0379627904754425	82M	27.7757380584	0.60732768487751
1K5D	A	50	G	0.314459135494172	-0.5962	0.0288461538462	0.25	1.11630303147	1.17021441875	0.62074347722	0.710637423333	TRUE	0	136N	26.7020199034	0.645998190067241	0.0379627904754425	82M	26.6677240286	0.60732768487751
1K5D	A	51	P	2.23697020529888	1.076	0.270440251572	0.339622641509	1.11074969589	1.26943127797	0.651795401291	0.824148116971	FALSE	3.9358934398	136N	28.1714578813	0.645998190067241	0.0379627904754425	82M	25.7952923379	0.60732768487751
1K5D	A	52	I	0.480995126254325	-0.4515	0	0.0253807106599	1.28641484601	1.33647158143	0.844926874751	0.913565229631	FALSE	5.72163297894	136N	21.5641597428	0.645998190067241	0.0379627904754425	82M	20.413439808	0.60732768487751
1K5D	A	53	K	1.57792851245245	0.5028	0.220338983051	0.220338983051	1.14620464528	1.3978868041	0.722919077834	0.973947789157	FALSE	5.28585789144	136N	26.6960499812	0.645998190067241	0.0379627904754425	82M	20.9745191011	0.60732768487751
1K5D	A	54	F	0.44450415180835	-0.4831	0	0	1.41884965227	1.50136676978	0.975536211935	1.07013538031	FALSE	6.31052117169	136N	18.8797971053	0.645998190067241	0.0379627904754425	82M	14.8712069008	0.60732768487751
1K5D	A	55	N	0.672021703890972	-0.2852	0.189743589744	0.189743589744	1.17666627698	1.46294463536	0.760180618018	1.03191159982	FALSE	9.22814375123	136N	24.5385943118	0.645998190067241	0.0379627904754425	82M	18.5812394359	0.60732768487751
1K5D	A	56	V	0.329888205226363	-0.5829	0.0114942528736	0.0114942528736	1.52232262499	1.6100670116	1.02876310289	1.14125810472	FALSE	10.1331775169	136N	21.6838576502	0.645998190067241	0.0379627904754425	82M	11.0944153132	0.60732768487751
1K5D	A	57	W	0.388420707861181	-0.532	0.214035087719	0.214035087719	1.31457843005	1.62357221216	0.846845231948	1.12623165605	FALSE	10.3951717056	136N	23.4562755568	0.645998190067241	0.0379627904754425	82M	16.3518759998	0.60732768487751
1K5D	A	58	D	0.0581161626579182	-0.8193	0	0	1.66058807737	1.70132816662	1.05732420737	1.1390967731	FALSE	6.18079076975	136N	24.7214933946	0.645998190067241	0.0379627904754425	82M	9.43832057866	0.60732768487751
1K5D	A	59	T	0.180128266476607	-0.7131	0	0	1.65762678058	1.72773192962	1.0566348423	1.09755055952	FALSE	6.93187749927	136N	22.1043654713	0.645998190067241	0.0379627904754425	82M	11.10131237	0.60732768487751
1K5D	A	60	A	0.154976433754449	-0.735	0.0077519379845	0.031007751938	1.7747984487	1.78535131282	0.92712718481	1.00820525416	FALSE	4.28014633889	136N	27.1762688451	0.645998190067241	0.0379627904754425	82M	13.5126091135	0.60732768487751
1K5D	A	61	G	0.269886267378954	-0.6351	0.0384615384615	0.134615384615	1.791000832	1.82366562985	0.989518945207	1.02467985775	FALSE	4.37967805144	136N	24.7087908665	0.645998190067241	0.0379627904754425	82M	10.8859058931	0.60732768487751
1K5D	A	62	Q	0.269641361510189	-0.6352	0.0133333333333	0.502222222222	1.82757333518	1.8118020697	0.745231169655	0.78163553829	TRUE	0	136N	29.0896827789	0.645998190067241	0.0379627904754425	82M	14.2102080804	0.60732768487751
1K5D	A	63	E	0.218970337262725	-0.6794	0.0313901345291	0.318385650224	1.67473439852	1.69937975235	0.77857282794	0.768646678893	TRUE	0	136N	27.1146226198	0.645998190067241	0.0379627904754425	82M	16.3308495768	0.60732768487751
1K5D	A	64	K	0.359276909478154	-0.5574	0.440677966102	0.78813559322	1.39905199221	1.51359719796	0.459128759863	0.704577294386	TRUE	0	136N	28.0852744753	0.645998190067241	0.0379627904754425	82M	20.1441433791	0.60732768487751
1K5D	A	65	F	0.713900607449775	-0.2488	0.295833333333	0.295833333333	1.42523466831	1.42612077571	0.786333631268	0.79333008748	FALSE	7.05215853014	136N	21.1179986533	0.645998190067241	0.0379627904754425	82M	15.0807532748	0.60732768487751
1K5D	A	66	G	0.62622430643193	-0.3252	0.221153846154	0.221153846154	1.29851683174	1.32406152134	0.682453880181	0.719114384018	FALSE	6.42152902116	136N	23.4856668009	0.645998190067241	0.0379627904754425	82M	19.9554043026	0.60732768487751
1K5D	A	67	G	0.429809799682455	-0.496	0.461538461538	0.509615384615	1.21660816508	1.22089963196	0.646366644852	0.6593687222	FALSE	5.57525496342	136N	24.4070495065	0.645998190067241	0.0379627904754425	82M	22.1514590211	0.60732768487751
1K5D	A	68	L	0.277723255179432	-0.6283	0.243781094527	0.900497512438	1.33548641681	1.35775975756	0.46149335293	0.64687641686	TRUE	0	136N	29.0258691094	0.645998190067241	0.0379627904754425	82M	23.1983681775	0.60732768487751
1K5D	A	69	R	0.26719230282254	-0.6374	0.0109489051095	0.021897810219	1.57107442911	1.45576755701	0.921222612246	0.828478678378	FALSE	4.89721004348	136N	22.464518369	0.645998190067241	0.0379627904754425	82M	14.6163745422	0.60732768487751
1K5D	A	70	D	0.28605005471744	-0.6211	0.300518134715	0.300518134715	1.16332879109	1.3237151159	0.68478521991	0.828878991367	FALSE	8.19170277594	136N	22.5475597158	0.645998190067241	0.0379627904754425	82M	21.4075163643	0.60732768487751
1K5D	A	71	G	0.448912457446119	-0.4793	0.461538461538	0.461538461538	1.14710020667	1.2434550125	0.654325511715	0.757542968755	FALSE	9.92310122123	136N	24.2590241451	0.645998190067241	0.0379627904754425	82M	20.2887745647	0.60732768487751
1K5D	A	72	Y	0.319602158738235	-0.5919	0.06463878327	0.121673003802	1.51182526694	1.42129597152	0.88426907119	0.924936282427	FALSE	5.73740605753	136N	24.3641451817	0.645998190067241	0.0379627904754425	82M	15.8481867064	0.60732768487751
1K5D	A	73	Y	0.458708692196717	-0.4707	0	0	1.4535009673	1.42639162077	0.961551769946	0.989764159451	FALSE	9.85476140954	136N	18.5051462521	0.645998190067241	0.0379627904754425	82M	15.0586743533	0.60732768487751
1K5D	A	74	I	0.553487263408745	-0.3883	0.46192893401	0.46192893401	0.97348218099	1.19653086792	0.592475927955	0.808109819115	FALSE	10.8159477499	136N	22.2464474177	0.645998190067241	0.0379627904754425	82M	22.3264772938	0.60732768487751
1K5D	A	75	Q	1.1662417470586	0.1446	0.724444444444	0.724444444444	0.838105245312	1.10220159813	0.502904282177	0.74669092868	FALSE	7.82478858145	136N	22.3653573104	0.645998190067241	0.0379627904754425	82M	23.8815812729	0.60732768487751
1K5D	A	76	A	0.553487263408745	-0.3884	0.093023255814	0.093023255814	1.35012966088	1.37449148662	0.942915803639	0.987772591409	FALSE	6.40366539958	136N	16.5224245269	0.645998190067241	0.0379627904754425	82M	16.1714557817	0.60732768487751
1K5D	A	77	Q	0.878967162997339	-0.1053	0.244444444444	0.368888888889	1.10714006473	1.34774841907	0.709451942452	0.961705421775	TRUE	0	136N	17.6326516736	0.645998190067241	0.0379627904754425	82M	19.7838663858	0.60732768487751
1K5D	A	78	C	0.474627573666437	-0.4569	0	0	1.46239907564	1.53512765551	1.0404686833	1.12784980784	FALSE	4.91915519225	136N	14.0787168463	0.645998190067241	0.0379627904754425	82M	14.0099408034	0.60732768487751
1K5D	A	79	A	0.314459135494172	-0.5964	0	0	1.56041654514	1.65998892893	1.11845901407	1.2254489392	FALSE	7.8878502376	136N	13.2078558689	0.645998190067241	0.0379627904754425	82M	11.0290875494	0.60732768487751
1K5D	A	80	I	0.154388659669413	-0.7355	0.010152284264	0.010152284264	1.63951959209	1.71467149494	1.16161492625	1.24951152014	FALSE	10.7618823249	136N	15.5449435011	0.645998190067241	0.0379627904754425	82M	6.30955671477	0.60732768487751
1K5D	A	81	I	0.466055868259664	-0.4645	0	0	1.57254445184	1.74398604313	1.08042150084	1.24689200177	FALSE	10.0113415699	136N	13.366871005	0.645998190067241	0.0379627904754425	82M	8.06109665463	0.60732768487751
1K5D	A	82	M	0.208121007276439	-0.6888	0.00446428571429	0.00446428571429	1.73368679702	1.80280836684	1.17317376704	1.25607657143	FALSE	8.74261407963	136N	19.2790257964	0.645998190067241	0.0379627904754425	82M	0	0.60732768487751
1K5D	A	83	F	0.256171538728118	-0.647	0	0	1.62870339967	1.79905357688	1.05491799062	1.19440992299	FALSE	8.40371280841	136N	17.754921913	0.645998190067241	0.0379627904754425	82M	7.51224511411	0.60732768487751
1K5D	A	84	D	0.0407278459756081	-0.8344	0.0103626943005	0.0725388601036	1.73933684556	1.78683381621	0.98412019943	1.12267649441	FALSE	3.67690867315	136N	24.9165896426	0.645998190067241	0.0379627904754425	82M	8.87520546464	0.60732768487751
1K5D	A	85	V	0.292172701436563	-0.6158	0	0	1.54393091279	1.67772842691	0.948482159861	1.04679329498	FALSE	7.58059277358	136N	22.1658436878	0.645998190067241	0.0379627904754425	82M	10.3406029352	0.60732768487751
1K5D	A	86	T	0.198790093676495	-0.6969	0.145348837209	0.191860465116	1.57950071076	1.65522679465	0.798262617524	0.887199108505	FALSE	5.35388436106	136N	27.1658887166	0.645998190067241	0.0379627904754425	82M	12.3187362091	0.60732768487751
1K5D	A	87	S	0.469729456291138	-0.4612	0	0.225806451613	1.7737725471	1.73191981789	0.80037826329	0.865376504329	TRUE	0	136N	25.6417153681	0.645998190067241	0.0379627904754425	82M	12.0052390616	0.60732768487751
1K5D	A	88	R	0.498873254674165	-0.4358	0.0948905109489	0.419708029197	1.47529208858	1.62960257747	0.567272219509	0.811266386395	TRUE	0	136N	24.3830186461	0.645998190067241	0.0379627904754425	82M	16.9275221408	0.60732768487751
1K5D	A	89	V	1.46478200108305	0.4042	0.120689655172	0.557471264368	1.61827993817	1.61663711052	0.606318483395	0.773984567974	TRUE	0	136N	25.9130049602	0.645998190067241	0.0379627904754425	82M	15.1029256683	0.60732768487751
1K5D	A	90	T	0.276253819966843	-0.6296	0.0174418604651	0.0523255813953	1.73636569108	1.73860482165	0.972828059168	0.996081585977	FALSE	3.81836129942	136N	22.3760545836	0.645998190067241	0.0379627904754425	82M	9.00590166766	0.60732768487751
1K5D	A	91	Y	0.355848227315445	-0.5604	0.117870722433	0.117870722433	1.43149347617	1.63688177105	0.850550440826	1.00506964137	FALSE	7.20306180334	136N	17.3606685108	0.645998190067241	0.0379627904754425	82M	12.4523411961	0.60732768487751
1K5D	A	92	K	1.00974689691781	0.008412	0.491525423729	0.533898305085	1.30036181407	1.45641806355	0.590568088101	0.818419086022	FALSE	5.8825811051	136N	21.2030223428	0.645998190067241	0.0379627904754425	82M	16.3074262825	0.60732768487751
1K5D	A	93	N	0.249069268533935	-0.6531	0.128205128205	0.189743589744	1.51394665894	1.54165406885	0.787356069454	0.921475552555	FALSE	4.17901765336	136N	21.6834464159	0.645998190067241	0.0379627904754425	82M	13.1497060471	0.60732768487751
1K5D	A	94	V	0.236236201010653	-0.6643	0.00574712643678	0.00574712643678	1.52084166792	1.58011268559	0.989063606368	1.04297182716	FALSE	8.50069110386	136N	14.7981107085	0.645998190067241	0.0379627904754425	82M	9.89133782458	0.60732768487751
1K5D	A	95	P	0.995297450660681	-0.004083	0.238993710692	0.238993710692	1.28847699445	1.37120309425	0.77279726332	0.884772361527	FALSE	10.322847011	136N	15.4266852687	0.645998190067241	0.0379627904754425	82M	14.5136071714	0.60732768487751
1K5D	A	96	N	0.702634937486588	-0.2587	0.266666666667	0.266666666667	1.27900423518	1.40560851468	0.705619533531	0.884524904587	FALSE	8.80571764953	136N	19.3419319324	0.645998190067241	0.0379627904754425	82M	15.9842485464	0.60732768487751
1K5D	A	97	W	0.37348144986652	-0.545	0.0105263157895	0.0105263157895	1.652639926	1.57934621072	1.03453106984	1.0596616315	FALSE	5.69391873343	136N	19.2809730974	0.645998190067241	0.0379627904754425	82M	10.3985819477	0.60732768487751
1K5D	A	98	H	0.852272423301961	-0.1284	0.0758928571429	0.0758928571429	1.31503778709	1.48666855029	0.891906431904	1.03533196561	FALSE	9.58286700069	136N	9.58286700069	0.645998190067241	0.0379627904754425	82M	14.2129654207	0.60732768487751
1K5D	A	99	R	0.923050219375026	-0.06689	0.492700729927	0.492700729927	1.05838404948	1.32826015816	0.603246192058	0.902153561123	FALSE	13.3346982833	136N	16.3582026044	0.645998190067241	0.0379627904754425	82M	18.3282674064	0.60732768487751
1K5D	A	100	D	0.329398393488833	-0.5832	0.0466321243523	0.0466321243523	1.36916973631	1.39340616932	0.845190231519	0.928928392778	FALSE	10.2068773281	136N	19.0185639824	0.645998190067241	0.0379627904754425	82M	16.3915785976	0.60732768487751
1K5D	A	101	L	0.479770596910501	-0.4525	0	0	1.47791055284	1.4707334018	1.03177047405	1.03825230919	FALSE	10.6207398786	136N	13.6622821874	0.645998190067241	0.0379627904754425	82M	12.9642106834	0.60732768487751
1K5D	A	102	V	1.28404146993454	0.2471	0.264367816092	0.264367816092	1.10879545481	1.33038765732	0.723643586682	0.949272073232	FALSE	8.89809158744	136N	10.9029550746	0.645998190067241	0.0379627904754425	82M	17.6115468406	0.60732768487751
1K5D	A	103	R	0.442789810726996	-0.4847	0.408759124088	0.408759124088	1.07983221074	1.1619638195	0.646061180836	0.783949607964	FALSE	11.2580589941	136N	19.0850693283	0.645998190067241	0.0379627904754425	82M	20.7438940906	0.60732768487751
1K5D	A	104	V	0.433728293582693	-0.4925	0.281609195402	0.281609195402	1.13016411093	1.16310701129	0.729796960228	0.792781542398	FALSE	12.942599802	136N	17.9242722308	0.645998190067241	0.0379627904754425	82M	19.9565898707	0.60732768487751
1K5D	A	105	C	0.461157750884366	-0.4687	0.125748502994	0.125748502994	1.25792972632	1.25128424348	0.868569926626	0.888916977341	FALSE	9.35704512846	136N	14.2421698938	0.645998190067241	0.0379627904754425	82M	17.4486735163	0.60732768487751
1K5D	A	106	E	1.0014200973798	0.00119	0.668161434978	0.668161434978	0.770146339068	1.12605251866	0.457335919055	0.785007832	FALSE	7.53255661245	136N	13.7877022038	0.645998190067241	0.0379627904754425	82M	23.7270740869	0.60732768487751
1K5D	A	107	N	0.83782297704483	-0.141	0.574358974359	0.728205128205	0.906270373676	1.08368630379	0.532859371982	0.729427397629	TRUE	0	136N	7.45230627357	0.645998190067241	0.0379627904754425	82M	21.3712719828	0.60732768487751
1K5D	A	108	I	0.390624860680066	-0.5301	0.121827411168	0.152284263959	1.25832617875	1.28640979833	0.864488528433	0.89748782286	FALSE	5.35906325728	136N	11.0405345933	0.645998190067241	0.0379627904754425	82M	16.7208469457	0.60732768487751
1K5D	A	109	P	0.311520265068993	-0.5989	0.0503144654088	0.194968553459	1.28505561676	1.40441072044	0.836057419301	0.987504889128	TRUE	0	136N	9.16440376199	0.645998190067241	0.0379627904754425	82M	16.5986794117	0.60732768487751
1K5D	A	110	I	0.622795624269221	-0.3282	0.0203045685279	0.0253807106599	1.43171980513	1.54559193021	1.00458894572	1.12457871664	FALSE	6.79347536324	136N	8.98202396584	0.645998190067241	0.0379627904754425	82M	12.3083397159	0.60732768487751
1K5D	A	111	V	0.314948947231702	-0.5958	0	0	1.50595429153	1.61424757393	1.06271643025	1.17822124786	FALSE	8.72558396324	136N	11.6244724391	0.645998190067241	0.0379627904754425	82M	9.18557333828	0.60732768487751
1K5D	A	112	L	0.458218880459187	-0.4713	0	0	1.51071277154	1.64786059167	1.03197961036	1.1868090235	FALSE	11.4921147144	136N	12.3218674957	0.645998190067241	0.0379627904754425	82M	8.53644666095	0.60732768487751
1K5D	A	113	C	0.567691803797111	-0.376	0	0	1.64832302205	1.69997885077	1.15665026783	1.21171756692	FALSE	11.3273157965	136N	15.9980737448	0.645998190067241	0.0379627904754425	82M	4.62629096985	0.60732768487751
1K5D	A	114	G	0.164748177918169	-0.7265	0	0	1.62124411551	1.68770608593	1.09070885221	1.16558339954	FALSE	8.70923459017	136N	18.1573074107	0.645998190067241	0.0379627904754425	82M	6.43763993682	0.60732768487751
1K5D	A	115	N	0.119538554544163	-0.7659	0.025641025641	0.025641025641	1.68256003488	1.74779932582	1.095888664	1.18902802304	FALSE	4.95049330942	136N	22.8003454481	0.645998190067241	0.0379627904754425	82M	5.22104780488	0.60732768487751
1K5D	A	116	K	0.0403849777593372	-0.8347	0.152542372881	0.254237288136	1.64815994549	1.62884551571	0.94162460792	1.03942887057	TRUE	0	136N	26.4038540962	0.645998190067241	0.0379627904754425	82M	8.74261407963	0.60732768487751
1K5D	A	117	V	0.608101272143325	-0.3408	0.189655172414	0.189655172414	1.39059523615	1.47562672188	0.877297647786	0.943444167547	FALSE	8.70229915991	136N	22.9349003232	0.645998190067241	0.0379627904754425	82M	10.9188671417	0.60732768487751
1K5D	A	118	D	0.174544412668767	-0.718	0.326424870466	0.326424870466	1.3722343576	1.33386772818	0.792970931703	0.800426039048	FALSE	6.83321794079	136N	28.6709146258	0.645998190067241	0.0379627904754425	82M	12.8968682634	0.60732768487751
1K5D	A	119	I	1.20444706258593	0.1778	0.289340101523	0.324873096447	1.36532151387	1.34600902506	0.685574590933	0.74448267653	FALSE	5.94702266609	136N	29.6534698157	0.645998190067241	0.0379627904754425	82M	13.963283007	0.60732768487751
1K5D	A	120	K	1.20934517996123	0.1821	0.745762711864	0.775423728814	1.01832168943	1.18579547849	0.394416310491	0.598167346623	FALSE	4.35931508262	136N	34.5209580238	0.645998190067241	0.0379627904754425	82M	21.1295032751	0.60732768487751
1K5D	A	121	D	0.924764560456381	-0.06539	0.165803108808	0.59585492228	1.27778907908	1.31344879143	0.438524225742	0.595565426574	TRUE	0	136N	33.0956776957	0.645998190067241	0.0379627904754425	82M	19.7903534057	0.60732768487751
1K5D	A	122	R	0.302213842055925	-0.607	0.240875912409	0.266423357664	1.3260374781	1.4247846168	0.774970913135	0.760526252779	FALSE	9.36182774928	136N	23.1138143543	0.645998190067241	0.0379627904754425	82M	13.6029769024	0.60732768487751
1K5D	A	123	K	0.640673752689061	-0.3126	0.0550847457627	0.483050847458	1.53683251625	1.49777070722	0.562556891426	0.742470390122	TRUE	0	136N	27.9174383157	0.645998190067241	0.0379627904754425	82M	16.3465739915	0.60732768487751
1K5D	A	124	V	0.435687540532813	-0.4908	0.00574712643678	0.00574712643678	1.47012977235	1.47473677233	0.832641370285	0.841073881539	FALSE	5.65986896482	136N	20.6746140675	0.645998190067241	0.0379627904754425	82M	12.7639337892	0.60732768487751
1K5D	A	125	K	0.496424195986516	-0.438	0.470338983051	0.555084745763	1.0604618316	1.29493253795	0.492200922186	0.749592097015	FALSE	10.440399337	136N	24.5792608755	0.645998190067241	0.0379627904754425	82M	19.0127295768	0.60732768487751
1K5D	A	126	A	1.01562463776817	0.01364	0.418604651163	0.418604651163	1.13599571253	1.22216298551	0.686933718826	0.756862598062	FALSE	11.2827359571	136N	18.9161543284	0.645998190067241	0.0379627904754425	82M	15.1999207363	0.60732768487751
1K5D	A	127	K	0.976684604634546	-0.02039	0.754237288136	0.754237288136	0.871169842018	1.07930109069	0.4457480097	0.624723557411	FALSE	11.7290236664	136N	21.1947709911	0.645998190067241	0.0379627904754425	82M	20.3315601096	0.60732768487751
1K5D	A	128	S	2.0797406375518	0.9391	0.432258064516	0.432258064516	1.16273738543	1.19418285534	0.585585849945	0.677334377492	FALSE	7.71621422915	136N	20.0569508827	0.645998190067241	0.0379627904754425	82M	17.3834370826	0.60732768487751
1K5D	A	129	I	0.720268160037663	-0.2433	0.0253807106599	0.0253807106599	1.33314478555	1.2860158445	0.848538404593	0.812704665984	FALSE	9.04746927066	136N	15.1939063572	0.645998190067241	0.0379627904754425	82M	12.7640592467	0.60732768487751
1K5D	A	130	V	1.15742513578307	0.1368	0.459770114943	0.459770114943	0.957453882755	1.17249648092	0.530120754745	0.739388550271	FALSE	5.70123220285	136N	13.5025307696	0.645998190067241	0.0379627904754425	82M	18.6851193087	0.60732768487751
1K5D	A	131	F	0.901498502923712	-0.08572	0.133333333333	0.133333333333	1.27977704727	1.27210006402	0.827590322367	0.835721007307	FALSE	10.6476118349	136N	11.1830457222	0.645998190067241	0.0379627904754425	82M	14.2692957841	0.60732768487751
1K5D	A	132	H	0.595121261098783	-0.3522	0.111607142857	0.15625	1.15716060118	1.37585548241	0.732796543003	0.94229309234	FALSE	4.70040346103	136N	9.60692846853	0.645998190067241	0.0379627904754425	82M	14.7412367176	0.60732768487751
1K5D	A	133	R	0.331847452176482	-0.5812	0.481751824818	0.653284671533	0.90022973044	1.16071754504	0.509867898019	0.732880061642	TRUE	0	136N	10.216757565	0.645998190067241	0.0379627904754425	82M	19.4199905399	0.60732768487751
1K5D	A	134	K	1.03570691900689	0.03113	0.627118644068	0.631355932203	0.860619861484	1.04794392521	0.49599539488	0.670924166458	FALSE	9.55593873533	136N	9.55593873533	0.645998190067241	0.0379627904754425	82M	20.8938797531	0.60732768487751
1K5D	A	135	K	1.09203526882283	0.07996	0.317796610169	0.317796610169	1.10214791327	1.18858654314	0.70591062819	0.798742906049	FALSE	8.92505760491	136N	8.92505760491	0.645998190067241	0.0379627904754425	82M	17.5301332271	0.60732768487751
1K5D	A	136	N	0.582386155923007	-0.3633	0.251282051282	0.717948717949	1.02543808019	1.21403690556	0.551753331644	0.778656946312	TRUE	0	136N	0	0.645998190067241	0.0379627904754425	82M	19.2790257964	0.60732768487751
1K5D	A	137	L	0.635530729444997	-0.317	0.0149253731343	0.0796019900498	1.32784538902	1.42301383455	0.895321408939	0.984774455756	FALSE	6.96743368188	136N	6.96743368188	0.645998190067241	0.0379627904754425	82M	12.8838607139	0.60732768487751
1K5D	A	138	Q	0.744513841045391	-0.2223	0.168888888889	0.244444444444	1.23793069175	1.40671865443	0.811906330673	0.966817106107	FALSE	7.83861026077	136N	9.60616874596	0.645998190067241	0.0379627904754425	82M	13.8232324117	0.60732768487751
1K5D	A	139	Y	0.396012789792894	-0.5255	0.0988593155894	0.0988593155894	1.39242101122	1.43584053751	0.935450220967	1.00133395173	FALSE	10.0097644526	136N	14.1706321283	0.645998190067241	0.0379627904754425	82M	10.3288613213	0.60732768487751
1K5D	A	140	Y	1.1096684913739	0.09535	0.174904942966	0.174904942966	1.3204991547	1.44685885056	0.895742703671	1.00657771928	FALSE	8.70490441808	136N	14.0727011766	0.645998190067241	0.0379627904754425	82M	11.746908704	0.60732768487751
1K5D	A	141	D	0.319357252869471	-0.5919	0.150259067358	0.150259067358	1.33269234539	1.46412723469	0.866545605611	0.999965128692	FALSE	11.9671616643	136N	19.137395427	0.645998190067241	0.0379627904754425	82M	11.4762312567	0.60732768487751
1K5D	A	142	I	0.416095071031618	-0.5078	0	0	1.5858198557	1.61246806389	1.07610061521	1.11841929167	FALSE	8.40160766541	136N	19.5470465682	0.645998190067241	0.0379627904754425	82M	6.20740907518	0.60732768487751
1K5D	A	143	S	0.039331882523648	-0.8356	0	0	1.48872465292	1.64728803462	0.939131940729	1.11244312427	FALSE	7.87989866651	136N	25.748099619	0.645998190067241	0.0379627904754425	82M	10.678812335	0.60732768487751
1K5D	A	144	A	0.159286777044711	-0.7313	0.0232558139535	0.0232558139535	1.60069691972	1.6494166021	1.00727312357	1.07758608385	FALSE	5.87297387769	136N	25.4710129897	0.645998190067241	0.0379627904754425	82M	7.94407698895	0.60732768487751
1K5D	A	145	K	0.312744794412817	-0.5977	0.436440677966	0.444915254237	1.32495302222	1.48677316095	0.712695892215	0.898667183535	FALSE	7.14778948831	136N	31.5634668666	0.645998190067241	0.0379627904754425	82M	14.3025358792	0.60732768487751
1K5D	A	146	S	0.57161029769735	-0.3727	0.445161290323	0.445161290323	1.28815886491	1.36917813834	0.748356316188	0.815472471947	FALSE	8.61862063748	136N	27.8040007397	0.645998190067241	0.0379627904754425	82M	13.8792649141	0.60732768487751
1K5D	A	147	N	0.384502213960942	-0.5354	0.271794871795	0.276923076923	1.42009731284	1.49118975493	0.779218242863	0.928811136235	FALSE	4.1632348263	136N	27.6947116151	0.645998190067241	0.0379627904754425	82M	13.8350687387	0.60732768487751
1K5D	A	148	Y	0.744758746914156	-0.2219	0.475285171103	0.475285171103	1.16732738889	1.38716124368	0.711495832578	0.891945335095	FALSE	9.62280014106	136N	22.7736330006	0.645998190067241	0.0379627904754425	82M	13.7566482706	0.60732768487751
1K5D	A	149	N	0.164062441485628	-0.7271	0.14358974359	0.14358974359	1.27695409134	1.40533546947	0.826690927344	0.929962723275	FALSE	6.66114577778	136N	19.6752070098	0.645998190067241	0.0379627904754425	82M	12.6308655874	0.60732768487751
1K5D	A	150	F	0.794229732404672	-0.1789	0.0875	0.241666666667	1.46410188673	1.56213784166	0.854361055682	1.03862029655	TRUE	0	136N	24.5640602615	0.645998190067241	0.0379627904754425	82M	12.6414883695	0.60732768487751
1K5D	A	151	E	0.202512662881722	-0.6937	0.0627802690583	0.260089686099	1.32398098406	1.48475296584	0.779423624337	0.959777024976	TRUE	0	136N	21.7622678182	0.645998190067241	0.0379627904754425	82M	14.4789780221	0.60732768487751
1K5D	A	152	K	0.627448835775754	-0.324	0.266949152542	0.266949152542	1.2508707097	1.4426782436	0.811027340323	0.991211069769	FALSE	4.73750582053	136N	18.2373752852	0.645998190067241	0.0379627904754425	82M	13.9801207248	0.60732768487751
1K5D	A	153	P	0.178756793611523	-0.7143	0	0	1.53163601759	1.55671843431	1.06363916547	1.10902715148	FALSE	7.39166136656	136N	16.3682189308	0.645998190067241	0.0379627904754425	82M	8.54793035797	0.60732768487751
1K5D	A	154	F	0.139841251064776	-0.7482	0.0125	0.0125	1.53436248862	1.53792334304	1.04386468635	1.08507741533	FALSE	5.5377413531	136N	19.3996596478	0.645998190067241	0.0379627904754425	82M	10.9250508191	0.60732768487751
1K5D	A	155	L	0.909580396592955	-0.07874	0.119402985075	0.119402985075	1.24366285747	1.451340008	0.813161416932	1.01634330362	FALSE	4.82337776701	136N	18.1044346788	0.645998190067241	0.0379627904754425	82M	16.9857160457	0.60732768487751
1K5D	A	156	W	1.67760520103978	0.5893	0.059649122807	0.143859649123	1.29979397862	1.40957865038	0.866575300465	0.999074563242	FALSE	4.31023871423	136N	9.32946975748	0.645998190067241	0.0379627904754425	82M	14.7712317048	0.60732768487751
1K5D	A	157	L	0.390379954811301	-0.5302	0	0	1.47379247647	1.5029253055	1.04365961295	1.086193285	FALSE	5.97846603643	136N	12.8968066238	0.645998190067241	0.0379627904754425	82M	12.4209593821	0.60732768487751
1K5D	A	158	A	0.561079345340458	-0.3817	0	0	1.33116771794	1.44306324462	0.907629884075	1.02750776187	FALSE	5.63267577267	136N	17.0338742403	0.645998190067241	0.0379627904754425	82M	17.7331293606	0.60732768487751
1K5D	A	159	R	0.584835214610656	-0.3612	0.299270072993	0.299270072993	1.08855049059	1.36042146308	0.708797737207	0.961116737048	FALSE	7.82121976119	136N	16.0814627669	0.645998190067241	0.0379627904754425	82M	19.8530809405	0.60732768487751
1K5D	A	160	K	0.974480451815662	-0.02216	0.114406779661	0.504237288136	1.15022306859	1.32030105726	0.700681470051	0.885041736057	TRUE	0	136N	8.95212944762	0.645998190067241	0.0379627904754425	82M	18.6587599375	0.60732768487751
1K5D	A	161	L	0.352664451021501	-0.5632	0.00995024875622	0.253731343284	1.29611053093	1.33353683806	0.858445910817	0.869394137159	TRUE	0	136N	14.0348186421	0.645998190067241	0.0379627904754425	82M	18.1274894341	0.60732768487751
1K5D	A	162	I	1.49270127012226	0.4286	0.0456852791878	0.294416243655	1.17814735583	1.25412291974	0.728594679078	0.789676453126	TRUE	0	136N	18.3998421437	0.645998190067241	0.0379627904754425	82M	22.8233296782	0.60732768487751
1K5D	A	163	G	1.25318333047015	0.2202	0.365384615385	0.576923076923	0.990101243108	1.13379371939	0.568523750536	0.705022919684	TRUE	0	136N	15.1836259135	0.645998190067241	0.0379627904754425	82M	24.2533815474	0.60732768487751
1K5D	A	164	D	0.919866443081082	-0.06972	0.0880829015544	0.0932642487047	0.985445576437	1.07934365158	0.628406457687	0.71362160769	FALSE	4.43587876331	136N	19.340971665	0.645998190067241	0.0379627904754425	82M	25.8171595129	0.60732768487751
1K5D	A	165	P	3.31602546307717	2.014	0.610062893082	0.610062893082	0.857961454678	1.01079812818	0.52190093042	0.666904550294	FALSE	6.09577618677	136N	15.3269043453	0.645998190067241	0.0379627904754425	82M	24.8658011789	0.60732768487751
1K5D	A	166	N	3.40419157583255	2.091	0.646153846154	0.646153846154	0.776531833709	0.972733479052	0.465165065784	0.634626596915	FALSE	8.52133595866	136N	19.5909064239	0.645998190067241	0.0379627904754425	82M	26.3988373662	0.60732768487751
1K5D	A	167	L	0.383032778748353	-0.5368	0	0	1.23363306243	1.16798187709	0.825905923326	0.784004362194	FALSE	4.741127517	136N	19.6708414424	0.645998190067241	0.0379627904754425	82M	22.2961258408	0.60732768487751
[truncated: 4,921 more rows]
