# Supplementary material for: Functional Sites Induce Long-Range Evolutionary Constraints in Enzymes
Source: PLoS Biol. 2016 May 3;14(5):e1002452. doi: 10.1371/journal.pbio.1002452 (PMC4854464; doi:10.1371/journal.pbio.1002452)
Supplement: S3 Data — For each regression coefficient, we provide the parameter estimate, standard error, t statistic, and p value. (ZIP) [file pbio.1002452.s003.zip › supp_data_3.csv]

pdb	Chain	formula	term	estimate	std.error	statistic	p.value
132L	A	rate~RSA	(Intercept)	0.53018307035767	0.0787254731221028	6.73458093462783	5.73415057002675e-10
132L	A	rate~RSA	RSA	1.66284494857778	0.209439905416191	7.93948481438355	1.12349579902382e-12
132L	A	rate~wcnSC	(Intercept)	2.85717469721675	0.21607701792707	13.2229458025059	2.59368283516624e-25
132L	A	rate~wcnSC	wcnSC	-2.66269510914005	0.301409952446838	-8.83413134677326	9.04742773372594e-15
132L	A	rate~wcnSC+RSA	(Intercept)	2.5967584094958	0.657804436935853	3.94761461566278	0.000132990424480959
132L	A	rate~wcnSC+RSA	wcnSC	-2.37455277674765	0.750777798127407	-3.16279035244551	0.00197584133835467
132L	A	rate~wcnSC+RSA	RSA	0.210389301502861	0.501741749594811	0.419317909408105	0.675727304624863
132L	A	rate~dist_active	(Intercept)	0.244137892904274	0.166313650820291	1.46793658668509	0.144694912875905
132L	A	rate~dist_active	dist_active	0.0569551575870323	0.0117299897420835	4.85551640191938	3.59820325161611e-06
132L	A	rate~wcnSC+RSA+dist_active	(Intercept)	2.29314640549643	0.755863111090259	3.03381177338948	0.00296080733463552
132L	A	rate~wcnSC+RSA+dist_active	wcnSC	-2.14702981323842	0.801492439504271	-2.67878985179994	0.00842558179892744
132L	A	rate~wcnSC+RSA+dist_active	RSA	0.249675225595441	0.504710806223566	0.494689676774714	0.621723674812322
132L	A	rate~wcnSC+RSA+dist_active	dist_active	0.0100834807857123	0.0123126200953526	0.818954918418892	0.41443557822329
132L	A	rate~wcnSC+dist_active	(Intercept)	2.61682946654939	0.377235438850689	6.93686010657429	2.12240327713057e-10
132L	A	rate~wcnSC+dist_active	wcnSC	-2.49895048344403	0.368040568791556	-6.7898777888786	4.45153827273263e-10
132L	A	rate~wcnSC+dist_active	dist_active	0.00950456192147536	0.0122185656608526	0.777878695854399	0.438158876450444
132L	A	rate~RSA+dist_active	(Intercept)	0.304854630585831	0.146486160394968	2.08111557954593	0.0395325410523535
132L	A	rate~RSA+dist_active	RSA	1.44970976717788	0.238346236257779	6.08236903564935	1.4275124092684e-08
132L	A	rate~RSA+dist_active	dist_active	0.0215163420879508	0.0118403356380364	1.81720710845652	0.0716600835711198
132L	A	rate~RSA_mono	(Intercept)	0.53018307035767	0.0787254731221028	6.73458093462783	5.73415057002675e-10
132L	A	rate~RSA_mono	RSA_mono	1.66284494857778	0.209439905416191	7.93948481438355	1.12349579902382e-12
132L	A	rate~wcnSC_mono	(Intercept)	2.85717469721675	0.21607701792707	13.2229458025059	2.59368283516624e-25
132L	A	rate~wcnSC_mono	wcnSC_mono	-2.66269510914005	0.301409952446838	-8.83413134677326	9.04742773372594e-15
132L	A	rate~wcnSC_mono+RSA_mono	(Intercept)	2.5967584094958	0.657804436935853	3.94761461566278	0.000132990424480959
132L	A	rate~wcnSC_mono+RSA_mono	wcnSC_mono	-2.37455277674765	0.750777798127407	-3.16279035244551	0.00197584133835467
132L	A	rate~wcnSC_mono+RSA_mono	RSA_mono	0.210389301502861	0.501741749594811	0.419317909408105	0.675727304624863
132L	A	rate~wcnSC_mono+RSA_mono+dist_active	(Intercept)	2.29314640549643	0.755863111090259	3.03381177338948	0.00296080733463552
132L	A	rate~wcnSC_mono+RSA_mono+dist_active	wcnSC_mono	-2.14702981323842	0.801492439504271	-2.67878985179994	0.00842558179892744
132L	A	rate~wcnSC_mono+RSA_mono+dist_active	RSA_mono	0.249675225595441	0.504710806223566	0.494689676774714	0.621723674812322
132L	A	rate~wcnSC_mono+RSA_mono+dist_active	dist_active	0.0100834807857123	0.0123126200953526	0.818954918418892	0.41443557822329
132L	A	rate~wcnSC_mono+dist_active	(Intercept)	2.61682946654939	0.377235438850689	6.93686010657429	2.12240327713057e-10
132L	A	rate~wcnSC_mono+dist_active	wcnSC_mono	-2.49895048344403	0.368040568791556	-6.7898777888786	4.45153827273263e-10
132L	A	rate~wcnSC_mono+dist_active	dist_active	0.00950456192147536	0.0122185656608526	0.777878695854399	0.438158876450444
132L	A	rate~RSA_mono+dist_active	(Intercept)	0.304854630585831	0.146486160394968	2.08111557954593	0.0395325410523535
132L	A	rate~RSA_mono+dist_active	RSA_mono	1.44970976717788	0.238346236257779	6.08236903564935	1.4275124092684e-08
132L	A	rate~RSA_mono+dist_active	dist_active	0.0215163420879508	0.0118403356380364	1.81720710845652	0.0716600835711198
13PK	A	rate~RSA	(Intercept)	0.448958044733132	0.0555681580162598	8.07941203668767	7.23875124457084e-15
13PK	A	rate~RSA	RSA	2.67140102591843	0.185366399269498	14.4114631154623	1.96963609140863e-38
13PK	A	rate~wcnSC	(Intercept)	3.83020896175206	0.153146931446222	25.0100274656632	1.02027968785562e-84
13PK	A	rate~wcnSC	wcnSC	-2.42683256318721	0.127620458048293	-19.016015146011	2.27037495270812e-58
13PK	A	rate~wcnSC+RSA	(Intercept)	3.49007483258991	0.301896657655321	11.5604951035085	5.77899344156438e-27
13PK	A	rate~wcnSC+RSA	wcnSC	-2.19992126247622	0.215410189471901	-10.212707522655	5.60507724498426e-22
13PK	A	rate~wcnSC+RSA	RSA	0.366049709855229	0.280074264224078	1.30697374451501	0.191950623586599
13PK	A	rate~dist_active	(Intercept)	-0.662168871032894	0.107782238967884	-6.14358058780167	1.89974806339138e-09
13PK	A	rate~dist_active	dist_active	0.0933143937891911	0.00565445275416293	16.5028160718986	2.35082795168372e-47
13PK	A	rate~wcnSC+RSA+dist_active	(Intercept)	0.551103376616305	0.572340287766669	0.962894607274228	0.336166586446827
13PK	A	rate~wcnSC+RSA+dist_active	wcnSC	-0.661474923631453	0.330957301874298	-1.99867148990322	0.0463020924389206
13PK	A	rate~wcnSC+RSA+dist_active	RSA	1.21449177542392	0.30442588243916	3.98944979872608	7.84056521264084e-05
13PK	A	rate~wcnSC+RSA+dist_active	dist_active	0.0544447088983924	0.0091407709000343	5.95624914942219	5.54691066738379e-09
13PK	A	rate~wcnSC+dist_active	(Intercept)	2.35362264571369	0.357630121988732	6.58116445176798	1.42174595235205e-10
13PK	A	rate~wcnSC+dist_active	wcnSC	-1.73165393167305	0.197316313993164	-8.7760302056577	4.54914704034367e-17
13PK	A	rate~wcnSC+dist_active	dist_active	0.037381386690726	0.0082232979000079	4.54579016171725	7.20380883895912e-06
13PK	A	rate~RSA+dist_active	(Intercept)	-0.576020029816396	0.0980747876359817	-5.873273281553	8.81167618873969e-09
13PK	A	rate~RSA+dist_active	RSA	1.70765927376	0.178946332007851	9.54285709351721	1.24394287279774e-19
13PK	A	rate~RSA+dist_active	dist_active	0.068702812661652	0.00573586431459424	11.9777611347684	1.42718995860302e-28
13PK	A	rate~RSA_mono	(Intercept)	0.448958044733132	0.0555681580162598	8.07941203668767	7.23875124457084e-15
13PK	A	rate~RSA_mono	RSA_mono	2.67140102591843	0.185366399269498	14.4114631154623	1.96963609140863e-38
13PK	A	rate~wcnSC_mono	(Intercept)	3.83020896175206	0.153146931446222	25.0100274656632	1.02027968785562e-84
13PK	A	rate~wcnSC_mono	wcnSC_mono	-2.42683256318721	0.127620458048293	-19.016015146011	2.27037495270812e-58
13PK	A	rate~wcnSC_mono+RSA_mono	(Intercept)	3.49007483258991	0.301896657655321	11.5604951035085	5.77899344156438e-27
13PK	A	rate~wcnSC_mono+RSA_mono	wcnSC_mono	-2.19992126247622	0.215410189471901	-10.212707522655	5.60507724498426e-22
13PK	A	rate~wcnSC_mono+RSA_mono	RSA_mono	0.366049709855229	0.280074264224078	1.30697374451501	0.191950623586599
13PK	A	rate~wcnSC_mono+RSA_mono+dist_active	(Intercept)	0.551103376616305	0.572340287766669	0.962894607274228	0.336166586446827
13PK	A	rate~wcnSC_mono+RSA_mono+dist_active	wcnSC_mono	-0.661474923631453	0.330957301874298	-1.99867148990322	0.0463020924389206
13PK	A	rate~wcnSC_mono+RSA_mono+dist_active	RSA_mono	1.21449177542392	0.30442588243916	3.98944979872608	7.84056521264084e-05
13PK	A	rate~wcnSC_mono+RSA_mono+dist_active	dist_active	0.0544447088983924	0.0091407709000343	5.95624914942219	5.54691066738379e-09
13PK	A	rate~wcnSC_mono+dist_active	(Intercept)	2.35362264571369	0.357630121988732	6.58116445176798	1.42174595235205e-10
13PK	A	rate~wcnSC_mono+dist_active	wcnSC_mono	-1.73165393167305	0.197316313993164	-8.7760302056577	4.54914704034367e-17
13PK	A	rate~wcnSC_mono+dist_active	dist_active	0.037381386690726	0.0082232979000079	4.54579016171725	7.20380883895912e-06
13PK	A	rate~RSA_mono+dist_active	(Intercept)	-0.576020029816396	0.0980747876359817	-5.873273281553	8.81167618873969e-09
13PK	A	rate~RSA_mono+dist_active	RSA_mono	1.70765927376	0.178946332007851	9.54285709351721	1.24394287279774e-19
13PK	A	rate~RSA_mono+dist_active	dist_active	0.068702812661652	0.00573586431459424	11.9777611347684	1.42718995860302e-28
1A16	A	rate~RSA	(Intercept)	0.43792802194181	0.044767717628089	9.78222802377213	1.44543046607408e-20
1A16	A	rate~RSA	RSA	2.88882622661821	0.159559692779175	18.1049873956341	4.52134282104329e-55
1A16	A	rate~wcnSC	(Intercept)	3.32762101642819	0.193056185227938	17.2365418517896	3.58362253154853e-51
1A16	A	rate~wcnSC	wcnSC	-1.38388146806534	0.11267764587247	-12.2817747686319	5.44190818581353e-30
1A16	A	rate~wcnSC+RSA	(Intercept)	1.11375190730791	0.250985543882196	4.43751416946416	1.15404577985252e-05
1A16	A	rate~wcnSC+RSA	wcnSC	-0.357625863887737	0.130715646964049	-2.73590707917389	0.00647482415067316
1A16	A	rate~wcnSC+RSA	RSA	2.50687848201405	0.211131951605166	11.8735154151472	2.2902520251784e-28
1A16	A	rate~dist_active	(Intercept)	0.213915417947177	0.0966423566415205	2.21347476801153	0.0273807239291199
1A16	A	rate~dist_active	dist_active	0.0362968175737396	0.00407760160671256	8.90151149489144	1.4818117288642e-17
1A16	A	rate~wcnSC+RSA+dist_active	(Intercept)	0.816997528806953	0.259992007588123	3.14239478507829	0.00179026599896484
1A16	A	rate~wcnSC+RSA+dist_active	wcnSC	-0.326889624011156	0.129108219586446	-2.53190404962778	0.0116954663881322
1A16	A	rate~wcnSC+RSA+dist_active	RSA	2.28117275553109	0.216811922071767	10.5214359696327	3.22736855317208e-23
1A16	A	rate~wcnSC+RSA+dist_active	dist_active	0.0133430727583592	0.00359559971218482	3.71094499566846	0.000233272278924911
1A16	A	rate~wcnSC+dist_active	(Intercept)	2.43697888258796	0.234375834188039	10.3977395580501	9.05263174488964e-23
1A16	A	rate~wcnSC+dist_active	wcnSC	-1.16280994036209	0.113853311111742	-10.2132290137863	4.23571809428503e-22
1A16	A	rate~wcnSC+dist_active	dist_active	0.023955659542282	0.00386106323387575	6.20442041251815	1.277517383782e-09
1A16	A	rate~RSA+dist_active	(Intercept)	0.188810914542171	0.0781857071041022	2.41490320335371	0.0161500059133093
1A16	A	rate~RSA+dist_active	RSA	2.61897798985909	0.171956683264592	15.2304518797285	2.63802456013616e-42
1A16	A	rate~RSA+dist_active	dist_active	0.01392709704539	0.00361038838408956	3.8575066069802	0.000131837029538537
1A16	A	rate~RSA_mono	(Intercept)	0.48875886095744	0.0504191491674281	9.69391330532783	2.95158611410929e-20
1A16	A	rate~RSA_mono	RSA_mono	2.25325754985075	0.15868173896338	14.1998541519056	6.71464954421751e-38
1A16	A	rate~wcnSC_mono	(Intercept)	3.02143334462698	0.143906665730033	20.9957845197744	3.47395878257025e-68
1A16	A	rate~wcnSC_mono	wcnSC_mono	-1.92438550187182	0.132866480376911	-14.4836041145426	4.16446462074528e-39
1A16	A	rate~wcnSC_mono+RSA_mono	(Intercept)	1.91483880888204	0.294710586494532	6.49735332435221	2.23564504647207e-10
1A16	A	rate~wcnSC_mono+RSA_mono	wcnSC_mono	-1.12146630802514	0.228515637663791	-4.90761297340674	1.30473530733298e-06
1A16	A	rate~wcnSC_mono+RSA_mono	RSA_mono	1.15996260597961	0.271192424559856	4.27726772922297	2.32684065073117e-05
1A16	A	rate~wcnSC_mono+RSA_mono+dist_active	(Intercept)	1.1347272774854	0.47447226097651	2.39155662156101	0.0172010080529096
1A16	A	rate~wcnSC_mono+RSA_mono+dist_active	wcnSC_mono	-0.665078491902697	0.315230632039531	-2.1098155582142	0.0354448130107713
1A16	A	rate~wcnSC_mono+RSA_mono+dist_active	RSA_mono	1.41741952431955	0.296837039967066	4.77507633305067	2.45873608852566e-06
1A16	A	rate~wcnSC_mono+RSA_mono+dist_active	dist_active	0.0111877045216084	0.00534557539856397	2.0928906034351	0.0369376849024191
1A16	A	rate~wcnSC_mono+dist_active	(Intercept)	2.99231730616389	0.27834996460989	10.7501982633899	4.54295071985379e-24
1A16	A	rate~wcnSC_mono+dist_active	wcnSC_mono	-1.90923220943055	0.181817162690392	-10.5008360111839	3.79547421023722e-23
1A16	A	rate~wcnSC_mono+dist_active	dist_active	0.000609432655626214	0.00498508101873625	0.122251304108335	0.902756323534555
1A16	A	rate~RSA_mono+dist_active	(Intercept)	0.149695464390139	0.0848708711436775	1.76380261417041	0.0784655186512914
1A16	A	rate~RSA_mono+dist_active	RSA_mono	1.93505960128328	0.167741841598863	11.5359386950739	4.73056688097857e-27
1A16	A	rate~RSA_mono+dist_active	dist_active	0.0189895626939361	0.00387540524296593	4.90001986976798	1.35343912078924e-06
1A26	A	rate~RSA	(Intercept)	0.5072275577402	0.0560805273742188	9.04462888438138	1.06373118092358e-17
1A26	A	rate~RSA	RSA	2.02585314142327	0.168326477400938	12.0352613130368	3.84331405030651e-28
1A26	A	rate~wcnSC	(Intercept)	3.0790543572977	0.157159893998918	19.5918581958251	3.53485251553459e-58
1A26	A	rate~wcnSC	wcnSC	-2.13200192846376	0.156670160826673	-13.6082194414955	3.97181909422234e-34
1A26	A	rate~wcnSC+RSA	(Intercept)	2.55839486101784	0.372339299033044	6.87113841504761	2.94956191304799e-11
1A26	A	rate~wcnSC+RSA	wcnSC	-1.72088874558658	0.309105214213374	-5.56732357286815	5.17712362600894e-08
1A26	A	rate~wcnSC+RSA	RSA	0.492333585283671	0.319318163683944	1.54182768560255	0.12402427490748
1A26	A	rate~dist_active	(Intercept)	0.0824268965469279	0.119539087554764	0.689539281527193	0.490942170635789
1A26	A	rate~dist_active	dist_active	0.0458109967737236	0.00559232058519963	8.19176870778203	4.92422283794262e-15
1A26	A	rate~wcnSC+RSA+dist_active	(Intercept)	2.41212647660208	0.576755385619067	4.18223485509892	3.65994424507311e-05
1A26	A	rate~wcnSC+RSA+dist_active	wcnSC	-1.6317317321088	0.409563415343597	-3.98407589881993	8.25810667927485e-05
1A26	A	rate~wcnSC+RSA+dist_active	RSA	0.534250336905632	0.343699375895228	1.5544117166756	0.120997789473576
1A26	A	rate~wcnSC+RSA+dist_active	dist_active	0.00245285958295819	0.00737966278972981	0.332380984449832	0.739802289809695
1A26	A	rate~wcnSC+dist_active	(Intercept)	3.15203747852453	0.326336717485823	9.65885022932321	1.03748561151149e-19
1A26	A	rate~wcnSC+dist_active	wcnSC	-2.17077396608523	0.218351944916171	-9.94162871742967	1.15665181186502e-20
1A26	A	rate~wcnSC+dist_active	dist_active	-0.00175610512751421	0.00687890087381988	-0.255288622372463	0.798650998889119
1A26	A	rate~RSA+dist_active	(Intercept)	0.153212527778721	0.107942483431337	1.41939042820134	0.156680317426944
1A26	A	rate~RSA+dist_active	RSA	1.69367336866061	0.186732701805992	9.0700415742941	8.90437792197441e-18
1A26	A	rate~RSA+dist_active	dist_active	0.0217086924333842	0.00569462428183446	3.81213779153679	0.000162911280278582
1A26	A	rate~RSA_mono	(Intercept)	0.5072275577402	0.0560805273742188	9.04462888438138	1.06373118092358e-17
1A26	A	rate~RSA_mono	RSA_mono	2.02585314142327	0.168326477400938	12.0352613130368	3.84331405030651e-28
1A26	A	rate~wcnSC_mono	(Intercept)	3.0790543572977	0.157159893998918	19.5918581958251	3.53485251553459e-58
1A26	A	rate~wcnSC_mono	wcnSC_mono	-2.13200192846376	0.156670160826673	-13.6082194414955	3.97181909422234e-34
1A26	A	rate~wcnSC_mono+RSA_mono	(Intercept)	2.55839486101784	0.372339299033044	6.87113841504761	2.94956191304799e-11
1A26	A	rate~wcnSC_mono+RSA_mono	wcnSC_mono	-1.72088874558658	0.309105214213374	-5.56732357286815	5.17712362600894e-08
1A26	A	rate~wcnSC_mono+RSA_mono	RSA_mono	0.492333585283671	0.319318163683944	1.54182768560255	0.12402427490748
1A26	A	rate~wcnSC_mono+RSA_mono+dist_active	(Intercept)	2.41212647660208	0.576755385619067	4.18223485509892	3.65994424507311e-05
1A26	A	rate~wcnSC_mono+RSA_mono+dist_active	wcnSC_mono	-1.6317317321088	0.409563415343597	-3.98407589881993	8.25810667927485e-05
1A26	A	rate~wcnSC_mono+RSA_mono+dist_active	RSA_mono	0.534250336905632	0.343699375895228	1.5544117166756	0.120997789473576
1A26	A	rate~wcnSC_mono+RSA_mono+dist_active	dist_active	0.00245285958295819	0.00737966278972981	0.332380984449832	0.739802289809695
1A26	A	rate~wcnSC_mono+dist_active	(Intercept)	3.15203747852453	0.326336717485823	9.65885022932321	1.03748561151149e-19
1A26	A	rate~wcnSC_mono+dist_active	wcnSC_mono	-2.17077396608523	0.218351944916171	-9.94162871742967	1.15665181186502e-20
1A26	A	rate~wcnSC_mono+dist_active	dist_active	-0.00175610512751421	0.00687890087381988	-0.255288622372463	0.798650998889119
1A26	A	rate~RSA_mono+dist_active	(Intercept)	0.153212527778721	0.107942483431337	1.41939042820134	0.156680317426944
1A26	A	rate~RSA_mono+dist_active	RSA_mono	1.69367336866061	0.186732701805992	9.0700415742941	8.90437792197441e-18
1A26	A	rate~RSA_mono+dist_active	dist_active	0.0217086924333842	0.00569462428183446	3.81213779153679	0.000162911280278582
1A2T	A	rate~RSA	(Intercept)	0.705950853096956	0.104699366612242	6.74264683674228	4.40876468095722e-10
1A2T	A	rate~RSA	RSA	1.10607740780073	0.306416944448076	3.60971358745522	0.000434020777390586
1A2T	A	rate~wcnSC	(Intercept)	2.29630564579908	0.273314958858713	8.40168300845227	6.09874830524802e-14
1A2T	A	rate~wcnSC	wcnSC	-1.81070595029917	0.371337207429709	-4.87617700050142	3.05629753855267e-06
1A2T	A	rate~wcnSC+RSA	(Intercept)	3.17194062353842	0.734892195348884	4.31619854396816	3.10433004675482e-05
1A2T	A	rate~wcnSC+RSA	wcnSC	-2.72828196887166	0.80537709669588	-3.38758325766234	0.000931491914957743
1A2T	A	rate~wcnSC+RSA	RSA	-0.822767252704141	0.641240208777623	-1.28308743188852	0.201726790394229
1A2T	A	rate~dist_active	(Intercept)	0.0564205671142792	0.186683011470417	0.302226574715503	0.762955032461376
1A2T	A	rate~dist_active	dist_active	0.0659197659051109	0.0122900309062391	5.36367779772192	3.5416176322436e-07
1A2T	A	rate~wcnSC+RSA+dist_active	(Intercept)	1.66344100467093	0.888365770752716	1.87247309547	0.063387542506521
1A2T	A	rate~wcnSC+RSA+dist_active	wcnSC	-1.61140536670148	0.875678668187078	-1.84017885240665	0.0680226727775221
1A2T	A	rate~wcnSC+RSA+dist_active	RSA	-0.517795447624973	0.633310115744216	-0.817601732156923	0.415080607666783
1A2T	A	rate~wcnSC+RSA+dist_active	dist_active	0.0438616472585774	0.0153110600055454	2.86470350470128	0.00486885775142931
1A2T	A	rate~wcnSC+dist_active	(Intercept)	1.05557357867277	0.485632090054123	2.17360755248923	0.0315324374628772
1A2T	A	rate~wcnSC+dist_active	wcnSC	-0.996677437175197	0.44832897307739	-2.22309397122803	0.0279235836797327
1A2T	A	rate~wcnSC+dist_active	dist_active	0.0459659617565713	0.0150740764021676	3.04933851535749	0.00277581504896983
1A2T	A	rate~RSA+dist_active	(Intercept)	0.0642416174632719	0.18593526936891	0.345505280850248	0.730268729452313
1A2T	A	rate~RSA+dist_active	RSA	0.482832969871446	0.327596005926015	1.47386708365575	0.142916360774867
1A2T	A	rate~RSA+dist_active	dist_active	0.0564059358614733	0.013834103883639	4.07731041604958	7.85820346835433e-05
1A2T	A	rate~RSA_mono	(Intercept)	0.705950853096956	0.104699366612242	6.74264683674228	4.40876468095722e-10
1A2T	A	rate~RSA_mono	RSA_mono	1.10607740780073	0.306416944448076	3.60971358745522	0.000434020777390586
1A2T	A	rate~wcnSC_mono	(Intercept)	2.29630564579908	0.273314958858713	8.40168300845227	6.09874830524802e-14
1A2T	A	rate~wcnSC_mono	wcnSC_mono	-1.81070595029917	0.371337207429709	-4.87617700050142	3.05629753855267e-06
1A2T	A	rate~wcnSC_mono+RSA_mono	(Intercept)	3.17194062353842	0.734892195348884	4.31619854396816	3.10433004675482e-05
1A2T	A	rate~wcnSC_mono+RSA_mono	wcnSC_mono	-2.72828196887166	0.80537709669588	-3.38758325766234	0.000931491914957743
1A2T	A	rate~wcnSC_mono+RSA_mono	RSA_mono	-0.822767252704141	0.641240208777623	-1.28308743188852	0.201726790394229
1A2T	A	rate~wcnSC_mono+RSA_mono+dist_active	(Intercept)	1.66344100467093	0.888365770752716	1.87247309547	0.063387542506521
1A2T	A	rate~wcnSC_mono+RSA_mono+dist_active	wcnSC_mono	-1.61140536670148	0.875678668187078	-1.84017885240665	0.0680226727775221
1A2T	A	rate~wcnSC_mono+RSA_mono+dist_active	RSA_mono	-0.517795447624973	0.633310115744216	-0.817601732156923	0.415080607666783
1A2T	A	rate~wcnSC_mono+RSA_mono+dist_active	dist_active	0.0438616472585774	0.0153110600055454	2.86470350470128	0.00486885775142931
1A2T	A	rate~wcnSC_mono+dist_active	(Intercept)	1.05557357867277	0.485632090054123	2.17360755248923	0.0315324374628772
1A2T	A	rate~wcnSC_mono+dist_active	wcnSC_mono	-0.996677437175197	0.44832897307739	-2.22309397122803	0.0279235836797327
1A2T	A	rate~wcnSC_mono+dist_active	dist_active	0.0459659617565713	0.0150740764021676	3.04933851535749	0.00277581504896983
1A2T	A	rate~RSA_mono+dist_active	(Intercept)	0.0642416174632719	0.18593526936891	0.345505280850248	0.730268729452313
1A2T	A	rate~RSA_mono+dist_active	RSA_mono	0.482832969871446	0.327596005926015	1.47386708365575	0.142916360774867
1A2T	A	rate~RSA_mono+dist_active	dist_active	0.0564059358614733	0.013834103883639	4.07731041604958	7.85820346835433e-05
1A4L	A	rate~RSA	(Intercept)	0.470693500817818	0.0450190337857057	10.4554332076152	2.04199986813886e-22
1A4L	A	rate~RSA	RSA	2.73238986042332	0.154883080709066	17.6416290786201	3.87635369823251e-50
1A4L	A	rate~wcnSC	(Intercept)	3.59376470648476	0.13460762408458	26.6980769545909	4.84913100066787e-86
1A4L	A	rate~wcnSC	wcnSC	-2.34023439756532	0.118044976076598	-19.8249385560193	5.62246082597534e-59
1A4L	A	rate~wcnSC+RSA	(Intercept)	2.66859338880495	0.294468188906289	9.06241655072017	9.73375269293452e-18
1A4L	A	rate~wcnSC+RSA	wcnSC	-1.67443285164803	0.222066829454157	-7.54022046319935	4.18713508751055e-13
1A4L	A	rate~wcnSC+RSA	RSA	0.966571031270367	0.274768778801507	3.51776149927361	0.000493430911039031
1A4L	A	rate~dist_active	(Intercept)	-0.268970144838272	0.112492263713871	-2.39101015446192	0.0173359829974506
1A4L	A	rate~dist_active	dist_active	0.0721769014320713	0.00600464586388476	12.0201762215792	4.7481060388755e-28
1A4L	A	rate~wcnSC+RSA+dist_active	(Intercept)	2.27265805009552	0.469299654676086	4.84265868821941	1.93978873650812e-06
1A4L	A	rate~wcnSC+RSA+dist_active	wcnSC	-1.46328226947149	0.29542843074173	-4.95308547588884	1.14737596988876e-06
1A4L	A	rate~wcnSC+RSA+dist_active	RSA	1.05956937742638	0.287800594315305	3.68160941414023	0.000268999963757999
1A4L	A	rate~wcnSC+RSA+dist_active	dist_active	0.00818447516786316	0.00755488690092576	1.0833352338948	0.279418384711852
1A4L	A	rate~wcnSC+dist_active	(Intercept)	3.59795953327348	0.306522992073834	11.7379760289134	5.35734680511623e-27
1A4L	A	rate~wcnSC+dist_active	wcnSC	-2.3422447567078	0.177146977555774	-13.2220418831044	1.43125879161542e-32
1A4L	A	rate~wcnSC+dist_active	dist_active	-0.00011186116023579	0.00734101040596202	-0.0152378424835009	0.987851239217183
1A4L	A	rate~RSA+dist_active	(Intercept)	-0.00635184465322846	0.0954697349069196	-0.0665325472980661	0.946992384510301
1A4L	A	rate~RSA+dist_active	RSA	2.21155709887911	0.175202540306032	12.6228597771249	2.72120192895583e-30
1A4L	A	rate~RSA+dist_active	dist_active	0.0328721914278526	0.00586784725246584	5.60208710511999	4.33421364051116e-08
1A4L	A	rate~RSA_mono	(Intercept)	0.470693500817818	0.0450190337857057	10.4554332076152	2.04199986813886e-22
1A4L	A	rate~RSA_mono	RSA_mono	2.73238986042332	0.154883080709066	17.6416290786201	3.87635369823251e-50
1A4L	A	rate~wcnSC_mono	(Intercept)	3.59376470648476	0.13460762408458	26.6980769545909	4.84913100066787e-86
1A4L	A	rate~wcnSC_mono	wcnSC_mono	-2.34023439756532	0.118044976076598	-19.8249385560193	5.62246082597534e-59
1A4L	A	rate~wcnSC_mono+RSA_mono	(Intercept)	2.66859338880495	0.294468188906289	9.06241655072017	9.73375269293452e-18
1A4L	A	rate~wcnSC_mono+RSA_mono	wcnSC_mono	-1.67443285164803	0.222066829454157	-7.54022046319935	4.18713508751055e-13
1A4L	A	rate~wcnSC_mono+RSA_mono	RSA_mono	0.966571031270367	0.274768778801507	3.51776149927361	0.000493430911039031
1A4L	A	rate~wcnSC_mono+RSA_mono+dist_active	(Intercept)	2.27265805009552	0.469299654676086	4.84265868821941	1.93978873650812e-06
1A4L	A	rate~wcnSC_mono+RSA_mono+dist_active	wcnSC_mono	-1.46328226947149	0.29542843074173	-4.95308547588884	1.14737596988876e-06
1A4L	A	rate~wcnSC_mono+RSA_mono+dist_active	RSA_mono	1.05956937742638	0.287800594315305	3.68160941414023	0.000268999963757999
1A4L	A	rate~wcnSC_mono+RSA_mono+dist_active	dist_active	0.00818447516786316	0.00755488690092576	1.0833352338948	0.279418384711852
1A4L	A	rate~wcnSC_mono+dist_active	(Intercept)	3.59795953327348	0.306522992073834	11.7379760289134	5.35734680511623e-27
1A4L	A	rate~wcnSC_mono+dist_active	wcnSC_mono	-2.3422447567078	0.177146977555774	-13.2220418831044	1.43125879161542e-32
1A4L	A	rate~wcnSC_mono+dist_active	dist_active	-0.00011186116023579	0.00734101040596202	-0.0152378424835009	0.987851239217183
1A4L	A	rate~RSA_mono+dist_active	(Intercept)	-0.00635184465322846	0.0954697349069196	-0.0665325472980661	0.946992384510301
1A4L	A	rate~RSA_mono+dist_active	RSA_mono	2.21155709887911	0.175202540306032	12.6228597771249	2.72120192895583e-30
1A4L	A	rate~RSA_mono+dist_active	dist_active	0.0328721914278526	0.00586784725246584	5.60208710511999	4.33421364051116e-08
1A4S	A	rate~RSA	(Intercept)	0.461195201441169	0.0473914842748851	9.73160491800796	1.29081209394315e-20
1A4S	A	rate~RSA	RSA	3.3588872948542	0.188461650876088	17.8226566478644	2.16097853942803e-55
1A4S	A	rate~wcnSC	(Intercept)	3.98119557354676	0.17916576615564	22.2207381408362	1.21287165378986e-76
1A4S	A	rate~wcnSC	wcnSC	-1.48989527123553	0.0875951415630735	-17.0088802261108	1.51609120602449e-51
1A4S	A	rate~wcnSC+RSA	(Intercept)	2.33844845674478	0.249145427989814	9.38587745965134	2.18974225046465e-19
1A4S	A	rate~wcnSC+RSA	wcnSC	-0.839625377954458	0.10961072166555	-7.66006614313119	9.70241778146578e-14
1A4S	A	rate~wcnSC+RSA	RSA	2.12948378385638	0.240020219339148	8.87210164926741	1.27814445980004e-17
1A4S	A	rate~dist_active	(Intercept)	-0.13723961935054	0.109652184776669	-1.25159037761134	0.211303217560999
1A4S	A	rate~dist_active	dist_active	0.0593943901517588	0.00529626940616647	11.2143823504532	3.40624903883042e-26
1A4S	A	rate~wcnSC+RSA+dist_active	(Intercept)	1.80962305093727	0.295839664265719	6.11690476133008	1.92891206286434e-09
1A4S	A	rate~wcnSC+RSA+dist_active	wcnSC	-0.723833682074499	0.114305918579907	-6.33242522405779	5.38782170178691e-10
1A4S	A	rate~wcnSC+RSA+dist_active	RSA	1.98412931028587	0.241959550380462	8.20025209654253	2.04547681440579e-15
1A4S	A	rate~wcnSC+RSA+dist_active	dist_active	0.0167360465485494	0.00516218258180293	3.2420485489113	0.00126609768076844
1A4S	A	rate~wcnSC+dist_active	(Intercept)	3.03983787338698	0.271345364195056	11.202836954317	3.82559573880798e-26
1A4S	A	rate~wcnSC+dist_active	wcnSC	-1.25464568856609	0.100257895309549	-12.5141833936604	1.893467146462e-31
1A4S	A	rate~wcnSC+dist_active	dist_active	0.0245798496763383	0.00539838119531002	4.55318896296035	6.64424658837786e-06
1A4S	A	rate~RSA+dist_active	(Intercept)	0.0265190654451869	0.0942114641989402	0.281484484618436	0.778455281930512
1A4S	A	rate~RSA+dist_active	RSA	2.85180544948691	0.20707386253117	13.7719237697498	8.18702906493982e-37
1A4S	A	rate~RSA+dist_active	dist_active	0.0269499703552954	0.00509184831942943	5.29276770725082	1.80666406473244e-07
1A4S	A	rate~RSA_mono	(Intercept)	0.481933374880177	0.0556794136438495	8.65550377313308	6.73213873478074e-17
1A4S	A	rate~RSA_mono	RSA_mono	2.4208353427206	0.180809645195892	13.3888617506983	3.65627209753892e-35
1A4S	A	rate~wcnSC_mono	(Intercept)	3.01423140322865	0.162529048145883	18.5458011205673	7.66173143049151e-59
1A4S	A	rate~wcnSC_mono	wcnSC_mono	-1.69069760223309	0.132119285164109	-12.796751058205	1.21828561442646e-32
1A4S	A	rate~wcnSC_mono+RSA_mono	(Intercept)	1.59015345303072	0.336463852093671	4.72607515825512	2.97980918119424e-06
1A4S	A	rate~wcnSC_mono+RSA_mono	wcnSC_mono	-0.771275679294402	0.231001004652631	-3.33884123341459	0.000904066289652594
1A4S	A	rate~wcnSC_mono+RSA_mono	RSA_mono	1.5360253377017	0.319798060112838	4.80311024138085	2.06777827575487e-06
1A4S	A	rate~wcnSC_mono+RSA_mono+dist_active	(Intercept)	-0.752744186994994	0.728996545897266	-1.03257579371449	0.302302644265291
1A4S	A	rate~wcnSC_mono+RSA_mono+dist_active	wcnSC_mono	0.453308887571377	0.408767925567308	1.10896393581334	0.267979916754963
1A4S	A	rate~wcnSC_mono+RSA_mono+dist_active	RSA_mono	2.11000607061071	0.353733019739254	5.96496779454192	4.6388284030219e-09
1A4S	A	rate~wcnSC_mono+RSA_mono+dist_active	dist_active	0.0397519848386126	0.0110075331270702	3.61134364800164	0.000335425950026783
1A4S	A	rate~wcnSC_mono+dist_active	(Intercept)	2.54733120896067	0.490861028655404	5.18951609570325	3.07070072685092e-07
1A4S	A	rate~wcnSC_mono+dist_active	wcnSC_mono	-1.4635284396897	0.261228349414835	-5.60248703086047	3.49401139475254e-08
1A4S	A	rate~wcnSC_mono+dist_active	dist_active	0.0102500159773807	0.0101682030561716	1.00804595667072	0.31391997443204
1A4S	A	rate~RSA_mono+dist_active	(Intercept)	0.0471965792900101	0.105397978350104	0.44779397127747	0.654495843327459
1A4S	A	rate~RSA_mono+dist_active	RSA_mono	1.8016209836045	0.218674016796748	8.23884341631251	1.53454954033625e-15
1A4S	A	rate~RSA_mono+dist_active	dist_active	0.0296256897763853	0.00614835776046842	4.81847201001658	1.92133333481098e-06
1A50	B	rate~RSA	(Intercept)	0.382374089090585	0.0572902495895471	6.67433100449176	8.60190222034229e-11
1A50	B	rate~RSA	RSA	3.95030655443714	0.227305893419726	17.3788127311895	1.9012695823824e-50
1A50	B	rate~wcnSC	(Intercept)	5.28722536622263	0.230143140904259	22.9736386904624	2.35085113865308e-74
1A50	B	rate~wcnSC	wcnSC	-2.399255813627	0.126508856676606	-18.9651213097294	3.14716290781451e-57
1A50	B	rate~wcnSC+RSA	(Intercept)	3.51981478282803	0.396776321712009	8.87103032671089	2.7098036706663e-17
1A50	B	rate~wcnSC+RSA	wcnSC	-1.56995864776436	0.196754837611902	-7.9792632639666	1.68618584774431e-14
1A50	B	rate~wcnSC+RSA	RSA	1.82630791358794	0.339617718102159	5.37754014659086	1.30911343184215e-07
1A50	B	rate~dist_active	(Intercept)	-0.888917855724682	0.135640858757423	-6.55346673463933	1.7922244113986e-10
1A50	B	rate~dist_active	dist_active	0.107224027790802	0.00720540247785406	14.8810601656683	6.04052846001657e-40
1A50	B	rate~wcnSC+RSA+dist_active	(Intercept)	2.33089622921333	0.845730986870415	2.75607287116048	0.00612741855133396
1A50	B	rate~wcnSC+RSA+dist_active	wcnSC	-1.13018141324311	0.33907089696192	-3.33317139090836	0.000941608533770744
1A50	B	rate~wcnSC+RSA+dist_active	RSA	1.99706893336962	0.355535909056177	5.61706675050388	3.7219984454318e-08
1A50	B	rate~wcnSC+RSA+dist_active	dist_active	0.0213653144416883	0.0134291734495453	1.59096272916273	0.112436574188279
1A50	B	rate~wcnSC+dist_active	(Intercept)	5.35463053817323	0.677547356647448	7.90296129951464	2.86185647453565e-14
1A50	B	rate~wcnSC+dist_active	wcnSC	-2.4231080369425	0.258612774211343	-9.36963784690037	6.14527272671631e-19
1A50	B	rate~wcnSC+dist_active	dist_active	-0.00140684055223519	0.0132983639766003	-0.105790498343304	0.915803387900689
1A50	B	rate~RSA+dist_active	(Intercept)	-0.457252757756197	0.126330914535801	-3.61948426825181	0.000334388482234655
1A50	B	rate~RSA+dist_active	RSA	2.80154827261164	0.264449874732795	10.5938725644789	3.38064379659633e-23
1A50	B	rate~RSA+dist_active	dist_active	0.0578565990190153	0.0078781942979166	7.34389085000297	1.23712795506027e-12
1A50	B	rate~RSA_mono	(Intercept)	0.418155523663053	0.0672352696610502	6.21928826598123	1.29307129413744e-09
1A50	B	rate~RSA_mono	RSA_mono	2.94386547515683	0.227106934505841	12.9624640549279	3.54449635180573e-32
1A50	B	rate~wcnSC_mono	(Intercept)	3.69878465006874	0.196969119118084	18.7785002371428	1.98442622831318e-56
1A50	B	rate~wcnSC_mono	wcnSC_mono	-2.25498876082635	0.159473521849919	-14.1402079459217	6.62655898355239e-37
1A50	B	rate~wcnSC_mono+RSA_mono	(Intercept)	2.66474912605688	0.408806240885406	6.5183670393228	2.2199105574962e-10
1A50	B	rate~wcnSC_mono+RSA_mono	wcnSC_mono	-1.57759880260596	0.283444149609243	-5.56581889159061	4.8830364631497e-08
1A50	B	rate~wcnSC_mono+RSA_mono	RSA_mono	1.12995208553607	0.392543801186874	2.87853758515511	0.00421694733637263
1A50	B	rate~wcnSC_mono+RSA_mono+dist_active	(Intercept)	-0.632715426794687	0.60452521274203	-1.04663199062416	0.295924280261711
1A50	B	rate~wcnSC_mono+RSA_mono+dist_active	wcnSC_mono	-0.0227161716484094	0.345802043118385	-0.0656912592058703	0.94765764036913
1A50	B	rate~wcnSC_mono+RSA_mono+dist_active	RSA_mono	1.63036984166322	0.376497141956749	4.33036445692464	1.89980431631034e-05
1A50	B	rate~wcnSC_mono+RSA_mono+dist_active	dist_active	0.075932303922172	0.0107303148892298	7.07642829740128	7.01411374110342e-12
1A50	B	rate~wcnSC_mono+dist_active	(Intercept)	1.18563168236503	0.444752763055158	2.66582195964455	0.00800182608330534
1A50	B	rate~wcnSC_mono+dist_active	wcnSC_mono	-1.14433502995058	0.234306155264881	-4.88393072156778	1.5245027449458e-06
1A50	B	rate~wcnSC_mono+dist_active	dist_active	0.0672047240254248	0.0107783535934718	6.23515673730809	1.18212399556757e-09
1A50	B	rate~RSA_mono+dist_active	(Intercept)	-0.6714540822081	0.132852483546331	-5.05413270632565	6.68173405236277e-07
1A50	B	rate~RSA_mono+dist_active	RSA_mono	1.64889502730704	0.249126183352005	6.61871428013337	1.21087067740414e-10
1A50	B	rate~RSA_mono+dist_active	dist_active	0.0763801987016025	0.00827498999911163	9.23024664800832	1.7941879871194e-18
1A65	A	rate~RSA	(Intercept)	0.463554155566066	0.0426391541826408	10.8715607626848	7.25317961314589e-25
1A65	A	rate~RSA	RSA	2.59841153110875	0.141788227606529	18.3260033288483	8.15631452687497e-58
1A65	A	rate~wcnSC	(Intercept)	3.4194579627581	0.144932474090186	23.5934560851441	2.25861804711979e-83
1A65	A	rate~wcnSC	wcnSC	-1.95206712843594	0.114079178328469	-17.1115111191925	4.76580311009239e-52
1A65	A	rate~wcnSC+RSA	(Intercept)	1.68789786027887	0.289732565819636	5.82570984212253	1.01820575171041e-08
1A65	A	rate~wcnSC+RSA	wcnSC	-0.839484054654542	0.19656729228052	-4.27072095726139	2.33177958615669e-05
1A65	A	rate~wcnSC+RSA	RSA	1.70784479397714	0.250839681368078	6.80851125572543	2.83001131647395e-11
1A65	A	rate~dist_active	(Intercept)	0.425345298569064	0.10968845611639	3.87775809441362	0.000119441585084373
1A65	A	rate~dist_active	dist_active	0.0265347654107386	0.00473642337373808	5.60227904411275	3.49123132224226e-08
1A65	A	rate~wcnSC+RSA+dist_active	(Intercept)	3.33188731613797	0.423578177087013	7.86605046334463	2.27610489411773e-14
1A65	A	rate~wcnSC+RSA+dist_active	wcnSC	-1.63090679436963	0.244568593350203	-6.66850461880157	6.85772565994196e-11
1A65	A	rate~wcnSC+RSA+dist_active	RSA	1.31938956574564	0.255665328184672	5.16061202007267	3.55668385122955e-07
1A65	A	rate~wcnSC+RSA+dist_active	dist_active	-0.026914395293795	0.00516760909217057	-5.20828778139835	2.79021972745684e-07
1A65	A	rate~wcnSC+dist_active	(Intercept)	5.03095723490142	0.273229387150412	18.4129433783486	3.31304862395023e-58
1A65	A	rate~wcnSC+dist_active	wcnSC	-2.64604514028682	0.148996320802489	-17.7591307358149	4.32901111149484e-55
1A65	A	rate~wcnSC+dist_active	dist_active	-0.0346941342676745	0.00506769325953992	-6.84613935588206	2.22647616925984e-11
1A65	A	rate~RSA+dist_active	(Intercept)	0.563700592305587	0.0878359732018938	6.41765067041386	3.21159569615159e-10
1A65	A	rate~RSA+dist_active	RSA	2.69066163366539	0.158372461509358	16.98945389888	1.87064850802335e-51
1A65	A	rate~RSA+dist_active	dist_active	-0.00550368989071527	0.00422113709024871	-1.3038405939076	0.19288669871492
1A65	A	rate~RSA_mono	(Intercept)	0.463554155566066	0.0426391541826408	10.8715607626848	7.25317961314589e-25
1A65	A	rate~RSA_mono	RSA_mono	2.59841153110875	0.141788227606529	18.3260033288483	8.15631452687497e-58
1A65	A	rate~wcnSC_mono	(Intercept)	3.4194579627581	0.144932474090186	23.5934560851441	2.25861804711979e-83
1A65	A	rate~wcnSC_mono	wcnSC_mono	-1.95206712843594	0.114079178328469	-17.1115111191925	4.76580311009239e-52
1A65	A	rate~wcnSC_mono+RSA_mono	(Intercept)	1.68789786027887	0.289732565819636	5.82570984212253	1.01820575171041e-08
1A65	A	rate~wcnSC_mono+RSA_mono	wcnSC_mono	-0.839484054654542	0.19656729228052	-4.27072095726139	2.33177958615669e-05
1A65	A	rate~wcnSC_mono+RSA_mono	RSA_mono	1.70784479397714	0.250839681368078	6.80851125572543	2.83001131647395e-11
1A65	A	rate~wcnSC_mono+RSA_mono+dist_active	(Intercept)	3.33188731613797	0.423578177087013	7.86605046334463	2.27610489411773e-14
1A65	A	rate~wcnSC_mono+RSA_mono+dist_active	wcnSC_mono	-1.63090679436963	0.244568593350203	-6.66850461880157	6.85772565994196e-11
1A65	A	rate~wcnSC_mono+RSA_mono+dist_active	RSA_mono	1.31938956574564	0.255665328184672	5.16061202007267	3.55668385122955e-07
1A65	A	rate~wcnSC_mono+RSA_mono+dist_active	dist_active	-0.026914395293795	0.00516760909217057	-5.20828778139835	2.79021972745684e-07
1A65	A	rate~wcnSC_mono+dist_active	(Intercept)	5.03095723490142	0.273229387150412	18.4129433783486	3.31304862395023e-58
1A65	A	rate~wcnSC_mono+dist_active	wcnSC_mono	-2.64604514028682	0.148996320802489	-17.7591307358149	4.32901111149484e-55
1A65	A	rate~wcnSC_mono+dist_active	dist_active	-0.0346941342676745	0.00506769325953992	-6.84613935588206	2.22647616925984e-11
1A65	A	rate~RSA_mono+dist_active	(Intercept)	0.563700592305587	0.0878359732018938	6.41765067041386	3.21159569615159e-10
1A65	A	rate~RSA_mono+dist_active	RSA_mono	2.69066163366539	0.158372461509358	16.98945389888	1.87064850802335e-51
1A65	A	rate~RSA_mono+dist_active	dist_active	-0.00550368989071527	0.00422113709024871	-1.3038405939076	0.19288669871492
1A69	A	rate~RSA	(Intercept)	0.540339890180326	0.0699796050454755	7.72139096568481	3.29697663861464e-13
1A69	A	rate~RSA	RSA	2.85220172490457	0.280181814693121	10.1798245829357	2.12283708127784e-20
1A69	A	rate~wcnSC	(Intercept)	3.08401560141541	0.27420289001861	11.2472031246866	9.19222963559939e-24
1A69	A	rate~wcnSC	wcnSC	-1.16101459273169	0.149394051529416	-7.77149144056169	2.40823816107926e-13
1A69	A	rate~wcnSC+RSA	(Intercept)	1.07607608979254	0.420597306882914	2.55844740844262	0.0111451395204987
1A69	A	rate~wcnSC+RSA	wcnSC	-0.263711576902069	0.204157910112634	-1.29170394013428	0.197734058144991
1A69	A	rate~wcnSC+RSA	RSA	2.46516221707783	0.409951472396223	6.01330250790081	6.93431026220697e-09
1A69	A	rate~dist_active	(Intercept)	0.0833523096063747	0.164884509901786	0.505519345971454	0.613667923356873
1A69	A	rate~dist_active	dist_active	0.0464223140161729	0.00778164912652188	5.96561387713481	8.89611913584279e-09
1A69	A	rate~wcnSC+RSA+dist_active	(Intercept)	0.405037752623499	0.430084364865316	0.941763490403422	0.347289135187843
1A69	A	rate~wcnSC+RSA+dist_active	wcnSC	-0.21376864810469	0.196390995135087	-1.08848497843625	0.277505650192795
1A69	A	rate~wcnSC+RSA+dist_active	RSA	2.24559467640193	0.396688977911695	5.66084464515121	4.40795544414237e-08
1A69	A	rate~wcnSC+RSA+dist_active	dist_active	0.0312357640417236	0.00687068417396418	4.54623779100321	8.77881500426918e-06
1A69	A	rate~wcnSC+dist_active	(Intercept)	2.10529289316256	0.32761603701285	6.42609840579931	7.25853201541921e-10
1A69	A	rate~wcnSC+dist_active	wcnSC	-1.01146330456038	0.145585619929757	-6.94754952479784	3.65277605040594e-11
1A69	A	rate~wcnSC+dist_active	dist_active	0.0359710594582823	0.00725786962992547	4.95614571388377	1.37997711955957e-06
1A69	A	rate~RSA+dist_active	(Intercept)	-0.0368664576896126	0.142013769261866	-0.259597769154573	0.795402306735682
1A69	A	rate~RSA+dist_active	RSA	2.55541253606407	0.276418084792675	9.24473714511384	1.51004114776702e-17
1A69	A	rate~RSA+dist_active	dist_active	0.0316540976092206	0.00686263494079069	4.61252826098506	6.55129295502087e-06
1A69	A	rate~RSA_mono	(Intercept)	0.544091870950296	0.0826619339626939	6.58213333353476	2.99299599447762e-10
1A69	A	rate~RSA_mono	RSA_mono	1.9498824514531	0.254396996050595	7.6647227825965	4.6969280993914e-13
1A69	A	rate~wcnSC_mono	(Intercept)	3.10108822057754	0.215267357010857	14.405752287009	3.81089337687245e-34
1A69	A	rate~wcnSC_mono	wcnSC_mono	-2.21575150735093	0.219858356942916	-10.0780863559634	4.37929537880139e-20
1A69	A	rate~wcnSC_mono+RSA_mono	(Intercept)	3.64308043240003	0.525266790776661	6.93567630082488	3.91645575952914e-11
1A69	A	rate~wcnSC_mono+RSA_mono	wcnSC_mono	-2.65321636340276	0.444829155754471	-5.96457387983633	8.99063970420275e-09
1A69	A	rate~wcnSC_mono+RSA_mono	RSA_mono	-0.543877896455044	0.480854172223721	-1.13106618985933	0.259185109618964
1A69	A	rate~wcnSC_mono+RSA_mono+dist_active	(Intercept)	2.84591367127742	0.560478356831105	5.07765132514298	7.82155041341942e-07
1A69	A	rate~wcnSC_mono+RSA_mono+dist_active	wcnSC_mono	-2.35287007475355	0.442609877505127	-5.31590051269539	2.48233098593849e-07
1A69	A	rate~wcnSC_mono+RSA_mono+dist_active	RSA_mono	-0.506445892673373	0.469635454042969	-1.07838087672792	0.28197894531164
1A69	A	rate~wcnSC_mono+RSA_mono+dist_active	dist_active	0.0255046627325953	0.00723160962690741	3.52683068478937	0.00050638012486489
1A69	A	rate~wcnSC_mono+dist_active	(Intercept)	2.33597293243685	0.300976795998857	7.76130573350155	2.59972745250321e-13
1A69	A	rate~wcnSC_mono+dist_active	wcnSC_mono	-1.94364604602033	0.227891478483256	-8.52882283688876	1.86043256738665e-15
1A69	A	rate~wcnSC_mono+dist_active	dist_active	0.0256809028371831	0.00723227883266657	3.55087288963311	0.000464104940755844
1A69	A	rate~RSA_mono+dist_active	(Intercept)	-0.0317140570679382	0.153499323201044	-0.206607145924682	0.836496339921726
1A69	A	rate~RSA_mono+dist_active	RSA_mono	1.63400647245079	0.255413749942885	6.39748828250706	8.51482867996433e-10
1A69	A	rate~RSA_mono+dist_active	dist_active	0.0329011987471874	0.00749844490934037	4.38773627665176	1.73331350714988e-05
1A6D	A	rate~RSA	(Intercept)	0.615841366186142	0.0467720006720808	13.1668809830012	3.27471472347646e-34
1A6D	A	rate~RSA	RSA	2.17878217137596	0.182367531308534	11.9472043940204	4.01801366554399e-29
1A6D	A	rate~wcnSC	(Intercept)	4.30927146149332	0.219816439700086	19.6039544056524	6.21203110459853e-64
1A6D	A	rate~wcnSC	wcnSC	-1.22814140424996	0.0807181573148862	-15.2151813805524	2.98444048345664e-43
1A6D	A	rate~wcnSC+RSA	(Intercept)	3.36049946716067	0.267743863430518	12.5511726920783	1.32768905328659e-31
1A6D	A	rate~wcnSC+RSA	wcnSC	-0.95014046538028	0.0915138905882658	-10.382472641832	5.33310241494711e-23
1A6D	A	rate~wcnSC+RSA	RSA	1.13254654421547	0.193826325499766	5.84309969915222	9.24528021846426e-09
1A6D	A	rate~dist_active	(Intercept)	0.69385265410125	0.0787992253100173	8.80532329310914	2.13220777335309e-17
1A6D	A	rate~dist_active	dist_active	0.0129623586289543	0.00292813852369157	4.42682561773491	1.17459992965767e-05
1A6D	A	rate~wcnSC+RSA+dist_active	(Intercept)	4.84211748940892	0.372395004818699	13.0026381308909	1.70514449439792e-33
1A6D	A	rate~wcnSC+RSA+dist_active	wcnSC	-1.34186824851547	0.113436660615948	-11.8292291154312	1.24389819473426e-28
1A6D	A	rate~wcnSC+RSA+dist_active	RSA	0.99423755934473	0.18991492835931	5.23517328487036	2.43314000478444e-07
1A6D	A	rate~wcnSC+RSA+dist_active	dist_active	-0.0170083777637259	0.00305962025685313	-5.55898325147685	4.42576229115434e-08
1A6D	A	rate~wcnSC+dist_active	(Intercept)	5.84352481465976	0.327841412688392	17.824242418739	2.23714944589932e-55
1A6D	A	rate~wcnSC+dist_active	wcnSC	-1.63006040223543	0.101769429870096	-16.017191059399	6.58315108732982e-47
1A6D	A	rate~wcnSC+dist_active	dist_active	-0.0191068078931655	0.00311231918740053	-6.13909009413777	1.69208674295699e-09
1A6D	A	rate~RSA+dist_active	(Intercept)	0.503165825270108	0.0727030755443546	6.92083273647946	1.38169147367171e-11
1A6D	A	rate~RSA+dist_active	RSA	2.08445520143104	0.187710701731466	11.1046156782952	9.26170886274883e-26
1A6D	A	rate~RSA+dist_active	dist_active	0.00547489592875505	0.00271037934134331	2.01997404763334	0.0439188884283393
1A6D	A	rate~RSA_mono	(Intercept)	0.714033173266881	0.0535449163531358	13.3352187639577	6.2202631226036e-35
1A6D	A	rate~RSA_mono	RSA_mono	1.22108663431374	0.166900983427391	7.31623390850157	1.01953269708544e-12
1A6D	A	rate~wcnSC_mono	(Intercept)	2.03947436901658	0.150403133457098	13.5600523881261	6.66407969706524e-36
1A6D	A	rate~wcnSC_mono	wcnSC_mono	-0.956862962475029	0.134267947887902	-7.12651811193163	3.60764090632908e-12
1A6D	A	rate~wcnSC_mono+RSA_mono	(Intercept)	1.3615183972624	0.283482895748158	4.80282379530915	2.07060857602887e-06
1A6D	A	rate~wcnSC_mono+RSA_mono	wcnSC_mono	-0.493053015040174	0.212017661348682	-2.32552803339013	0.0204429099889704
1A6D	A	rate~wcnSC_mono+RSA_mono	RSA_mono	0.743423491401746	0.264200847824576	2.81385732681434	0.00508793762694997
1A6D	A	rate~wcnSC_mono+RSA_mono+dist_active	(Intercept)	1.32553150813897	0.568087424171881	2.3333230973582	0.0200275437451485
1A6D	A	rate~wcnSC_mono+RSA_mono+dist_active	wcnSC_mono	-0.47107422897689	0.367945620025744	-1.2802822029623	0.201040720994179
1A6D	A	rate~wcnSC_mono+RSA_mono+dist_active	RSA_mono	0.756052153268569	0.315860175609399	2.39362924373069	0.0170509868581716
1A6D	A	rate~wcnSC_mono+RSA_mono+dist_active	dist_active	0.000387542012988282	0.00529983170402841	0.0731234564851767	0.941737176994566
1A6D	A	rate~wcnSC_mono+dist_active	(Intercept)	2.45297552233013	0.319090621908323	7.68739459549169	8.01796957844344e-14
1A6D	A	rate~wcnSC_mono+dist_active	wcnSC_mono	-1.19512503239653	0.210471825523457	-5.67831361477565	2.30951891683253e-08
1A6D	A	rate~wcnSC_mono+dist_active	dist_active	-0.00654870756894106	0.0044583908751792	-1.46885002959231	0.142502321637737
1A6D	A	rate~RSA_mono+dist_active	(Intercept)	0.605018217474397	0.0775443254015105	7.80222426775553	3.57810353250111e-14
1A6D	A	rate~RSA_mono+dist_active	RSA_mono	1.0885042689481	0.179944371819832	6.04911539016042	2.85595316858047e-09
1A6D	A	rate~RSA_mono+dist_active	dist_active	0.00593036666086619	0.00305886474256454	1.93874759427715	0.0530944399005102
1A8H	A	rate~RSA	(Intercept)	0.65636955704152	0.057219386876098	11.471104338514	3.42892343586968e-27
1A8H	A	rate~RSA	RSA	1.60866384197957	0.189262426693632	8.49964713061399	2.22294049753797e-16
1A8H	A	rate~wcnSC	(Intercept)	2.67438788271808	0.177462559326839	15.0701527852563	1.48907879839032e-42
1A8H	A	rate~wcnSC	wcnSC	-1.52127510186038	0.157137920554497	-9.68114568712772	2.00015869031666e-20
1A8H	A	rate~wcnSC+RSA	(Intercept)	2.22037549497608	0.344499404755992	6.44522302309569	2.73387296678874e-10
1A8H	A	rate~wcnSC+RSA	wcnSC	-1.20081404004056	0.26097015080802	-4.601346308467	5.33512139335021e-06
1A8H	A	rate~wcnSC+RSA	RSA	0.474212636496892	0.30856367338685	1.53683883553708	0.124969141444717
1A8H	A	rate~dist_active	(Intercept)	-0.0865357051768161	0.106251292429248	-0.81444378885499	0.41578004272091
1A8H	A	rate~dist_active	dist_active	0.03592518302881	0.00326953282048205	10.9878643223142	2.6927441709383e-25
1A8H	A	rate~wcnSC+RSA+dist_active	(Intercept)	-0.466628537575851	0.423162564898964	-1.10271696100355	0.270684848192201
1A8H	A	rate~wcnSC+RSA+dist_active	wcnSC	0.10435766839183	0.275974354174367	0.378142631057284	0.705486420006122
1A8H	A	rate~wcnSC+RSA+dist_active	RSA	1.5154034068695	0.303860448002524	4.98716900087277	8.48711587906341e-07
1A8H	A	rate~wcnSC+RSA+dist_active	dist_active	0.0339916994971665	0.00354906501556417	9.57764914085777	4.74038249786949e-20
1A8H	A	rate~wcnSC+dist_active	(Intercept)	1.29908550237864	0.237263934644236	5.47527589613039	6.94443929317293e-08
1A8H	A	rate~wcnSC+dist_active	wcnSC	-1.03177964963766	0.159464493970641	-6.47027826663169	2.34674954752166e-10
1A8H	A	rate~wcnSC+dist_active	dist_active	0.0276593445092002	0.00339281820471942	8.15232141549051	2.9270519093362e-15
1A8H	A	rate~RSA+dist_active	(Intercept)	-0.311463735196668	0.103315414662856	-3.01468794577317	0.00270393003452811
1A8H	A	rate~RSA+dist_active	RSA	1.42055329894742	0.17135920250804	8.28991544169194	1.06605663290264e-15
1A8H	A	rate~RSA+dist_active	dist_active	0.0333290107455276	0.00308354338633849	10.8086725463927	1.33423124316698e-24
1A8H	A	rate~RSA_mono	(Intercept)	0.65636955704152	0.057219386876098	11.471104338514	3.42892343586968e-27
1A8H	A	rate~RSA_mono	RSA_mono	1.60866384197957	0.189262426693632	8.49964713061399	2.22294049753797e-16
1A8H	A	rate~wcnSC_mono	(Intercept)	2.67438788271808	0.177462559326839	15.0701527852563	1.48907879839032e-42
1A8H	A	rate~wcnSC_mono	wcnSC_mono	-1.52127510186038	0.157137920554497	-9.68114568712772	2.00015869031666e-20
1A8H	A	rate~wcnSC_mono+RSA_mono	(Intercept)	2.22037549497608	0.344499404755992	6.44522302309569	2.73387296678874e-10
1A8H	A	rate~wcnSC_mono+RSA_mono	wcnSC_mono	-1.20081404004056	0.26097015080802	-4.601346308467	5.33512139335021e-06
1A8H	A	rate~wcnSC_mono+RSA_mono	RSA_mono	0.474212636496892	0.30856367338685	1.53683883553708	0.124969141444717
1A8H	A	rate~wcnSC_mono+RSA_mono+dist_active	(Intercept)	-0.466628537575851	0.423162564898964	-1.10271696100355	0.270684848192201
1A8H	A	rate~wcnSC_mono+RSA_mono+dist_active	wcnSC_mono	0.10435766839183	0.275974354174367	0.378142631057284	0.705486420006122
1A8H	A	rate~wcnSC_mono+RSA_mono+dist_active	RSA_mono	1.5154034068695	0.303860448002524	4.98716900087277	8.48711587906341e-07
1A8H	A	rate~wcnSC_mono+RSA_mono+dist_active	dist_active	0.0339916994971665	0.00354906501556417	9.57764914085777	4.74038249786949e-20
1A8H	A	rate~wcnSC_mono+dist_active	(Intercept)	1.29908550237864	0.237263934644236	5.47527589613039	6.94443929317293e-08
1A8H	A	rate~wcnSC_mono+dist_active	wcnSC_mono	-1.03177964963766	0.159464493970641	-6.47027826663169	2.34674954752166e-10
1A8H	A	rate~wcnSC_mono+dist_active	dist_active	0.0276593445092002	0.00339281820471942	8.15232141549051	2.9270519093362e-15
1A8H	A	rate~RSA_mono+dist_active	(Intercept)	-0.311463735196668	0.103315414662856	-3.01468794577317	0.00270393003452811
1A8H	A	rate~RSA_mono+dist_active	RSA_mono	1.42055329894742	0.17135920250804	8.28991544169194	1.06605663290264e-15
1A8H	A	rate~RSA_mono+dist_active	dist_active	0.0333290107455276	0.00308354338633849	10.8086725463927	1.33423124316698e-24
1A8S	A	rate~RSA	(Intercept)	0.441402129833012	0.0679355475905008	6.49736618734095	3.90024988264534e-10
1A8S	A	rate~RSA	RSA	2.63236980668356	0.219746384527824	11.9791268117554	8.04036117195939e-27
1A8S	A	rate~wcnSC	(Intercept)	3.27335966869719	0.212412608661341	15.4103830715438	6.54366290835916e-39
1A8S	A	rate~wcnSC	wcnSC	-2.20461011428422	0.200018257102231	-11.0220444184624	1.38187656516404e-23
1A8S	A	rate~wcnSC+RSA	(Intercept)	1.38736956441845	0.474730695714623	2.92243492350965	0.00376707257376116
1A8S	A	rate~wcnSC+RSA	wcnSC	-0.764530511845435	0.37977247579373	-2.01312775563199	0.0450935858106694
1A8S	A	rate~wcnSC+RSA	RSA	1.88970759798443	0.428771383113387	4.40726147408189	1.51182743986387e-05
1A8S	A	rate~dist_active	(Intercept)	-0.0686147798836844	0.142930808028881	-0.480055915375641	0.631574874932113
1A8S	A	rate~dist_active	dist_active	0.0751764519117175	0.00928586708567691	8.095792371148	1.93870116200933e-14
1A8S	A	rate~wcnSC+RSA+dist_active	(Intercept)	0.408807361663314	0.63655330863231	0.642220150487745	0.521277183576781
1A8S	A	rate~wcnSC+RSA+dist_active	wcnSC	-0.214612666536264	0.447094266445305	-0.480016593016451	0.631605676124529
1A8S	A	rate~wcnSC+RSA+dist_active	RSA	2.04573723249799	0.430898150470239	4.74761200591248	3.34939243894471e-06
1A8S	A	rate~wcnSC+RSA+dist_active	dist_active	0.0266192047155344	0.0116463736077389	2.28562174047431	0.0230544885243568
1A8S	A	rate~wcnSC+dist_active	(Intercept)	2.72129860734037	0.425848100305359	6.3903035035005	7.22769508186089e-10
1A8S	A	rate~wcnSC+dist_active	wcnSC	-1.91543394284543	0.277956899730395	-6.8911185320577	3.89753627425166e-11
1A8S	A	rate~wcnSC+dist_active	dist_active	0.0178594077508127	0.0119491781739761	1.49461389651954	0.136183023779244
1A8S	A	rate~RSA+dist_active	(Intercept)	0.109568270304319	0.128583600548151	0.852116987214777	0.394904351137546
1A8S	A	rate~RSA+dist_active	RSA	2.21147261700673	0.257434121100713	8.5904409545678	7.04506315808199e-16
1A8S	A	rate~RSA+dist_active	dist_active	0.0296276444934187	0.00980221853635171	3.02254478244329	0.00274743073981545
1A8S	A	rate~RSA_mono	(Intercept)	0.441402129833012	0.0679355475905008	6.49736618734095	3.90024988264534e-10
1A8S	A	rate~RSA_mono	RSA_mono	2.63236980668356	0.219746384527824	11.9791268117554	8.04036117195939e-27
1A8S	A	rate~wcnSC_mono	(Intercept)	3.27335966869719	0.212412608661341	15.4103830715438	6.54366290835916e-39
1A8S	A	rate~wcnSC_mono	wcnSC_mono	-2.20461011428422	0.200018257102231	-11.0220444184624	1.38187656516404e-23
1A8S	A	rate~wcnSC_mono+RSA_mono	(Intercept)	1.38736956441845	0.474730695714623	2.92243492350965	0.00376707257376116
1A8S	A	rate~wcnSC_mono+RSA_mono	wcnSC_mono	-0.764530511845435	0.37977247579373	-2.01312775563199	0.0450935858106694
1A8S	A	rate~wcnSC_mono+RSA_mono	RSA_mono	1.88970759798443	0.428771383113387	4.40726147408189	1.51182743986387e-05
1A8S	A	rate~wcnSC_mono+RSA_mono+dist_active	(Intercept)	0.408807361663314	0.63655330863231	0.642220150487745	0.521277183576781
1A8S	A	rate~wcnSC_mono+RSA_mono+dist_active	wcnSC_mono	-0.214612666536264	0.447094266445305	-0.480016593016451	0.631605676124529
1A8S	A	rate~wcnSC_mono+RSA_mono+dist_active	RSA_mono	2.04573723249799	0.430898150470239	4.74761200591248	3.34939243894471e-06
1A8S	A	rate~wcnSC_mono+RSA_mono+dist_active	dist_active	0.0266192047155344	0.0116463736077389	2.28562174047431	0.0230544885243568
1A8S	A	rate~wcnSC_mono+dist_active	(Intercept)	2.72129860734037	0.425848100305359	6.3903035035005	7.22769508186089e-10
1A8S	A	rate~wcnSC_mono+dist_active	wcnSC_mono	-1.91543394284543	0.277956899730395	-6.8911185320577	3.89753627425166e-11
1A8S	A	rate~wcnSC_mono+dist_active	dist_active	0.0178594077508127	0.0119491781739761	1.49461389651954	0.136183023779244
1A8S	A	rate~RSA_mono+dist_active	(Intercept)	0.109568270304319	0.128583600548151	0.852116987214777	0.394904351137546
1A8S	A	rate~RSA_mono+dist_active	RSA_mono	2.21147261700673	0.257434121100713	8.5904409545678	7.04506315808199e-16
1A8S	A	rate~RSA_mono+dist_active	dist_active	0.0296276444934187	0.00980221853635171	3.02254478244329	0.00274743073981545
1ABR	A	rate~RSA	(Intercept)	0.659034890509409	0.0449346795391289	14.6665091922047	1.58974702892667e-35
1ABR	A	rate~RSA	RSA	1.64623079716717	0.149490389213132	11.0122851765413	3.07966294375147e-23
1ABR	A	rate~wcnSC	(Intercept)	2.46423250344001	0.178913371079286	13.7733277763123	1.81800723882935e-32
1ABR	A	rate~wcnSC	wcnSC	-1.23113705476498	0.147507796260697	-8.34625074724283	4.89949605281302e-15
1ABR	A	rate~wcnSC+RSA	(Intercept)	0.855987316238648	0.302000344546391	2.83439185317604	0.00496947179623345
1ABR	A	rate~wcnSC+RSA	wcnSC	-0.14421504515235	0.218667462022676	-0.659517624699896	0.510175395983697
1ABR	A	rate~wcnSC+RSA	RSA	1.52343816021913	0.2388791612676	6.3774426874872	8.74352437824697e-10
1ABR	A	rate~dist_active	(Intercept)	0.0853016123560771	0.106953596152695	0.797557215694681	0.425887390571538
1ABR	A	rate~dist_active	dist_active	0.055129013659196	0.0061023083414599	9.03412455982305	4.71135174452961e-17
1ABR	A	rate~wcnSC+RSA+dist_active	(Intercept)	-0.316510483623	0.392991550037713	-0.805387504114597	0.421370724872104
1ABR	A	rate~wcnSC+RSA+dist_active	wcnSC	0.374550147980247	0.241018429900055	1.55403115079442	0.121457331862553
1ABR	A	rate~wcnSC+RSA+dist_active	RSA	1.46659689793525	0.230690406931167	6.35742472972816	9.83701818645904e-10
1ABR	A	rate~wcnSC+RSA+dist_active	dist_active	0.0341904079071786	0.00769553582040342	4.44288854020125	1.34047630998473e-05
1ABR	A	rate~wcnSC+dist_active	(Intercept)	1.13392157783076	0.344477688021261	3.29171269217523	0.00114066846760837
1ABR	A	rate~wcnSC+dist_active	wcnSC	-0.627431677276354	0.196301323731941	-3.19626819293966	0.00157288496142611
1ABR	A	rate~wcnSC+dist_active	dist_active	0.036903651908704	0.00827180402604193	4.46137889540432	1.23578659600838e-05
1ABR	A	rate~RSA+dist_active	(Intercept)	0.273638202798995	0.101430001743577	2.69780339243979	0.00745897022098349
1ABR	A	rate~RSA+dist_active	RSA	1.23216450568074	0.175028065937227	7.03981101021052	1.88000543869182e-11
1ABR	A	rate~RSA+dist_active	dist_active	0.0283967380748198	0.00675134965850951	4.20608315539222	3.63240344670409e-05
1ABR	A	rate~RSA_mono	(Intercept)	0.572816230548606	0.0444928872441725	12.8743326411938	2.05412067542101e-29
1ABR	A	rate~RSA_mono	RSA_mono	1.7480100532537	0.132635584286344	13.1790428839968	1.91217883243984e-30
1ABR	A	rate~wcnSC_mono	(Intercept)	2.89446879668163	0.132984569572768	21.7654484725598	1.50717171313326e-59
1ABR	A	rate~wcnSC_mono	wcnSC_mono	-2.07085506563046	0.141831589020727	-14.6008028248758	2.67217307182031e-35
1ABR	A	rate~wcnSC_mono+RSA_mono	(Intercept)	2.22378594362637	0.306356127702405	7.25882638713387	5.00953823538378e-12
1ABR	A	rate~wcnSC_mono+RSA_mono	wcnSC_mono	-1.49712503950455	0.275167987333602	-5.44076748902298	1.27185500619704e-07
1ABR	A	rate~wcnSC_mono+RSA_mono	RSA_mono	0.59668908945648	0.246086242644318	2.42471534793965	0.0160356762672252
1ABR	A	rate~wcnSC_mono+RSA_mono+dist_active	(Intercept)	2.48469466053467	0.450038839291809	5.52106716932396	8.51418738049151e-08
1ABR	A	rate~wcnSC_mono+RSA_mono+dist_active	wcnSC_mono	-1.65836738153843	0.342469965225466	-4.84237320036706	2.26460410900227e-06
1ABR	A	rate~wcnSC_mono+RSA_mono+dist_active	RSA_mono	0.573173350225633	0.248055094362055	2.31066953774811	0.021675550507909
1ABR	A	rate~wcnSC_mono+RSA_mono+dist_active	dist_active	-0.00648828948090981	0.00819286287382497	-0.791944108040544	0.429153164109936
1ABR	A	rate~wcnSC_mono+dist_active	(Intercept)	3.21084100228695	0.324950206585162	9.88102465306625	1.25297704464974e-19
1ABR	A	rate~wcnSC_mono+dist_active	wcnSC_mono	-2.25790606683504	0.225471961277358	-10.0141323739032	4.8179616068106e-20
1ABR	A	rate~wcnSC_mono+dist_active	dist_active	-0.00875444378432284	0.00820480141778548	-1.06699033145957	0.287013780189761
1ABR	A	rate~RSA_mono+dist_active	(Intercept)	0.353840495975015	0.0984993625951826	3.59231254550596	0.000395160134646909
1ABR	A	rate~RSA_mono+dist_active	RSA_mono	1.4832192360655	0.169070641061876	8.77277821122517	2.86058310580353e-16
1ABR	A	rate~RSA_mono+dist_active	dist_active	0.0170978042048617	0.00687945925755181	2.48534129860467	0.013602698492641
1AFR	A	rate~RSA	(Intercept)	0.475109808723013	0.0541939423998679	8.76684344566471	8.67344366152524e-17
1AFR	A	rate~RSA	RSA	2.71031007184742	0.190010081201598	14.2640330171314	1.43792960930928e-36
1AFR	A	rate~wcnSC	(Intercept)	3.37682278382039	0.174145912104397	19.3907668748265	4.43968199677154e-57
1AFR	A	rate~wcnSC	wcnSC	-1.78208304556959	0.127073115439776	-14.0240761344533	1.23962885237414e-35
1AFR	A	rate~wcnSC+RSA	(Intercept)	1.94165395263073	0.340424936665672	5.70361845888397	2.53989887616145e-08
1AFR	A	rate~wcnSC+RSA	wcnSC	-0.932879935947503	0.213923978267872	-4.36080117573059	1.71715702946182e-05
1AFR	A	rate~wcnSC+RSA	RSA	1.56228469368033	0.32188195875976	4.85359508715541	1.84658797319478e-06
1AFR	A	rate~dist_active	(Intercept)	-0.0783806089172153	0.122180901430097	-0.64151277327135	0.521618028200538
1AFR	A	rate~dist_active	dist_active	0.0509244785768942	0.00536979380448491	9.48350726881943	4.23315803942685e-19
1AFR	A	rate~wcnSC+RSA+dist_active	(Intercept)	1.23774559450878	0.498746115583009	2.48171475593734	0.0135563410937132
1AFR	A	rate~wcnSC+RSA+dist_active	wcnSC	-0.626982934708842	0.265831831399551	-2.3585698199042	0.0189092281819134
1AFR	A	rate~wcnSC+RSA+dist_active	RSA	1.68159191501567	0.326554844244361	5.14949309328678	4.42479942568e-07
1AFR	A	rate~wcnSC+RSA+dist_active	dist_active	0.0128833087269467	0.0066940177410759	1.9246003260332	0.0551111384381293
1AFR	A	rate~wcnSC+dist_active	(Intercept)	3.08437446796917	0.359326506571311	8.5837654933955	3.27420069687584e-16
1AFR	A	rate~wcnSC+dist_active	wcnSC	-1.66346885716466	0.180008421965688	-9.24106127368723	2.66459835450849e-18
1AFR	A	rate~wcnSC+dist_active	dist_active	0.00633963880395324	0.00681307279471615	0.930510944910191	0.352762946954317
1AFR	A	rate~RSA+dist_active	(Intercept)	0.0886800751524282	0.107462363744379	0.825219844999613	0.409822015701962
1AFR	A	rate~RSA+dist_active	RSA	2.26476411427281	0.214730677809063	10.5469983952951	1.05273080726973e-22
1AFR	A	rate~RSA+dist_active	dist_active	0.022323119252655	0.00540140982930164	4.13283197500701	4.51111948466864e-05
1AFR	A	rate~RSA_mono	(Intercept)	0.474711642586887	0.0620878713561768	7.64580315314128	2.10805071639829e-13
1AFR	A	rate~RSA_mono	RSA_mono	2.20792117918072	0.190079792602549	11.6157596183694	1.57788155208196e-26
1AFR	A	rate~wcnSC_mono	(Intercept)	3.33134289931088	0.171113306537126	19.4686372832617	2.15638628259182e-57
1AFR	A	rate~wcnSC_mono	wcnSC_mono	-2.37333409524291	0.169357827609756	-14.0137254282198	1.36005258397195e-35
1AFR	A	rate~wcnSC_mono+RSA_mono	(Intercept)	3.11919548275037	0.401314514811152	7.77244621769582	9.10848269399226e-14
1AFR	A	rate~wcnSC_mono+RSA_mono	wcnSC_mono	-2.20692340174026	0.331334989723321	-6.66070131495358	1.08943580652913e-10
1AFR	A	rate~wcnSC_mono+RSA_mono	RSA_mono	0.204618736389047	0.350049140064673	0.584542891181628	0.559240517343673
1AFR	A	rate~wcnSC_mono+RSA_mono+dist_active	(Intercept)	2.07436859260607	0.496375558950178	4.17903048448499	3.7243552446893e-05
1AFR	A	rate~wcnSC_mono+RSA_mono+dist_active	wcnSC_mono	-1.63156345200281	0.365715914262599	-4.46128644768595	1.10792500878705e-05
1AFR	A	rate~wcnSC_mono+RSA_mono+dist_active	RSA_mono	0.41913401712322	0.350000176868326	1.19752515805414	0.231933684325705
1AFR	A	rate~wcnSC_mono+RSA_mono+dist_active	dist_active	0.0202403520893066	0.00582411221337907	3.47526822076174	0.000576245051474786
1AFR	A	rate~wcnSC_mono+dist_active	(Intercept)	2.5589034946647	0.287717754194727	8.89379767969703	3.4759118074417e-17
1AFR	A	rate~wcnSC_mono+dist_active	wcnSC_mono	-1.99679664485256	0.201942878061021	-9.88792803205066	1.92090171444232e-20
1AFR	A	rate~wcnSC_mono+dist_active	dist_active	0.0190103211905538	0.00573645976807657	3.31394657317154	0.00101837973360733
1AFR	A	rate~RSA_mono+dist_active	(Intercept)	-0.0872120584192105	0.110780208649345	-0.787253061557817	0.431678966444013
1AFR	A	rate~RSA_mono+dist_active	RSA_mono	1.72131127880182	0.198408263763719	8.67560275035568	1.69349321106118e-16
1AFR	A	rate~RSA_mono+dist_active	dist_active	0.0320027883364492	0.00533474239490273	5.99893789942462	5.05679790048273e-09
1AFW	A	rate~RSA	(Intercept)	0.569851622000918	0.0487569871775223	11.6875888972817	3.04113484575138e-27
1AFW	A	rate~RSA	RSA	2.61519053255906	0.184443544784831	14.1788130108316	4.61317052080971e-37
1AFW	A	rate~wcnSC	(Intercept)	3.01765923231839	0.166291014530929	18.1468568270544	1.00322656947887e-53
1AFW	A	rate~wcnSC	wcnSC	-1.28095054161638	0.102518271584921	-12.4948511305646	2.42113576657599e-30
1AFW	A	rate~wcnSC+RSA	(Intercept)	1.41142939027302	0.296969351213159	4.75277797020854	2.83365926353126e-06
1AFW	A	rate~wcnSC+RSA	wcnSC	-0.462415374828181	0.161000139133001	-2.87214270321956	0.00430138427138921
1AFW	A	rate~wcnSC+RSA	RSA	1.9268725537438	0.301378661188394	6.39352682152667	4.67247952262671e-10
1AFW	A	rate~dist_active	(Intercept)	0.0427517948764268	0.107455832138997	0.397854579183064	0.690956187942451
1AFW	A	rate~dist_active	dist_active	0.0534078347867195	0.00551356308912621	9.68662803406564	5.12680482227864e-20
1AFW	A	rate~wcnSC+RSA+dist_active	(Intercept)	0.466948372836028	0.361420326945695	1.29198149086448	0.197136537878021
1AFW	A	rate~wcnSC+RSA+dist_active	wcnSC	-0.159080963729309	0.171875810802274	-0.925557604567843	0.355254218031828
1AFW	A	rate~wcnSC+RSA+dist_active	RSA	1.96398600014189	0.294645049369047	6.66559986107885	9.12767964712414e-11
1AFW	A	rate~wcnSC+RSA+dist_active	dist_active	0.0256975427761948	0.00586082117786	4.38463177707427	1.50013152740804e-05
1AFW	A	rate~wcnSC+dist_active	(Intercept)	2.14401222721178	0.273637088150424	7.8352398854397	4.56323256642383e-14
1AFW	A	rate~wcnSC+dist_active	wcnSC	-1.00594067287538	0.122080027083891	-8.24001023676146	2.69424161742709e-15
1AFW	A	rate~wcnSC+dist_active	dist_active	0.0245752744146602	0.00617838669370417	3.97761998932546	8.30900290181132e-05
1AFW	A	rate~RSA+dist_active	(Intercept)	0.144084639447055	0.0945402604883025	1.52405587527318	0.128311487696643
1AFW	A	rate~RSA+dist_active	RSA	2.16557186386226	0.198405023690556	10.9149043889121	2.31669679531214e-24
1AFW	A	rate~RSA+dist_active	dist_active	0.027880954901554	0.00536410025295785	5.19769459681146	3.27350762994956e-07
1AFW	A	rate~RSA_mono	(Intercept)	0.520221866176308	0.0524903637102385	9.91080703970882	8.65642314737497e-21
1AFW	A	rate~RSA_mono	RSA_mono	2.40799270195309	0.177721182225927	13.5492723590593	1.62759899259651e-34
1AFW	A	rate~wcnSC_mono	(Intercept)	3.1490378378335	0.146819483917266	21.4483647116483	7.25216451159742e-68
1AFW	A	rate~wcnSC_mono	wcnSC_mono	-1.81242993759203	0.11976171064724	-15.1336343460439	5.43185169835407e-41
1AFW	A	rate~wcnSC_mono+RSA_mono	(Intercept)	2.41493933632541	0.309065606229163	7.81367867421264	5.29090343091951e-14
1AFW	A	rate~wcnSC_mono+RSA_mono	wcnSC_mono	-1.33187274584004	0.2143790879818	-6.21269900146749	1.34646794174566e-09
1AFW	A	rate~wcnSC_mono+RSA_mono	RSA_mono	0.824573442955057	0.306190100704802	2.69301143654553	0.00738880752267693
1AFW	A	rate~wcnSC_mono+RSA_mono+dist_active	(Intercept)	1.6907544774633	0.445062667420841	3.79891327947432	0.000168778077513925
1AFW	A	rate~wcnSC_mono+RSA_mono+dist_active	wcnSC_mono	-0.978814146754977	0.264750992808075	-3.69711228038546	0.000249639138020885
1AFW	A	rate~wcnSC_mono+RSA_mono+dist_active	RSA_mono	1.01992342052281	0.316722300009509	3.22024505534404	0.00138932597919795
1AFW	A	rate~wcnSC_mono+RSA_mono+dist_active	dist_active	0.0148762921245696	0.00661035186875857	2.25045389714836	0.0249824922811633
1AFW	A	rate~wcnSC_mono+dist_active	(Intercept)	2.81457212061802	0.279530464209223	10.0689280096189	2.46543068291184e-21
1AFW	A	rate~wcnSC_mono+dist_active	wcnSC_mono	-1.66703310025098	0.15814434316974	-10.5412123306979	5.22636929032925e-23
1AFW	A	rate~wcnSC_mono+dist_active	dist_active	0.00904213525439745	0.00643373600535498	1.40542528429383	0.160697109986781
1AFW	A	rate~RSA_mono+dist_active	(Intercept)	0.0822551637532109	0.0953078489068083	0.86304711203418	0.388646089950057
1AFW	A	rate~RSA_mono+dist_active	RSA_mono	1.96516189850162	0.18997408721622	10.3443681572474	2.6357985988538e-22
1AFW	A	rate~RSA_mono+dist_active	dist_active	0.0293582171120048	0.0054112202939647	5.42543373160188	1.02128990777522e-07
1AGM	A	rate~RSA	(Intercept)	0.586366346802079	0.0337280244050614	17.3851376457758	1.36437559988881e-52
1AGM	A	rate~RSA	RSA	2.10977474925611	0.115300817640084	18.2980033657859	8.17468930823213e-57
1AGM	A	rate~wcnSC	(Intercept)	3.09515964862129	0.113861233938626	27.1836123810994	2.48244701585602e-98
1AGM	A	rate~wcnSC	wcnSC	-1.68108631385473	0.0891798184557002	-18.8505240643634	2.18553590031983e-59
1AGM	A	rate~wcnSC+RSA	(Intercept)	2.04191642445998	0.247039925439649	8.26553206258482	1.4534551393563e-15
1AGM	A	rate~wcnSC+RSA	wcnSC	-0.996851603602972	0.167712855091388	-5.94379961547839	5.45483846362709e-09
1AGM	A	rate~wcnSC+RSA	RSA	1.02252830255733	0.214116538088141	4.77556900409254	2.4023952380788e-06
1AGM	A	rate~dist_active	(Intercept)	-0.102318023776762	0.066197541295296	-1.5456468892151	0.122865780688975
1AGM	A	rate~dist_active	dist_active	0.0504665989119871	0.00280253114344991	18.0075069031571	1.82139335443993e-55
1AGM	A	rate~wcnSC+RSA+dist_active	(Intercept)	0.283123175204268	0.252784323725406	1.12001872201466	0.263282699652403
1AGM	A	rate~wcnSC+RSA+dist_active	wcnSC	-0.238037725282602	0.155892519171371	-1.52693488146746	0.12745562911714
1AGM	A	rate~wcnSC+RSA+dist_active	RSA	1.30022652058511	0.185453993952503	7.01104620544389	8.35095463377191e-12
1AGM	A	rate~wcnSC+RSA+dist_active	dist_active	0.0347317572142584	0.00270321138896036	12.8483319344167	1.48059503038898e-32
1AGM	A	rate~wcnSC+dist_active	(Intercept)	1.71606663625652	0.156233399752035	10.9839934289349	4.01721941738519e-25
1AGM	A	rate~wcnSC+dist_active	wcnSC	-1.14453642236567	0.0914724814743003	-12.5123578579995	3.51557305364047e-31
1AGM	A	rate~wcnSC+dist_active	dist_active	0.0325229745150111	0.00281981626086537	11.5337211740988	2.97598424748581e-27
1AGM	A	rate~RSA+dist_active	(Intercept)	-0.093748683676416	0.0546837354232053	-1.714379658794	0.0871225039303506
1AGM	A	rate~RSA+dist_active	RSA	1.53509016024622	0.103755042553895	14.7953306409067	6.7831045918163e-41
1AGM	A	rate~RSA+dist_active	dist_active	0.0362954944112028	0.00250527671550215	14.4876189470862	1.50877840198988e-39
1AGM	A	rate~RSA_mono	(Intercept)	0.586366346802079	0.0337280244050614	17.3851376457758	1.36437559988881e-52
1AGM	A	rate~RSA_mono	RSA_mono	2.10977474925611	0.115300817640084	18.2980033657859	8.17468930823213e-57
1AGM	A	rate~wcnSC_mono	(Intercept)	3.09515964862129	0.113861233938626	27.1836123810994	2.48244701585602e-98
1AGM	A	rate~wcnSC_mono	wcnSC_mono	-1.68108631385473	0.0891798184557002	-18.8505240643634	2.18553590031983e-59
1AGM	A	rate~wcnSC_mono+RSA_mono	(Intercept)	2.04191642445998	0.247039925439649	8.26553206258482	1.4534551393563e-15
1AGM	A	rate~wcnSC_mono+RSA_mono	wcnSC_mono	-0.996851603602972	0.167712855091388	-5.94379961547839	5.45483846362709e-09
1AGM	A	rate~wcnSC_mono+RSA_mono	RSA_mono	1.02252830255733	0.214116538088141	4.77556900409254	2.4023952380788e-06
1AGM	A	rate~wcnSC_mono+RSA_mono+dist_active	(Intercept)	0.283123175204268	0.252784323725406	1.12001872201466	0.263282699652403
1AGM	A	rate~wcnSC_mono+RSA_mono+dist_active	wcnSC_mono	-0.238037725282602	0.155892519171371	-1.52693488146746	0.12745562911714
1AGM	A	rate~wcnSC_mono+RSA_mono+dist_active	RSA_mono	1.30022652058511	0.185453993952503	7.01104620544389	8.35095463377191e-12
1AGM	A	rate~wcnSC_mono+RSA_mono+dist_active	dist_active	0.0347317572142584	0.00270321138896036	12.8483319344167	1.48059503038898e-32
1AGM	A	rate~wcnSC_mono+dist_active	(Intercept)	1.71606663625652	0.156233399752035	10.9839934289349	4.01721941738519e-25
1AGM	A	rate~wcnSC_mono+dist_active	wcnSC_mono	-1.14453642236567	0.0914724814743003	-12.5123578579995	3.51557305364047e-31
1AGM	A	rate~wcnSC_mono+dist_active	dist_active	0.0325229745150111	0.00281981626086537	11.5337211740988	2.97598424748581e-27
1AGM	A	rate~RSA_mono+dist_active	(Intercept)	-0.093748683676416	0.0546837354232053	-1.714379658794	0.0871225039303506
1AGM	A	rate~RSA_mono+dist_active	RSA_mono	1.53509016024622	0.103755042553895	14.7953306409067	6.7831045918163e-41
1AGM	A	rate~RSA_mono+dist_active	dist_active	0.0362954944112028	0.00250527671550215	14.4876189470862	1.50877840198988e-39
1AGY	A	rate~RSA	(Intercept)	0.473670180058683	0.0557963217538307	8.48927250345428	5.22173859662325e-15
1AGY	A	rate~RSA	RSA	2.24741369730991	0.168280877614614	13.3551341612134	2.57254537622502e-29
1AGY	A	rate~wcnSC	(Intercept)	3.18507809578804	0.171972991293894	18.5208041787497	7.55744304255833e-45
1AGY	A	rate~wcnSC	wcnSC	-2.3748746192625	0.181807004701497	-13.0626134188929	1.99965052077852e-28
1AGY	A	rate~wcnSC+RSA	(Intercept)	1.76204113437335	0.411733562873866	4.27956643144283	2.93987986989722e-05
1AGY	A	rate~wcnSC+RSA	wcnSC	-1.15828475608439	0.366897143530905	-3.15697403620376	0.00184869712423994
1AGY	A	rate~wcnSC+RSA	RSA	1.29668461646323	0.343170645684325	3.7785417627358	0.000209802522762612
1AGY	A	rate~dist_active	(Intercept)	0.398790750382919	0.109077225282928	3.65604047360503	0.000329372665342537
1AGY	A	rate~dist_active	dist_active	0.0384301718025254	0.00619831408538278	6.20010074887196	3.30040780411504e-09
1AGY	A	rate~wcnSC+RSA+dist_active	(Intercept)	1.02922243258972	0.45544687779988	2.25980785632249	0.0249503881917574
1AGY	A	rate~wcnSC+RSA+dist_active	wcnSC	-0.710409509851543	0.380928545520841	-1.86494164904393	0.0637075538834555
1AGY	A	rate~wcnSC+RSA+dist_active	RSA	1.48625925442974	0.338865700154263	4.38598316015206	1.89662830893457e-05
1AGY	A	rate~wcnSC+RSA+dist_active	dist_active	0.017664045071756	0.00520481695427784	3.39378795199281	0.000836518945697044
1AGY	A	rate~wcnSC+dist_active	(Intercept)	2.77210115755275	0.232767686144852	11.9093040939869	6.67820582687559e-25
1AGY	A	rate~wcnSC+dist_active	wcnSC	-2.16238576450541	0.197107466698383	-10.9705928482878	4.26182021830389e-22
1AGY	A	rate~wcnSC+dist_active	dist_active	0.0139009920271399	0.00536948732758662	2.58888627145487	0.0103581347051705
1AGY	A	rate~RSA+dist_active	(Intercept)	0.194357214838533	0.0843775123311662	2.30342433035614	0.0223149156199932
1AGY	A	rate~RSA+dist_active	RSA	2.03547362920633	0.168707250794855	12.0651223916951	2.26714874230056e-25
1AGY	A	rate~RSA+dist_active	dist_active	0.0210268335171984	0.0049135761667423	4.2793339929315	2.94268531327757e-05
1AGY	A	rate~RSA_mono	(Intercept)	0.473670180058683	0.0557963217538307	8.48927250345428	5.22173859662325e-15
1AGY	A	rate~RSA_mono	RSA_mono	2.24741369730991	0.168280877614614	13.3551341612134	2.57254537622502e-29
1AGY	A	rate~wcnSC_mono	(Intercept)	3.18507809578804	0.171972991293894	18.5208041787497	7.55744304255833e-45
1AGY	A	rate~wcnSC_mono	wcnSC_mono	-2.3748746192625	0.181807004701497	-13.0626134188929	1.99965052077852e-28
1AGY	A	rate~wcnSC_mono+RSA_mono	(Intercept)	1.76204113437335	0.411733562873866	4.27956643144283	2.93987986989722e-05
1AGY	A	rate~wcnSC_mono+RSA_mono	wcnSC_mono	-1.15828475608439	0.366897143530905	-3.15697403620376	0.00184869712423994
1AGY	A	rate~wcnSC_mono+RSA_mono	RSA_mono	1.29668461646323	0.343170645684325	3.7785417627358	0.000209802522762612
1AGY	A	rate~wcnSC_mono+RSA_mono+dist_active	(Intercept)	1.02922243258972	0.45544687779988	2.25980785632249	0.0249503881917574
1AGY	A	rate~wcnSC_mono+RSA_mono+dist_active	wcnSC_mono	-0.710409509851543	0.380928545520841	-1.86494164904393	0.0637075538834555
1AGY	A	rate~wcnSC_mono+RSA_mono+dist_active	RSA_mono	1.48625925442974	0.338865700154263	4.38598316015206	1.89662830893457e-05
1AGY	A	rate~wcnSC_mono+RSA_mono+dist_active	dist_active	0.017664045071756	0.00520481695427784	3.39378795199281	0.000836518945697044
1AGY	A	rate~wcnSC_mono+dist_active	(Intercept)	2.77210115755275	0.232767686144852	11.9093040939869	6.67820582687559e-25
1AGY	A	rate~wcnSC_mono+dist_active	wcnSC_mono	-2.16238576450541	0.197107466698383	-10.9705928482878	4.26182021830389e-22
1AGY	A	rate~wcnSC_mono+dist_active	dist_active	0.0139009920271399	0.00536948732758662	2.58888627145487	0.0103581347051705
1AGY	A	rate~RSA_mono+dist_active	(Intercept)	0.194357214838533	0.0843775123311662	2.30342433035614	0.0223149156199932
1AGY	A	rate~RSA_mono+dist_active	RSA_mono	2.03547362920633	0.168707250794855	12.0651223916951	2.26714874230056e-25
1AGY	A	rate~RSA_mono+dist_active	dist_active	0.0210268335171984	0.0049135761667423	4.2793339929315	2.94268531327757e-05
1AH7	A	rate~RSA	(Intercept)	0.685267372424069	0.0473358990598508	14.4766949827577	1.14453341257545e-34
1AH7	A	rate~RSA	RSA	1.44298692375098	0.151420644889238	9.52965776104374	1.70625638033474e-18
1AH7	A	rate~wcnSC	(Intercept)	2.4018657923102	0.138271116586726	17.3706978839917	1.73623013418724e-44
1AH7	A	rate~wcnSC	wcnSC	-1.52048930653702	0.145631590945517	-10.4406557441638	2.53809225827671e-21
1AH7	A	rate~wcnSC+RSA	(Intercept)	1.94273004231575	0.318910945176235	6.09176345842306	4.36234016810695e-09
1AH7	A	rate~wcnSC+RSA	wcnSC	-1.13105385325322	0.283858617599262	-3.98456760911162	8.95049339668034e-05
1AH7	A	rate~wcnSC+RSA	RSA	0.458859658161447	0.287414231883857	1.59650987062767	0.111679981660408
1AH7	A	rate~dist_active	(Intercept)	0.157074119470419	0.104635534863987	1.50115464765001	0.134613809403723
1AH7	A	rate~dist_active	dist_active	0.0438992704139641	0.00513818370769795	8.54373313826731	1.44917941344252e-15
1AH7	A	rate~wcnSC+RSA+dist_active	(Intercept)	0.888498906364365	0.440767718741556	2.01579850017404	0.0449309949362147
1AH7	A	rate~wcnSC+RSA+dist_active	wcnSC	-0.500913752806437	0.33438408446476	-1.49801912255554	0.135436909294571
1AH7	A	rate~wcnSC+RSA+dist_active	RSA	0.689614164821447	0.28950795578478	2.38202146449511	0.0179947309972978
1AH7	A	rate~wcnSC+RSA+dist_active	dist_active	0.0220256310095726	0.00650006292786563	3.38852581182702	0.000820704690171728
1AH7	A	rate~wcnSC+dist_active	(Intercept)	1.71466990695442	0.274608431450895	6.2440541169656	1.89860617706144e-09
1AH7	A	rate~wcnSC+dist_active	wcnSC	-1.15800396516646	0.190806501474782	-6.06899637180083	4.9340734211684e-09
1AH7	A	rate~wcnSC+dist_active	dist_active	0.0183836127206644	0.00637839977554631	2.88216690197814	0.0043044878460945
1AH7	A	rate~RSA+dist_active	(Intercept)	0.244650002612985	0.0979645965490599	2.49733078306984	0.01317864149491
1AH7	A	rate~RSA+dist_active	RSA	1.04739048206628	0.164046694847671	6.38470944531283	8.69773313656021e-10
1AH7	A	rate~RSA+dist_active	dist_active	0.0274408452069633	0.00541601509516451	5.06661165539639	8.03969343823781e-07
1AH7	A	rate~RSA_mono	(Intercept)	0.685267372424069	0.0473358990598508	14.4766949827577	1.14453341257545e-34
1AH7	A	rate~RSA_mono	RSA_mono	1.44298692375098	0.151420644889238	9.52965776104374	1.70625638033474e-18
1AH7	A	rate~wcnSC_mono	(Intercept)	2.4018657923102	0.138271116586726	17.3706978839917	1.73623013418724e-44
1AH7	A	rate~wcnSC_mono	wcnSC_mono	-1.52048930653702	0.145631590945517	-10.4406557441638	2.53809225827671e-21
1AH7	A	rate~wcnSC_mono+RSA_mono	(Intercept)	1.94273004231575	0.318910945176235	6.09176345842306	4.36234016810695e-09
1AH7	A	rate~wcnSC_mono+RSA_mono	wcnSC_mono	-1.13105385325322	0.283858617599262	-3.98456760911162	8.95049339668034e-05
1AH7	A	rate~wcnSC_mono+RSA_mono	RSA_mono	0.458859658161447	0.287414231883857	1.59650987062767	0.111679981660408
1AH7	A	rate~wcnSC_mono+RSA_mono+dist_active	(Intercept)	0.888498906364365	0.440767718741556	2.01579850017404	0.0449309949362147
1AH7	A	rate~wcnSC_mono+RSA_mono+dist_active	wcnSC_mono	-0.500913752806437	0.33438408446476	-1.49801912255554	0.135436909294571
1AH7	A	rate~wcnSC_mono+RSA_mono+dist_active	RSA_mono	0.689614164821447	0.28950795578478	2.38202146449511	0.0179947309972978
1AH7	A	rate~wcnSC_mono+RSA_mono+dist_active	dist_active	0.0220256310095726	0.00650006292786563	3.38852581182702	0.000820704690171728
1AH7	A	rate~wcnSC_mono+dist_active	(Intercept)	1.71466990695442	0.274608431450895	6.2440541169656	1.89860617706144e-09
1AH7	A	rate~wcnSC_mono+dist_active	wcnSC_mono	-1.15800396516646	0.190806501474782	-6.06899637180083	4.9340734211684e-09
1AH7	A	rate~wcnSC_mono+dist_active	dist_active	0.0183836127206644	0.00637839977554631	2.88216690197814	0.0043044878460945
1AH7	A	rate~RSA_mono+dist_active	(Intercept)	0.244650002612985	0.0979645965490599	2.49733078306984	0.01317864149491
1AH7	A	rate~RSA_mono+dist_active	RSA_mono	1.04739048206628	0.164046694847671	6.38470944531283	8.69773313656021e-10
1AH7	A	rate~RSA_mono+dist_active	dist_active	0.0274408452069633	0.00541601509516451	5.06661165539639	8.03969343823781e-07
1AJ0	A	rate~RSA	(Intercept)	0.450906347531005	0.0749292523089637	6.01776120321788	5.52352339422434e-09
1AJ0	A	rate~RSA	RSA	2.32641019355799	0.227594539235871	10.2217311600213	4.74300575025375e-21
1AJ0	A	rate~wcnSC	(Intercept)	3.69933414712409	0.204625889372133	18.078524464695	6.07391111519974e-49
1AJ0	A	rate~wcnSC	wcnSC	-2.76071347054749	0.203549168791519	-13.5628825552959	1.48754371371758e-32
1AJ0	A	rate~wcnSC+RSA	(Intercept)	4.14427184049782	0.486074552029232	8.52600043181975	9.71277354744715e-16
1AJ0	A	rate~wcnSC+RSA	wcnSC	-3.1151197207888	0.405916564863221	-7.67428577801077	2.80449096079801e-13
1AJ0	A	rate~wcnSC+RSA	RSA	-0.416949580301778	0.413172940444623	-1.00914057888953	0.31378159926126
1AJ0	A	rate~dist_active	(Intercept)	-0.894672086049448	0.146681822856122	-6.09940665195456	3.52692173964489e-09
1AJ0	A	rate~dist_active	dist_active	0.114636063673655	0.00839808103197308	13.6502688217955	7.24385695730808e-33
1AJ0	A	rate~wcnSC+RSA+dist_active	(Intercept)	1.00074695754768	0.749201028019999	1.33575224822165	0.18272277102192
1AJ0	A	rate~wcnSC+RSA+dist_active	wcnSC	-1.24227994055175	0.522370356889179	-2.37815933497792	0.0180752921890566
1AJ0	A	rate~wcnSC+RSA+dist_active	RSA	0.302081085390469	0.416523242673483	0.725244246759293	0.468912228822424
1AJ0	A	rate~wcnSC+RSA+dist_active	dist_active	0.0691332242147925	0.0129410853773418	5.34215038375654	1.91364932305702e-07
1AJ0	A	rate~wcnSC+dist_active	(Intercept)	1.42734888261122	0.463611513887602	3.07876064302679	0.0022857121975165
1AJ0	A	rate~wcnSC+dist_active	wcnSC	-1.55439652917721	0.295823531512477	-5.25447222278075	2.95249287688914e-07
1AJ0	A	rate~wcnSC+dist_active	dist_active	0.0661004012677949	0.0122363988186023	5.4019489105983	1.41338807759634e-07
1AJ0	A	rate~RSA+dist_active	(Intercept)	-0.747904082319752	0.144866929119399	-5.16269715155853	4.63325291805601e-07
1AJ0	A	rate~RSA+dist_active	RSA	1.11816388555219	0.238043480874897	4.69730942196999	4.14223557478002e-06
1AJ0	A	rate~RSA+dist_active	dist_active	0.0897878648505163	0.00967346583249974	9.28187129672366	4.83059327882978e-18
1AJ0	A	rate~RSA_mono	(Intercept)	0.450906347531005	0.0749292523089637	6.01776120321788	5.52352339422434e-09
1AJ0	A	rate~RSA_mono	RSA_mono	2.32641019355799	0.227594539235871	10.2217311600213	4.74300575025375e-21
1AJ0	A	rate~wcnSC_mono	(Intercept)	3.69933414712409	0.204625889372133	18.078524464695	6.07391111519974e-49
1AJ0	A	rate~wcnSC_mono	wcnSC_mono	-2.76071347054749	0.203549168791519	-13.5628825552959	1.48754371371758e-32
1AJ0	A	rate~wcnSC_mono+RSA_mono	(Intercept)	4.14427184049782	0.486074552029232	8.52600043181975	9.71277354744715e-16
1AJ0	A	rate~wcnSC_mono+RSA_mono	wcnSC_mono	-3.1151197207888	0.405916564863221	-7.67428577801077	2.80449096079801e-13
1AJ0	A	rate~wcnSC_mono+RSA_mono	RSA_mono	-0.416949580301778	0.413172940444623	-1.00914057888953	0.31378159926126
1AJ0	A	rate~wcnSC_mono+RSA_mono+dist_active	(Intercept)	1.00074695754768	0.749201028019999	1.33575224822165	0.18272277102192
1AJ0	A	rate~wcnSC_mono+RSA_mono+dist_active	wcnSC_mono	-1.24227994055175	0.522370356889179	-2.37815933497792	0.0180752921890566
1AJ0	A	rate~wcnSC_mono+RSA_mono+dist_active	RSA_mono	0.302081085390469	0.416523242673483	0.725244246759293	0.468912228822424
1AJ0	A	rate~wcnSC_mono+RSA_mono+dist_active	dist_active	0.0691332242147925	0.0129410853773418	5.34215038375654	1.91364932305702e-07
1AJ0	A	rate~wcnSC_mono+dist_active	(Intercept)	1.42734888261122	0.463611513887602	3.07876064302679	0.0022857121975165
1AJ0	A	rate~wcnSC_mono+dist_active	wcnSC_mono	-1.55439652917721	0.295823531512477	-5.25447222278075	2.95249287688914e-07
1AJ0	A	rate~wcnSC_mono+dist_active	dist_active	0.0661004012677949	0.0122363988186023	5.4019489105983	1.41338807759634e-07
1AJ0	A	rate~RSA_mono+dist_active	(Intercept)	-0.747904082319752	0.144866929119399	-5.16269715155853	4.63325291805601e-07
1AJ0	A	rate~RSA_mono+dist_active	RSA_mono	1.11816388555219	0.238043480874897	4.69730942196999	4.14223557478002e-06
1AJ0	A	rate~RSA_mono+dist_active	dist_active	0.0897878648505163	0.00967346583249974	9.28187129672366	4.83059327882978e-18
1AJ8	A	rate~RSA	(Intercept)	0.490682655752687	0.0497923857760895	9.85457210183157	1.71476938953462e-20
1AJ8	A	rate~RSA	RSA	2.96213649444161	0.18430966023726	16.0715205628858	1.95940364840306e-44
1AJ8	A	rate~wcnSC	(Intercept)	3.44970239185809	0.150569148946314	22.9110838176292	6.83723101334443e-73
1AJ8	A	rate~wcnSC	wcnSC	-1.69805044916203	0.101047001010796	-16.8045605725657	1.8213529660885e-47
1AJ8	A	rate~wcnSC+RSA	(Intercept)	2.24072453207685	0.266387287253733	8.41152952596631	9.04484132346963e-16
1AJ8	A	rate~wcnSC+RSA	wcnSC	-1.03990155580648	0.155798467031893	-6.67465845856883	9.13948250760916e-11
1AJ8	A	rate~wcnSC+RSA	RSA	1.50919883328781	0.278869943977463	5.4118375460705	1.12682410387794e-07
1AJ8	A	rate~dist_active	(Intercept)	-0.240240284525702	0.0955600723937632	-2.51402367649715	0.0123611119754344
1AJ8	A	rate~dist_active	dist_active	0.0691825940752411	0.00483682508216836	14.3033070040702	3.1263579920195e-37
1AJ8	A	rate~wcnSC+RSA+dist_active	(Intercept)	0.979792958846532	0.34194861489405	2.86532220389345	0.00440569206478478
1AJ8	A	rate~wcnSC+RSA+dist_active	wcnSC	-0.561376604852903	0.17272676653455	-3.25008460539099	0.00126032583786139
1AJ8	A	rate~wcnSC+RSA+dist_active	RSA	1.4972426010687	0.26816746274909	5.58323737607792	4.59938697600101e-08
1AJ8	A	rate~wcnSC+RSA+dist_active	dist_active	0.0319428088733476	0.0057384668088717	5.5664361121622	5.02731193143083e-08
1AJ8	A	rate~wcnSC+dist_active	(Intercept)	2.16898601648341	0.278262652870969	7.79474354213528	6.68538710734362e-14
1AJ8	A	rate~wcnSC+dist_active	wcnSC	-1.2104252340541	0.132886120765925	-9.10874083070143	5.42320839624253e-18
1AJ8	A	rate~wcnSC+dist_active	dist_active	0.032199430348027	0.00596889152018958	5.39454105324472	1.23215885247115e-07
1AJ8	A	rate~RSA+dist_active	(Intercept)	-0.0973448428627117	0.0852934355097585	-1.14129349205982	0.254489936234678
1AJ8	A	rate~RSA+dist_active	RSA	2.08382935387984	0.200902413357172	10.3723460512897	2.77623743727376e-22
1AJ8	A	rate~RSA+dist_active	dist_active	0.0412251656315564	0.00504151062605278	8.17714544099521	4.76111769936808e-15
1AJ8	A	rate~RSA_mono	(Intercept)	0.552766017938689	0.0620575892159094	8.9073073079832	2.41917186242657e-17
1AJ8	A	rate~RSA_mono	RSA_mono	1.87569734910928	0.182822530456624	10.2596618941028	6.79525298637838e-22
1AJ8	A	rate~wcnSC_mono	(Intercept)	2.81059433877343	0.142787667950413	19.6837330500382	1.75302894015337e-59
1AJ8	A	rate~wcnSC_mono	wcnSC_mono	-1.73802302245724	0.13122751413378	-13.2443492047362	5.00296697980769e-33
1AJ8	A	rate~wcnSC_mono+RSA_mono	(Intercept)	2.98412966264379	0.333475879711645	8.94856223251935	1.79704701746837e-17
1AJ8	A	rate~wcnSC_mono+RSA_mono	wcnSC_mono	-1.86150441741388	0.251428514094781	-7.4037124393622	9.10184391388268e-13
1AJ8	A	rate~wcnSC_mono+RSA_mono	RSA_mono	-0.188301810838688	0.326936746193142	-0.575957927737638	0.564995672283884
1AJ8	A	rate~wcnSC_mono+RSA_mono+dist_active	(Intercept)	0.430441260609785	0.501404370018904	0.85847129851213	0.391192593912223
1AJ8	A	rate~wcnSC_mono+RSA_mono+dist_active	wcnSC_mono	-0.421053411613933	0.323993296931664	-1.29957445293302	0.194562576284986
1AJ8	A	rate~wcnSC_mono+RSA_mono+dist_active	RSA_mono	0.519787899613192	0.328008372868326	1.58467875398368	0.113900608527505
1AJ8	A	rate~wcnSC_mono+RSA_mono+dist_active	dist_active	0.0493252789321312	0.00752048761277657	6.55878733824818	1.84635324929016e-10
1AJ8	A	rate~wcnSC_mono+dist_active	(Intercept)	1.06065271770604	0.305992896978939	3.46626581263108	0.000590079772237472
1AJ8	A	rate~wcnSC_mono+dist_active	wcnSC_mono	-0.839535367765035	0.188090671078477	-4.46346096247781	1.07365207544485e-05
1AJ8	A	rate~wcnSC_mono+dist_active	dist_active	0.0454027420148519	0.00711602255115137	6.38035386882041	5.31316129286018e-10
1AJ8	A	rate~RSA_mono+dist_active	(Intercept)	-0.20980342154331	0.093335550651752	-2.24784040034344	0.0251779355524402
1AJ8	A	rate~RSA_mono+dist_active	RSA_mono	0.8672325040274	0.190209577523612	4.55935245384658	6.99556901275901e-06
1AJ8	A	rate~RSA_mono+dist_active	dist_active	0.0559502819737324	0.00553417940030305	10.1099508936535	2.29138541263998e-21
1AK0	A	rate~RSA	(Intercept)	0.448374501808726	0.0423140690533155	10.5963456561877	4.55392968365943e-22
1AK0	A	rate~RSA	RSA	2.3694806954311	0.130375588156666	18.1742665857338	2.58235763631802e-48
1AK0	A	rate~wcnSC	(Intercept)	3.25219849024541	0.127447109964598	25.5180246233029	5.37496108298846e-73
1AK0	A	rate~wcnSC	wcnSC	-2.35723353742328	0.129770357203513	-18.1646532245153	2.79049774341887e-48
1AK0	A	rate~wcnSC+RSA	(Intercept)	1.90089184555505	0.310529806772757	6.1214472945784	3.38545411063293e-09
1AK0	A	rate~wcnSC+RSA	wcnSC	-1.2501873602566	0.264969170338058	-4.71823706381225	3.88147410654468e-06
1AK0	A	rate~wcnSC+RSA	RSA	1.26109696769205	0.266283488007	4.73591876511283	3.58247668774999e-06
1AK0	A	rate~dist_active	(Intercept)	-0.0967429258572545	0.126412731556177	-0.765294165123412	0.444785218833714
1AK0	A	rate~dist_active	dist_active	0.0519422395209529	0.00570058472691626	9.1117388845567	2.16719452662324e-17
1AK0	A	rate~wcnSC+RSA+dist_active	(Intercept)	1.08926187164389	0.376681102885343	2.89173484759453	0.00415523051063694
1AK0	A	rate~wcnSC+RSA+dist_active	wcnSC	-0.831931543889449	0.283344628444772	-2.93611193004002	0.00362111261073992
1AK0	A	rate~wcnSC+RSA+dist_active	RSA	1.41437464007205	0.263642591271097	5.36474259812478	1.79316875262491e-07
1AK0	A	rate~wcnSC+RSA+dist_active	dist_active	0.0178230325416434	0.0048993630038973	3.6378264944781	0.000331527132184988
1AK0	A	rate~wcnSC+dist_active	(Intercept)	2.75738888361582	0.223639737868214	12.3296016615826	7.8511951085959e-28
1AK0	A	rate~wcnSC+dist_active	wcnSC	-2.14039530607055	0.151691336840128	-14.1102013513558	5.52840712806968e-34
1AK0	A	rate~wcnSC+dist_active	dist_active	0.0136224468256971	0.00508727238915059	2.67775062619982	0.00788189587224557
1AK0	A	rate~RSA+dist_active	(Intercept)	0.0160282570034302	0.0922984134971788	0.173656906940444	0.862269714781908
1AK0	A	rate~RSA+dist_active	RSA	2.08069948291513	0.136127930911428	15.2848828964347	4.19287582331457e-38
1AK0	A	rate~RSA+dist_active	dist_active	0.023660134102009	0.00454278899833213	5.20828374610747	3.86972112931663e-07
1AK0	A	rate~RSA_mono	(Intercept)	0.448374501808726	0.0423140690533155	10.5963456561877	4.55392968365943e-22
1AK0	A	rate~RSA_mono	RSA_mono	2.3694806954311	0.130375588156666	18.1742665857338	2.58235763631802e-48
1AK0	A	rate~wcnSC_mono	(Intercept)	3.25219849024541	0.127447109964598	25.5180246233029	5.37496108298846e-73
1AK0	A	rate~wcnSC_mono	wcnSC_mono	-2.35723353742328	0.129770357203513	-18.1646532245153	2.79049774341887e-48
1AK0	A	rate~wcnSC_mono+RSA_mono	(Intercept)	1.90089184555505	0.310529806772757	6.1214472945784	3.38545411063293e-09
1AK0	A	rate~wcnSC_mono+RSA_mono	wcnSC_mono	-1.2501873602566	0.264969170338058	-4.71823706381225	3.88147410654468e-06
1AK0	A	rate~wcnSC_mono+RSA_mono	RSA_mono	1.26109696769205	0.266283488007	4.73591876511283	3.58247668774999e-06
1AK0	A	rate~wcnSC_mono+RSA_mono+dist_active	(Intercept)	1.08926187164389	0.376681102885343	2.89173484759453	0.00415523051063694
1AK0	A	rate~wcnSC_mono+RSA_mono+dist_active	wcnSC_mono	-0.831931543889449	0.283344628444772	-2.93611193004002	0.00362111261073992
1AK0	A	rate~wcnSC_mono+RSA_mono+dist_active	RSA_mono	1.41437464007205	0.263642591271097	5.36474259812478	1.79316875262491e-07
1AK0	A	rate~wcnSC_mono+RSA_mono+dist_active	dist_active	0.0178230325416434	0.0048993630038973	3.6378264944781	0.000331527132184988
1AK0	A	rate~wcnSC_mono+dist_active	(Intercept)	2.75738888361582	0.223639737868214	12.3296016615826	7.8511951085959e-28
1AK0	A	rate~wcnSC_mono+dist_active	wcnSC_mono	-2.14039530607055	0.151691336840128	-14.1102013513558	5.52840712806968e-34
1AK0	A	rate~wcnSC_mono+dist_active	dist_active	0.0136224468256971	0.00508727238915059	2.67775062619982	0.00788189587224557
1AK0	A	rate~RSA_mono+dist_active	(Intercept)	0.0160282570034302	0.0922984134971788	0.173656906940444	0.862269714781908
1AK0	A	rate~RSA_mono+dist_active	RSA_mono	2.08069948291513	0.136127930911428	15.2848828964347	4.19287582331457e-38
1AK0	A	rate~RSA_mono+dist_active	dist_active	0.023660134102009	0.00454278899833213	5.20828374610747	3.86972112931663e-07
1AKO	A	rate~RSA	(Intercept)	0.379132556373831	0.0695243759508358	5.4532320670082	1.1300432314628e-07
1AKO	A	rate~RSA	RSA	2.68572510836871	0.212968203646054	12.610920608751	6.7393363717412e-29
1AKO	A	rate~wcnSC	(Intercept)	3.27400611782001	0.208053294896884	15.7363819661817	6.88855357738216e-40
1AKO	A	rate~wcnSC	wcnSC	-2.40936101263011	0.213699969792425	-11.2745032906201	2.33969213254481e-24
1AKO	A	rate~wcnSC+RSA	(Intercept)	0.89181674828879	0.540540637197994	1.6498606893123	0.100156191946615
1AKO	A	rate~wcnSC+RSA	wcnSC	-0.442563730582917	0.462733275779794	-0.956412157386156	0.33973572698212
1AKO	A	rate~wcnSC+RSA	RSA	2.27485060533325	0.479506013724961	4.74415448444839	3.42632404775815e-06
1AKO	A	rate~dist_active	(Intercept)	-0.759368965835653	0.123792407133668	-6.13421277942922	3.0860525425092e-09
1AKO	A	rate~dist_active	dist_active	0.115442352273205	0.00755944590160541	15.2712717011029	3.08965285429057e-38
1AKO	A	rate~wcnSC+RSA+dist_active	(Intercept)	-2.77240382210532	0.602430216095138	-4.60203314514273	6.50424139032163e-06
1AKO	A	rate~wcnSC+RSA+dist_active	wcnSC	1.71280605256486	0.457876513818306	3.74075979193931	0.00022506246300502
1AKO	A	rate~wcnSC+RSA+dist_active	RSA	2.50520360539301	0.414264758270702	6.04734908142001	5.01032216219127e-09
1AKO	A	rate~wcnSC+RSA+dist_active	dist_active	0.103455425910224	0.0107722371274217	9.60389422238661	6.3403995804035e-19
1AKO	A	rate~wcnSC+dist_active	(Intercept)	-0.0241984899898135	0.42117976937464	-0.0574540653406572	0.954226793701316
1AKO	A	rate~wcnSC+dist_active	wcnSC	-0.524468958627428	0.287315153165075	-1.8254134975126	0.06906414579699
1AKO	A	rate~wcnSC+dist_active	dist_active	0.0996837057838114	0.0114532024939511	8.70356617168503	3.49052602579493e-16
1AKO	A	rate~RSA+dist_active	(Intercept)	-0.565354230217679	0.124693543013822	-4.53394952579872	8.77428475261645e-06
1AKO	A	rate~RSA+dist_active	RSA	1.25308988017254	0.249995492393046	5.01244989730623	9.84082408586648e-07
1AKO	A	rate~RSA+dist_active	dist_active	0.0837043034926205	0.0096169478013775	8.7038325694802	3.48415734665628e-16
1AKO	A	rate~RSA_mono	(Intercept)	0.379132556373831	0.0695243759508358	5.4532320670082	1.1300432314628e-07
1AKO	A	rate~RSA_mono	RSA_mono	2.68572510836871	0.212968203646054	12.610920608751	6.7393363717412e-29
1AKO	A	rate~wcnSC_mono	(Intercept)	3.27400611782001	0.208053294896884	15.7363819661817	6.88855357738216e-40
1AKO	A	rate~wcnSC_mono	wcnSC_mono	-2.40936101263011	0.213699969792425	-11.2745032906201	2.33969213254481e-24
1AKO	A	rate~wcnSC_mono+RSA_mono	(Intercept)	0.89181674828879	0.540540637197994	1.6498606893123	0.100156191946615
1AKO	A	rate~wcnSC_mono+RSA_mono	wcnSC_mono	-0.442563730582917	0.462733275779794	-0.956412157386156	0.33973572698212
1AKO	A	rate~wcnSC_mono+RSA_mono	RSA_mono	2.27485060533325	0.479506013724961	4.74415448444839	3.42632404775815e-06
1AKO	A	rate~wcnSC_mono+RSA_mono+dist_active	(Intercept)	-2.77240382210532	0.602430216095138	-4.60203314514273	6.50424139032163e-06
1AKO	A	rate~wcnSC_mono+RSA_mono+dist_active	wcnSC_mono	1.71280605256486	0.457876513818306	3.74075979193931	0.00022506246300502
1AKO	A	rate~wcnSC_mono+RSA_mono+dist_active	RSA_mono	2.50520360539301	0.414264758270702	6.04734908142001	5.01032216219127e-09
1AKO	A	rate~wcnSC_mono+RSA_mono+dist_active	dist_active	0.103455425910224	0.0107722371274217	9.60389422238661	6.3403995804035e-19
1AKO	A	rate~wcnSC_mono+dist_active	(Intercept)	-0.0241984899898135	0.42117976937464	-0.0574540653406572	0.954226793701316
1AKO	A	rate~wcnSC_mono+dist_active	wcnSC_mono	-0.524468958627428	0.287315153165075	-1.8254134975126	0.06906414579699
1AKO	A	rate~wcnSC_mono+dist_active	dist_active	0.0996837057838114	0.0114532024939511	8.70356617168503	3.49052602579493e-16
1AKO	A	rate~RSA_mono+dist_active	(Intercept)	-0.565354230217679	0.124693543013822	-4.53394952579872	8.77428475261645e-06
1AKO	A	rate~RSA_mono+dist_active	RSA_mono	1.25308988017254	0.249995492393046	5.01244989730623	9.84082408586648e-07
1AKO	A	rate~RSA_mono+dist_active	dist_active	0.0837043034926205	0.0096169478013775	8.7038325694802	3.48415734665628e-16
1ALD	A	rate~RSA	(Intercept)	0.506950882968932	0.0547975474596613	9.25134255948443	1.98915839043631e-18
1ALD	A	rate~RSA	RSA	2.79458863629211	0.206305524150497	13.545874003129	4.3704020007128e-34
1ALD	A	rate~wcnSC	(Intercept)	3.26285619702631	0.203918776454449	16.0007639009896	6.2043642375096e-44
1ALD	A	rate~wcnSC	wcnSC	-1.30004655901387	0.114497478892142	-11.3543684244657	9.36883495787134e-26
1ALD	A	rate~wcnSC+RSA	(Intercept)	1.60228012932473	0.291552074028182	5.49569106879292	7.37977449713381e-08
1ALD	A	rate~wcnSC+RSA	wcnSC	-0.556361236560298	0.145548395429496	-3.82251714227796	0.000155609769841428
1ALD	A	rate~wcnSC+RSA	RSA	2.0751588850235	0.276473976473529	7.50580185336969	4.83942472005626e-13
1ALD	A	rate~dist_active	(Intercept)	-0.569042777612859	0.106209737768428	-5.35772698030345	1.5048809669954e-07
1ALD	A	rate~dist_active	dist_active	0.104502123374978	0.00658957045292444	15.8587155447439	2.35513490441141e-43
1ALD	A	rate~wcnSC+RSA+dist_active	(Intercept)	0.0788300019293244	0.302511805733753	0.260584877797147	0.794562056682646
1ALD	A	rate~wcnSC+RSA+dist_active	wcnSC	-0.234355974316053	0.133608509733754	-1.75404975912882	0.0802752224996098
1ALD	A	rate~wcnSC+RSA+dist_active	RSA	1.36801996958371	0.256370330766081	5.33610876693811	1.68598876480811e-07
1ALD	A	rate~wcnSC+RSA+dist_active	dist_active	0.0724454670642338	0.00740188824836038	9.78743053575302	3.30884330239306e-20
1ALD	A	rate~wcnSC+dist_active	(Intercept)	0.852524950696103	0.275445513130063	3.0950765580035	0.00212168240923305
1ALD	A	rate~wcnSC+dist_active	wcnSC	-0.636207745920452	0.114496595856704	-5.55656472718794	5.36084177109193e-08
1ALD	A	rate~wcnSC+dist_active	dist_active	0.0835765002843806	0.00736788889053224	11.3433442775958	1.05040015567501e-25
1ALD	A	rate~RSA+dist_active	(Intercept)	-0.421809262106957	0.100535134794609	-4.19564029002105	3.43092282747765e-05
1ALD	A	rate~RSA+dist_active	RSA	1.62148425134954	0.212375877919684	7.63497374199321	2.05247056935667e-13
1ALD	A	rate~RSA+dist_active	dist_active	0.0756424814437954	0.00719463628252863	10.5137325186938	1.00349038468309e-22
1ALD	A	rate~RSA_mono	(Intercept)	0.495732206200423	0.0570617222497121	8.68764885909002	1.30543865921197e-16
1ALD	A	rate~RSA_mono	RSA_mono	2.34495320409653	0.181591225442054	12.9133618564891	1.26337440615971e-31
1ALD	A	rate~wcnSC_mono	(Intercept)	3.38973020113447	0.170758116743497	19.8510633976265	8.25868124278321e-60
1ALD	A	rate~wcnSC_mono	wcnSC_mono	-2.14293768310946	0.148842414582785	-14.3973590398695	1.86562149612507e-37
1ALD	A	rate~wcnSC_mono+RSA_mono	(Intercept)	2.67683156182027	0.38868853703405	6.88682918782803	2.55289169771708e-11
1ALD	A	rate~wcnSC_mono+RSA_mono	wcnSC_mono	-1.63723306691382	0.288858404933232	-5.6679433208539	2.96587782399598e-08
1ALD	A	rate~wcnSC_mono+RSA_mono	RSA_mono	0.692669346202689	0.339614801804837	2.03957348891035	0.0421225133995237
1ALD	A	rate~wcnSC_mono+RSA_mono+dist_active	(Intercept)	-1.73398837884503	0.692626755855375	-2.50349609538778	0.0127406041595008
1ALD	A	rate~wcnSC_mono+RSA_mono+dist_active	wcnSC_mono	0.832546403522592	0.426280866135545	1.95304661705803	0.0515906685333039
1ALD	A	rate~wcnSC_mono+RSA_mono+dist_active	RSA_mono	1.60193457595632	0.338988773968591	4.72562721532704	3.29863203610131e-06
1ALD	A	rate~wcnSC_mono+RSA_mono+dist_active	dist_active	0.097311212323342	0.0130261603310394	7.47044484716375	6.14079280591846e-13
1ALD	A	rate~wcnSC_mono+dist_active	(Intercept)	0.704002218094015	0.475631528731748	1.48014203341651	0.139709926955106
1ALD	A	rate~wcnSC_mono+dist_active	wcnSC_mono	-0.747176467171117	0.272235911220686	-2.74459186453702	0.00636225258538639
1ALD	A	rate~wcnSC_mono+dist_active	dist_active	0.0752090541643968	0.0125125481001147	6.01069051344607	4.53132066870269e-09
1ALD	A	rate~RSA_mono+dist_active	(Intercept)	-0.397666018786455	0.107977251381224	-3.68286850887191	0.000265997420876568
1ALD	A	rate~RSA_mono+dist_active	RSA_mono	1.0827479065565	0.211166864704389	5.12745173383254	4.80621607598759e-07
1ALD	A	rate~RSA_mono+dist_active	dist_active	0.0775804028971421	0.00825514140545312	9.3978284667413	6.61036863317731e-19
1ALK	A	rate~RSA	(Intercept)	0.543633855699068	0.041652066017122	13.0517860860874	3.26382460874667e-33
1ALK	A	rate~RSA	RSA	2.7692815238669	0.155852281234111	17.7686300254218	7.96713311707811e-54
1ALK	A	rate~wcnSC	(Intercept)	3.31653116198909	0.152729306494502	21.7150934428454	6.4740130132668e-72
1ALK	A	rate~wcnSC	wcnSC	-1.43591048714909	0.0922243064352801	-15.569761841004	5.55489478276002e-44
1ALK	A	rate~wcnSC+RSA	(Intercept)	1.53715290154403	0.265512574423066	5.78937892069377	1.33393667173503e-08
1ALK	A	rate~wcnSC+RSA	wcnSC	-0.538243136427827	0.142113526352404	-3.78741665373306	0.000173076868131397
1ALK	A	rate~wcnSC+RSA	RSA	2.00967447734357	0.252607244727028	7.95572779203248	1.48255534574631e-14
1ALK	A	rate~dist_active	(Intercept)	-0.350039849702617	0.0973900563987446	-3.59420522634721	0.00036158041899124
1ALK	A	rate~dist_active	dist_active	0.0631652483089818	0.00425141430535914	14.8574671326101	7.21632943732979e-41
1ALK	A	rate~wcnSC+RSA+dist_active	(Intercept)	0.0274339225575416	0.30473063958836	0.0900267941372758	0.928306428189017
1ALK	A	rate~wcnSC+RSA+dist_active	wcnSC	-0.0929597285845505	0.142220416018663	-0.653631392643033	0.513686911474184
1ALK	A	rate~wcnSC+RSA+dist_active	RSA	1.95178669811359	0.23487891832389	8.30975683999932	1.17058301942061e-15
1ALK	A	rate~wcnSC+RSA+dist_active	dist_active	0.037471800349835	0.00443748362709402	8.44438053157938	4.36014511673014e-16
1ALK	A	rate~wcnSC+dist_active	(Intercept)	1.71072568428697	0.244407107846748	6.99949236075267	9.48306826516157e-12
1ALK	A	rate~wcnSC+dist_active	wcnSC	-0.9512386736816	0.104962905981294	-9.06261754844255	4.03932382325775e-18
1ALK	A	rate~wcnSC+dist_active	dist_active	0.0385480180592204	0.00476198294385394	8.09495088783811	5.50345703612446e-15
1ALK	A	rate~RSA+dist_active	(Intercept)	-0.163895424574615	0.0846641053504815	-1.93583129351148	0.0535199722489217
1ALK	A	rate~RSA+dist_active	RSA	2.06328163318582	0.161362558595653	12.7866194682501	4.10266000534914e-32
1ALK	A	rate~RSA+dist_active	dist_active	0.0385472162127354	0.00411855030752868	9.35941370978798	3.9571230134353e-19
1ALK	A	rate~RSA_mono	(Intercept)	0.489582551165568	0.0465934186151956	10.5075473257053	3.14936428854054e-23
1ALK	A	rate~RSA_mono	RSA_mono	2.40719871484501	0.149755029127717	16.074242907676	3.26549974892164e-46
1ALK	A	rate~wcnSC_mono	(Intercept)	3.24914302270843	0.129052157391502	25.176975638242	9.68733688549066e-88
1ALK	A	rate~wcnSC_mono	wcnSC_mono	-1.87044176787253	0.103841149513862	-18.0125294897938	6.21711460431005e-55
1ALK	A	rate~wcnSC_mono+RSA_mono	(Intercept)	2.47687194998998	0.277811910545627	8.91564348384259	1.2529060106914e-17
1ALK	A	rate~wcnSC_mono+RSA_mono	wcnSC_mono	-1.37241009166666	0.189420210420451	-7.24532027823408	1.91117628667037e-12
1ALK	A	rate~wcnSC_mono+RSA_mono	RSA_mono	0.8178008778989	0.261213714721767	3.13077312487204	0.00185804401455542
1ALK	A	rate~wcnSC_mono+RSA_mono+dist_active	(Intercept)	0.829629906251774	0.43095179889065	1.9251106698879	0.0548525640596929
1ALK	A	rate~wcnSC_mono+RSA_mono+dist_active	wcnSC_mono	-0.585250830211074	0.244468356450219	-2.39397375885025	0.017080035464811
1ALK	A	rate~wcnSC_mono+RSA_mono+dist_active	RSA_mono	1.16294578115582	0.264192808944849	4.40188279840194	1.34516535448747e-05
1ALK	A	rate~wcnSC_mono+RSA_mono+dist_active	dist_active	0.0293604844856587	0.00597433693396916	4.91443398826731	1.25384783301603e-06
1ALK	A	rate~wcnSC_mono+dist_active	(Intercept)	2.24244407374583	0.293451771689782	7.6416102749463	1.32452161900171e-13
1ALK	A	rate~wcnSC_mono+dist_active	wcnSC_mono	-1.43085241474967	0.154286669414114	-9.27398601695897	7.76193580857907e-19
1ALK	A	rate~wcnSC_mono+dist_active	dist_active	0.0223695512720366	0.00587683119284022	3.80639677030193	0.000160711772931593
1ALK	A	rate~RSA_mono+dist_active	(Intercept)	-0.179777467996092	0.0895489248393288	-2.00758935206262	0.0452896545380211
1ALK	A	rate~RSA_mono+dist_active	RSA_mono	1.65993279197238	0.164267013119198	10.1050890282389	9.36396215116555e-22
1ALK	A	rate~RSA_mono+dist_active	dist_active	0.0387312603079249	0.00453727927988176	8.53623017645371	2.19623672439435e-16
1AMP	A	rate~RSA	(Intercept)	0.677279232108779	0.0519887738406266	13.0274130754652	7.78954451655717e-31
1AMP	A	rate~RSA	RSA	1.76365818076492	0.187665857491974	9.39786386471683	1.76555430772002e-18
1AMP	A	rate~wcnSC	(Intercept)	2.83606909557188	0.184951729253988	15.3341042390428	3.04504761964382e-39
1AMP	A	rate~wcnSC	wcnSC	-1.40461337938733	0.138423613322016	-10.1472093212866	6.80248629009312e-21
1AMP	A	rate~wcnSC+RSA	(Intercept)	2.11871041655732	0.352374364936455	6.01266898895835	5.51611322392762e-09
1AMP	A	rate~wcnSC+RSA	wcnSC	-0.958818407769918	0.231964962392228	-4.13346221723201	4.69053353322741e-05
1AMP	A	rate~wcnSC+RSA	RSA	0.735741157441955	0.308551869022586	2.38449749072205	0.0177497660574341
1AMP	A	rate~dist_active	(Intercept)	-0.10153739064642	0.109881165029225	-0.924065472180009	0.356223121519633
1AMP	A	rate~dist_active	dist_active	0.056739346039083	0.00531499802093694	10.6753277829219	1.20403799244882e-22
1AMP	A	rate~wcnSC+RSA+dist_active	(Intercept)	0.463926679023112	0.412398282548717	1.12494813546734	0.261550935065887
1AMP	A	rate~wcnSC+RSA+dist_active	wcnSC	-0.304804093170253	0.237691799928236	-1.28235005693204	0.200754666557072
1AMP	A	rate~wcnSC+RSA+dist_active	RSA	0.890650079880412	0.288706805803262	3.08496392179734	0.00223428747624306
1AMP	A	rate~wcnSC+RSA+dist_active	dist_active	0.0397409051627041	0.00598337835525873	6.64188403325291	1.54950611641915e-10
1AMP	A	rate~wcnSC+dist_active	(Intercept)	1.38874753458336	0.287357086950843	4.83282855251425	2.19224876933514e-06
1AMP	A	rate~wcnSC+dist_active	wcnSC	-0.865478468211824	0.15543615928206	-5.56806390616803	5.90361361087124e-08
1AMP	A	rate~wcnSC+dist_active	dist_active	0.0382497436770436	0.006051363556245	6.32084708207126	9.8724481286199e-10
1AMP	A	rate~RSA+dist_active	(Intercept)	-0.0480125366808242	0.103537557292337	-0.463720971755801	0.643197947537989
1AMP	A	rate~RSA+dist_active	RSA	1.17373063338287	0.186273752226672	6.30110586892879	1.10431070393178e-09
1AMP	A	rate~RSA+dist_active	dist_active	0.0429194974662402	0.00545188970550431	7.87240751090545	7.11702091765252e-14
1AMP	A	rate~RSA_mono	(Intercept)	0.644511952642629	0.0519796519357567	12.3993125894571	1.34541322293638e-28
1AMP	A	rate~RSA_mono	RSA_mono	1.79716378406911	0.177542115503796	10.122464627446	8.19945534289745e-21
1AMP	A	rate~wcnSC_mono	(Intercept)	2.91843205715887	0.16160648283428	18.0588798541677	2.5252985625912e-49
1AMP	A	rate~wcnSC_mono	wcnSC_mono	-1.79311462501209	0.147199902320434	-12.181493307711	7.89502532059063e-28
1AMP	A	rate~wcnSC_mono+RSA_mono	(Intercept)	2.85081826672544	0.38251745384577	7.45277957401359	1.0743936506587e-12
1AMP	A	rate~wcnSC_mono+RSA_mono	wcnSC_mono	-1.74224589432028	0.299546311724718	-5.81628224460128	1.59796738284971e-08
1AMP	A	rate~wcnSC_mono+RSA_mono	RSA_mono	0.0666815133458519	0.341798460352487	0.195090151304617	0.845459930690606
1AMP	A	rate~wcnSC_mono+RSA_mono+dist_active	(Intercept)	1.13670301502653	0.484519176193671	2.34604339905873	0.0196543811497794
1AMP	A	rate~wcnSC_mono+RSA_mono+dist_active	wcnSC_mono	-0.830995549360502	0.33232348083106	-2.50056224520273	0.0129573554853167
1AMP	A	rate~wcnSC_mono+RSA_mono+dist_active	RSA_mono	0.522287775579399	0.337113251126968	1.5492947068482	0.122412866268333
1AMP	A	rate~wcnSC_mono+RSA_mono+dist_active	dist_active	0.0334324853171504	0.00621064344605973	5.3830952634	1.52397447694105e-07
1AMP	A	rate~wcnSC_mono+dist_active	(Intercept)	1.7567695361737	0.273754222068032	6.41732398829313	5.68898552770288e-10
1AMP	A	rate~wcnSC_mono+dist_active	wcnSC_mono	-1.27015918534616	0.173883349857702	-7.30466250153108	2.73766563852762e-12
1AMP	A	rate~wcnSC_mono+dist_active	dist_active	0.031016732862599	0.00602631942111507	5.14687833404953	4.91134031205126e-07
1AMP	A	rate~RSA_mono+dist_active	(Intercept)	-0.0481759860082275	0.102060253398242	-0.472034748142781	0.637259432474134
1AMP	A	rate~RSA_mono+dist_active	RSA_mono	1.24131411619714	0.177559693764577	6.99096788172531	1.90507372246352e-11
1AMP	A	rate~RSA_mono+dist_active	dist_active	0.0413432575206227	0.00539302471991556	7.66606119344285	2.73571843026452e-13
1AMY	A	rate~RSA	(Intercept)	0.493354569142346	0.0384235258688655	12.8399088315346	7.5352840401067e-32
1AMY	A	rate~RSA	RSA	2.57206678210352	0.133744657770261	19.2311739772191	7.12439816396491e-59
1AMY	A	rate~wcnSC	(Intercept)	3.34406222342967	0.13694805429789	24.4184719569338	2.40032033518417e-81
1AMY	A	rate~wcnSC	wcnSC	-2.10332130391359	0.120060032495886	-17.5189133318422	1.94870083823349e-51
1AMY	A	rate~wcnSC+RSA	(Intercept)	1.56568788490347	0.278243033221902	5.62705152676659	3.4522672252339e-08
1AMY	A	rate~wcnSC+RSA	wcnSC	-0.820013300822514	0.210803641516678	-3.88993897317299	0.000117403496902532
1AMY	A	rate~wcnSC+RSA	RSA	1.76760225262663	0.245046177443033	7.21334350558297	2.75577419321075e-12
1AMY	A	rate~dist_active	(Intercept)	0.13695253322658	0.0937151829943546	1.46136974661651	0.144697140462041
1AMY	A	rate~dist_active	dist_active	0.0436157983522398	0.00439841653468205	9.91625008871351	7.11253689790659e-21
1AMY	A	rate~wcnSC+RSA+dist_active	(Intercept)	0.815410487554369	0.414509528933053	1.96716946327684	0.0498561131887404
1AMY	A	rate~wcnSC+RSA+dist_active	wcnSC	-0.399549387697329	0.271737804164081	-1.47034892302314	0.142255393008542
1AMY	A	rate~wcnSC+RSA+dist_active	RSA	1.97737982773207	0.258405393511775	7.65223899106409	1.49914609512201e-13
1AMY	A	rate~wcnSC+RSA+dist_active	dist_active	0.0121473813207526	0.00499908949036472	2.42991875703876	0.0155424640761874
1AMY	A	rate~wcnSC+dist_active	(Intercept)	3.37216282282244	0.262379588220863	12.8522300293568	6.91583774827993e-32
1AMY	A	rate~wcnSC+dist_active	wcnSC	-2.1172961060222	0.16378743636823	-12.9270971752806	3.48324453707209e-32
1AMY	A	rate~wcnSC+dist_active	dist_active	-0.000633039964981355	0.00503945363210727	-0.125616785309452	0.900098386167847
1AMY	A	rate~RSA+dist_active	(Intercept)	0.215687976730971	0.0739580191787198	2.91635686198896	0.00374091124367909
1AMY	A	rate~RSA+dist_active	RSA	2.29124456290722	0.145837584607254	15.71093328978	1.15240961810267e-43
1AMY	A	rate~RSA+dist_active	dist_active	0.0168279457927255	0.00386013512703771	4.35941883869734	1.66046888808463e-05
1AMY	A	rate~RSA_mono	(Intercept)	0.493354569142346	0.0384235258688655	12.8399088315346	7.5352840401067e-32
1AMY	A	rate~RSA_mono	RSA_mono	2.57206678210352	0.133744657770261	19.2311739772191	7.12439816396491e-59
1AMY	A	rate~wcnSC_mono	(Intercept)	3.34406222342967	0.13694805429789	24.4184719569338	2.40032033518417e-81
1AMY	A	rate~wcnSC_mono	wcnSC_mono	-2.10332130391359	0.120060032495886	-17.5189133318422	1.94870083823349e-51
1AMY	A	rate~wcnSC_mono+RSA_mono	(Intercept)	1.56568788490347	0.278243033221902	5.62705152676659	3.4522672252339e-08
1AMY	A	rate~wcnSC_mono+RSA_mono	wcnSC_mono	-0.820013300822514	0.210803641516678	-3.88993897317299	0.000117403496902532
1AMY	A	rate~wcnSC_mono+RSA_mono	RSA_mono	1.76760225262663	0.245046177443033	7.21334350558297	2.75577419321075e-12
1AMY	A	rate~wcnSC_mono+RSA_mono+dist_active	(Intercept)	0.815410487554369	0.414509528933053	1.96716946327684	0.0498561131887404
1AMY	A	rate~wcnSC_mono+RSA_mono+dist_active	wcnSC_mono	-0.399549387697329	0.271737804164081	-1.47034892302314	0.142255393008542
1AMY	A	rate~wcnSC_mono+RSA_mono+dist_active	RSA_mono	1.97737982773207	0.258405393511775	7.65223899106409	1.49914609512201e-13
1AMY	A	rate~wcnSC_mono+RSA_mono+dist_active	dist_active	0.0121473813207526	0.00499908949036472	2.42991875703876	0.0155424640761874
1AMY	A	rate~wcnSC_mono+dist_active	(Intercept)	3.37216282282244	0.262379588220863	12.8522300293568	6.91583774827993e-32
1AMY	A	rate~wcnSC_mono+dist_active	wcnSC_mono	-2.1172961060222	0.16378743636823	-12.9270971752806	3.48324453707209e-32
1AMY	A	rate~wcnSC_mono+dist_active	dist_active	-0.000633039964981355	0.00503945363210727	-0.125616785309452	0.900098386167847
1AMY	A	rate~RSA_mono+dist_active	(Intercept)	0.215687976730971	0.0739580191787198	2.91635686198896	0.00374091124367909
1AMY	A	rate~RSA_mono+dist_active	RSA_mono	2.29124456290722	0.145837584607254	15.71093328978	1.15240961810267e-43
1AMY	A	rate~RSA_mono+dist_active	dist_active	0.0168279457927255	0.00386013512703771	4.35941883869734	1.66046888808463e-05
1APX	A	rate~RSA	(Intercept)	0.396409599525973	0.0632881445155459	6.26356804359464	1.65824450829749e-09
1APX	A	rate~RSA	RSA	2.72665872332643	0.206076029054571	13.2313240692559	1.43603434371414e-30
1APX	A	rate~wcnSC	(Intercept)	3.49455048070703	0.208318332510814	16.775050177236	1.12819782861953e-42
1APX	A	rate~wcnSC	wcnSC	-2.16317669751251	0.17634122463199	-12.266993733467	2.48889536949229e-27
1APX	A	rate~wcnSC+RSA	(Intercept)	1.56919723730006	0.45249307227662	3.46789229148854	0.00061904835999043
1APX	A	rate~wcnSC+RSA	wcnSC	-0.849409405897207	0.324578542561112	-2.61696105723711	0.00942109425761179
1APX	A	rate~wcnSC+RSA	RSA	1.85363302817308	0.390865593732488	4.74237962587652	3.58027581272338e-06
1APX	A	rate~dist_active	(Intercept)	0.0530227277138571	0.146415735097119	0.362138179196974	0.717558411075382
1APX	A	rate~dist_active	dist_active	0.0556144676180031	0.00802761067567086	6.92789795929601	3.68744267422705e-11
1APX	A	rate~wcnSC+RSA+dist_active	(Intercept)	0.935890108020906	0.477013491081648	1.96197827843136	0.0508971293816545
1APX	A	rate~wcnSC+RSA+dist_active	wcnSC	-0.654551988171041	0.321955158742639	-2.03305326967682	0.0431253332269234
1APX	A	rate~wcnSC+RSA+dist_active	RSA	1.78031667828914	0.382564669458002	4.65363589589023	5.34336327977912e-06
1APX	A	rate~wcnSC+RSA+dist_active	dist_active	0.024949564162599	0.00704405831821731	3.54193038096725	0.000475391291587618
1APX	A	rate~wcnSC+dist_active	(Intercept)	2.73465476147875	0.291029885713567	9.39647402456189	4.05160241259512e-18
1APX	A	rate~wcnSC+dist_active	wcnSC	-1.8988096563201	0.186728886410545	-10.1688051207318	1.66706518809551e-20
1APX	A	rate~wcnSC+dist_active	dist_active	0.0267232279470318	0.00732309524760939	3.64917115556506	0.000321237985108514
1APX	A	rate~RSA+dist_active	(Intercept)	-0.00358402304101333	0.119095547287749	-0.0300936779135319	0.976016743018265
1APX	A	rate~RSA+dist_active	RSA	2.42623284495579	0.214467222520684	11.3128375349841	3.63250380445811e-24
1APX	A	rate~RSA+dist_active	dist_active	0.0273966727160694	0.00698451840139354	3.92248558048086	0.000113738578278367
1APX	A	rate~RSA_mono	(Intercept)	0.362375880654744	0.0652947613547706	5.54984616125361	7.35718732006518e-08
1APX	A	rate~RSA_mono	RSA_mono	2.65305496039482	0.201050109805306	13.1959886167882	1.89073896313424e-30
1APX	A	rate~wcnSC_mono	(Intercept)	3.53045770264622	0.186607696426974	18.9191430484637	5.95727768175625e-50
1APX	A	rate~wcnSC_mono	wcnSC_mono	-2.71191235813987	0.194630292691365	-13.9336601750904	5.93243746486264e-33
1APX	A	rate~wcnSC_mono+RSA_mono	(Intercept)	2.37533892627706	0.459090982780981	5.17400475149446	4.75604884221833e-07
1APX	A	rate~wcnSC_mono+RSA_mono	wcnSC_mono	-1.75747342240415	0.397034103424707	-4.42650494565748	1.44053419071616e-05
1APX	A	rate~wcnSC_mono+RSA_mono	RSA_mono	1.10071636087187	0.400719331823274	2.74685115854933	0.00646197507161883
1APX	A	rate~wcnSC_mono+RSA_mono+dist_active	(Intercept)	1.98151434860024	0.621262479498904	3.1894962499562	0.00161102514025158
1APX	A	rate~wcnSC_mono+RSA_mono+dist_active	wcnSC_mono	-1.51197411455464	0.475135497805699	-3.18219565058249	0.00165051788602085
1APX	A	rate~wcnSC_mono+RSA_mono+dist_active	RSA_mono	1.21847991733772	0.419890206631693	2.90190125440699	0.00404676792108749
1APX	A	rate~wcnSC_mono+RSA_mono+dist_active	dist_active	0.00801342565953647	0.00851459853757771	0.941139576243155	0.347560356130556
1APX	A	rate~wcnSC_mono+dist_active	(Intercept)	3.50853059601137	0.33519824483809	10.4670315254965	1.90869034568106e-21
1APX	A	rate~wcnSC_mono+dist_active	wcnSC_mono	-2.70027815763399	0.244585792033979	-11.0402085713092	2.7842105294372e-23
1APX	A	rate~wcnSC_mono+dist_active	dist_active	0.000650202939505362	0.00824941927107139	0.0788180256258107	0.937241441238617
1APX	A	rate~RSA_mono+dist_active	(Intercept)	0.0406513420066389	0.120380191275956	0.337691289370451	0.735883817295562
1APX	A	rate~RSA_mono+dist_active	RSA_mono	2.3700492471085	0.216873176303275	10.9282728620815	6.39533061436876e-23
1APX	A	rate~RSA_mono+dist_active	dist_active	0.0228888653324665	0.00724745470000514	3.15819363899581	0.00178592497469756
1AQ0	A	rate~RSA	(Intercept)	0.506237310252201	0.0478176742046553	10.5868241957054	1.67098125646015e-22
1AQ0	A	rate~RSA	RSA	2.27823129026177	0.15661547858453	14.546654716712	9.46427570377796e-37
1AQ0	A	rate~wcnSC	(Intercept)	2.99356415347775	0.180273502621436	16.6056803132298	1.60068274627413e-44
1AQ0	A	rate~wcnSC	wcnSC	-1.6141797040149	0.142890953736255	-11.2965842959822	6.07958956595393e-25
1AQ0	A	rate~wcnSC+RSA	(Intercept)	0.919729935974186	0.312270096485503	2.94530262847914	0.00347639410229043
1AQ0	A	rate~wcnSC+RSA	wcnSC	-0.286979275619263	0.214177740546742	-1.33991177088094	0.181278013550734
1AQ0	A	rate~wcnSC+RSA	RSA	2.00570906237724	0.256575829892619	7.81721747998113	8.9876687978346e-14
1AQ0	A	rate~dist_active	(Intercept)	0.243612684246026	0.113669300356052	2.14317043813013	0.032892934663474
1AQ0	A	rate~dist_active	dist_active	0.0440665427118922	0.00618536301484288	7.12432602680662	7.61558902467526e-12
1AQ0	A	rate~wcnSC+RSA+dist_active	(Intercept)	0.595647156911443	0.323710374061984	1.84006199565723	0.066740322382664
1AQ0	A	rate~wcnSC+RSA+dist_active	wcnSC	-0.240637604504636	0.211453023495146	-1.13801921829772	0.256014471403191
1AQ0	A	rate~wcnSC+RSA+dist_active	RSA	1.84306196078456	0.257746008574401	7.15069060032617	6.54053438116401e-12
1AQ0	A	rate~wcnSC+RSA+dist_active	dist_active	0.0176001098291051	0.00548040329783477	3.21146252796005	0.00146306138675997
1AQ0	A	rate~wcnSC+dist_active	(Intercept)	2.28593939112877	0.23875674493739	9.57434476554042	3.82552652706537e-19
1AQ0	A	rate~wcnSC+dist_active	wcnSC	-1.39284911056577	0.147819431784656	-9.4226387813131	1.17519124242439e-18
1AQ0	A	rate~wcnSC+dist_active	dist_active	0.0253004875198834	0.00580109140112375	4.36133233739126	1.77394755718406e-05
1AQ0	A	rate~RSA+dist_active	(Intercept)	0.242703246681439	0.0927939177324857	2.61550813471552	0.00935551144873228
1AQ0	A	rate~RSA+dist_active	RSA	2.06657963310399	0.166983476142844	12.3759528837222	9.47904650134614e-29
1AQ0	A	rate~RSA+dist_active	dist_active	0.0180257249488925	0.00547028895753355	3.29520526042192	0.00110023037347417
1AQ0	A	rate~RSA_mono	(Intercept)	0.479808248302436	0.0475371259182541	10.0933373449528	7.53790631081542e-21
1AQ0	A	rate~RSA_mono	RSA_mono	2.25396924897076	0.148079104559835	15.2213862696609	2.76795441045833e-39
1AQ0	A	rate~wcnSC_mono	(Intercept)	3.16769724945213	0.159839758348988	19.8179556962035	1.077677915304e-56
1AQ0	A	rate~wcnSC_mono	wcnSC_mono	-2.12592695793517	0.153105335813438	-13.8853877733279	2.75501245684385e-34
1AQ0	A	rate~wcnSC_mono+RSA_mono	(Intercept)	1.36421796565876	0.361548556913963	3.77326347891745	0.000193797326722892
1AQ0	A	rate~wcnSC_mono+RSA_mono	wcnSC_mono	-0.724537297665647	0.293663502417523	-2.46723645158846	0.0141687481072722
1AQ0	A	rate~wcnSC_mono+RSA_mono	RSA_mono	1.62293154734002	0.294929287067179	5.50278191589142	7.96670645032176e-08
1AQ0	A	rate~wcnSC_mono+RSA_mono+dist_active	(Intercept)	1.10128117292138	0.480860688149565	2.29022916628785	0.0226972089734442
1AQ0	A	rate~wcnSC_mono+RSA_mono+dist_active	wcnSC_mono	-0.572416484901837	0.346300408582964	-1.65294776071482	0.0993806444253526
1AQ0	A	rate~wcnSC_mono+RSA_mono+dist_active	RSA_mono	1.68121667854352	0.303323106581574	5.54265943498564	6.49767248962469e-08
1AQ0	A	rate~wcnSC_mono+RSA_mono+dist_active	dist_active	0.0054982454912524	0.00662500269314888	0.829923510361484	0.407237580447284
1AQ0	A	rate~wcnSC_mono+dist_active	(Intercept)	3.27595660279369	0.29132050153804	11.2451975933658	9.43230132994586e-25
1AQ0	A	rate~wcnSC_mono+dist_active	wcnSC_mono	-2.18153615281222	0.197830499413209	-11.0272994269485	5.34916918818843e-24
1AQ0	A	rate~wcnSC_mono+dist_active	dist_active	-0.00300370299357357	0.00675367974374416	-0.44475058154125	0.656817533949421
1AQ0	A	rate~RSA_mono+dist_active	(Intercept)	0.321122455182707	0.0922497052316936	3.48101334715573	0.000572940032765743
1AQ0	A	rate~RSA_mono+dist_active	RSA_mono	2.10153833648282	0.165830642631512	12.6727986042519	8.05873685015722e-30
1AQ0	A	rate~RSA_mono+dist_active	dist_active	0.0112944373587194	0.00563694856784068	2.00364385496706	0.0459982881205968
1AQ2	A	rate~RSA	(Intercept)	0.328871241109327	0.0517192177441655	6.35878219844939	4.38194172064181e-10
1AQ2	A	rate~RSA	RSA	3.28499591743264	0.172929281711324	18.9961808950111	8.30029090501879e-62
1AQ2	A	rate~wcnSC	(Intercept)	4.53405966911563	0.151491591122696	29.9294478031021	3.91542476701635e-116
1AQ2	A	rate~wcnSC	wcnSC	-2.85427199226862	0.119239178581575	-23.9373671155905	1.73387400492143e-86
1AQ2	A	rate~wcnSC+RSA	(Intercept)	3.78166193710758	0.298940235416022	12.6502273333826	3.02436704067145e-32
1AQ2	A	rate~wcnSC+RSA	wcnSC	-2.37381757007327	0.203057827825584	-11.6903524256758	2.97117129305989e-28
1AQ2	A	rate~wcnSC+RSA	RSA	0.770998158459299	0.264715323571677	2.91255582811222	0.00373568414341423
1AQ2	A	rate~dist_active	(Intercept)	-1.02109328562446	0.10442068641198	-9.77864942963362	7.04245674942501e-21
1AQ2	A	rate~dist_active	dist_active	0.103144814757391	0.00499375606430014	20.6547563455818	4.87785777243578e-70
1AQ2	A	rate~wcnSC+RSA+dist_active	(Intercept)	0.266424295844395	0.61105593993127	0.436006392269687	0.663009625441339
1AQ2	A	rate~wcnSC+RSA+dist_active	wcnSC	-0.599337604892221	0.335064382983357	-1.78872370604067	0.0742303274395931
1AQ2	A	rate~wcnSC+RSA+dist_active	RSA	1.6337972710166	0.287213708378122	5.68843764541236	2.12208779796535e-08
1AQ2	A	rate~wcnSC+RSA+dist_active	dist_active	0.0582742697865382	0.0089351251853386	6.52193098336874	1.62155656975446e-10
1AQ2	A	rate~wcnSC+dist_active	(Intercept)	2.93475906665248	0.403000252108078	7.28227600677884	1.19148252866437e-12
1AQ2	A	rate~wcnSC+dist_active	wcnSC	-2.11433274695729	0.209232518026496	-10.1051823440252	4.46954805131162e-22
1AQ2	A	rate~wcnSC+dist_active	dist_active	0.0348631617014832	0.00816168596985547	4.27156372228084	2.30032715939432e-05
1AQ2	A	rate~RSA+dist_active	(Intercept)	-0.813383921260235	0.0948825633088062	-8.57253317043072	1.10962304475491e-16
1AQ2	A	rate~RSA+dist_active	RSA	2.04215276258325	0.174640271283068	11.693481392234	2.88537095761657e-28
1AQ2	A	rate~RSA+dist_active	dist_active	0.0712523525890894	0.00522559503635238	13.6352610742729	1.64071645896314e-36
1AQ2	A	rate~RSA_mono	(Intercept)	0.328871241109327	0.0517192177441655	6.35878219844939	4.38194172064181e-10
1AQ2	A	rate~RSA_mono	RSA_mono	3.28499591743264	0.172929281711324	18.9961808950111	8.30029090501879e-62
1AQ2	A	rate~wcnSC_mono	(Intercept)	4.53405966911563	0.151491591122696	29.9294478031021	3.91542476701635e-116
1AQ2	A	rate~wcnSC_mono	wcnSC_mono	-2.85427199226862	0.119239178581575	-23.9373671155905	1.73387400492143e-86
1AQ2	A	rate~wcnSC_mono+RSA_mono	(Intercept)	3.78166193710758	0.298940235416022	12.6502273333826	3.02436704067145e-32
1AQ2	A	rate~wcnSC_mono+RSA_mono	wcnSC_mono	-2.37381757007327	0.203057827825584	-11.6903524256758	2.97117129305989e-28
1AQ2	A	rate~wcnSC_mono+RSA_mono	RSA_mono	0.770998158459299	0.264715323571677	2.91255582811222	0.00373568414341423
1AQ2	A	rate~wcnSC_mono+RSA_mono+dist_active	(Intercept)	0.266424295844395	0.61105593993127	0.436006392269687	0.663009625441339
1AQ2	A	rate~wcnSC_mono+RSA_mono+dist_active	wcnSC_mono	-0.599337604892221	0.335064382983357	-1.78872370604067	0.0742303274395931
1AQ2	A	rate~wcnSC_mono+RSA_mono+dist_active	RSA_mono	1.6337972710166	0.287213708378122	5.68843764541236	2.12208779796535e-08
1AQ2	A	rate~wcnSC_mono+RSA_mono+dist_active	dist_active	0.0582742697865382	0.0089351251853386	6.52193098336874	1.62155656975446e-10
1AQ2	A	rate~wcnSC_mono+dist_active	(Intercept)	2.93475906665248	0.403000252108078	7.28227600677884	1.19148252866437e-12
1AQ2	A	rate~wcnSC_mono+dist_active	wcnSC_mono	-2.11433274695729	0.209232518026496	-10.1051823440252	4.46954805131162e-22
1AQ2	A	rate~wcnSC_mono+dist_active	dist_active	0.0348631617014832	0.00816168596985547	4.27156372228084	2.30032715939432e-05
1AQ2	A	rate~RSA_mono+dist_active	(Intercept)	-0.813383921260235	0.0948825633088062	-8.57253317043072	1.10962304475491e-16
1AQ2	A	rate~RSA_mono+dist_active	RSA_mono	2.04215276258325	0.174640271283068	11.693481392234	2.88537095761657e-28
1AQ2	A	rate~RSA_mono+dist_active	dist_active	0.0712523525890894	0.00522559503635238	13.6352610742729	1.64071645896314e-36
1AQL	A	rate~RSA	(Intercept)	0.588838387462957	0.0339424780764033	17.3481260306776	1.00793289679137e-53
1AQL	A	rate~RSA	RSA	1.95496720944193	0.112270522851387	17.4130052999728	4.90315530979284e-54
1AQL	A	rate~wcnSC	(Intercept)	2.71353842370249	0.102286322708214	26.5288491350229	2.60620405265808e-99
1AQL	A	rate~wcnSC	wcnSC	-1.38233465486656	0.0801207534110993	-17.2531409904973	2.89093670177122e-53
1AQL	A	rate~wcnSC+RSA	(Intercept)	1.69338293878689	0.195544429918794	8.65983725279272	5.73523291073836e-17
1AQL	A	rate~wcnSC+RSA	wcnSC	-0.747642661226326	0.130465309420279	-5.73058588944805	1.68216281751531e-08
1AQL	A	rate~wcnSC+RSA	RSA	1.1097231565878	0.183427686054025	6.04992180003271	2.74394624592844e-09
1AQL	A	rate~dist_active	(Intercept)	0.498141163894888	0.0793282380746517	6.27949360763708	7.08011609469203e-10
1AQL	A	rate~dist_active	dist_active	0.0262932138184888	0.00386189094520699	6.80837812137638	2.68196569697026e-11
1AQL	A	rate~wcnSC+RSA+dist_active	(Intercept)	3.24495203572909	0.321022008589419	10.1081918027599	4.45498884287793e-22
1AQL	A	rate~wcnSC+RSA+dist_active	wcnSC	-1.49319879604357	0.177429535685298	-8.41572847652614	3.68418481238369e-16
1AQL	A	rate~wcnSC+RSA+dist_active	RSA	0.746505321052692	0.187746062332581	3.97614368992891	7.98036048639352e-05
1AQL	A	rate~wcnSC+RSA+dist_active	dist_active	-0.0288672245064407	0.00482229251745036	-5.98620353327371	3.97010413289113e-09
1AQL	A	rate~wcnSC+dist_active	(Intercept)	4.19259266275339	0.218055211844576	19.2272068495284	7.18643763076088e-63
1AQL	A	rate~wcnSC+dist_active	wcnSC	-2.035602215434	0.115033518580605	-17.6957311273379	2.20540532385915e-55
1AQL	A	rate~wcnSC+dist_active	dist_active	-0.0350639245093026	0.00462695429368939	-7.57818692030859	1.57897070203368e-13
1AQL	A	rate~RSA+dist_active	(Intercept)	0.594765433397153	0.0663380889310474	8.96567029561794	5.31042864146944e-18
1AQL	A	rate~RSA+dist_active	RSA	1.96128350625723	0.127730795747925	15.3548210106496	2.84282069664696e-44
1AQL	A	rate~RSA+dist_active	dist_active	-0.000380125884332668	0.00365423593814745	-0.10402335557057	0.917190239450081
1AQL	A	rate~RSA_mono	(Intercept)	0.588838387462957	0.0339424780764033	17.3481260306776	1.00793289679137e-53
1AQL	A	rate~RSA_mono	RSA_mono	1.95496720944193	0.112270522851387	17.4130052999728	4.90315530979284e-54
1AQL	A	rate~wcnSC_mono	(Intercept)	2.71353842370249	0.102286322708214	26.5288491350229	2.60620405265808e-99
1AQL	A	rate~wcnSC_mono	wcnSC_mono	-1.38233465486656	0.0801207534110993	-17.2531409904973	2.89093670177122e-53
1AQL	A	rate~wcnSC_mono+RSA_mono	(Intercept)	1.69338293878689	0.195544429918794	8.65983725279272	5.73523291073836e-17
1AQL	A	rate~wcnSC_mono+RSA_mono	wcnSC_mono	-0.747642661226326	0.130465309420279	-5.73058588944805	1.68216281751531e-08
1AQL	A	rate~wcnSC_mono+RSA_mono	RSA_mono	1.1097231565878	0.183427686054025	6.04992180003271	2.74394624592844e-09
1AQL	A	rate~wcnSC_mono+RSA_mono+dist_active	(Intercept)	3.24495203572909	0.321022008589419	10.1081918027599	4.45498884287793e-22
1AQL	A	rate~wcnSC_mono+RSA_mono+dist_active	wcnSC_mono	-1.49319879604357	0.177429535685298	-8.41572847652614	3.68418481238369e-16
1AQL	A	rate~wcnSC_mono+RSA_mono+dist_active	RSA_mono	0.746505321052692	0.187746062332581	3.97614368992891	7.98036048639352e-05
1AQL	A	rate~wcnSC_mono+RSA_mono+dist_active	dist_active	-0.0288672245064407	0.00482229251745036	-5.98620353327371	3.97010413289113e-09
1AQL	A	rate~wcnSC_mono+dist_active	(Intercept)	4.19259266275339	0.218055211844576	19.2272068495284	7.18643763076088e-63
1AQL	A	rate~wcnSC_mono+dist_active	wcnSC_mono	-2.035602215434	0.115033518580605	-17.6957311273379	2.20540532385915e-55
1AQL	A	rate~wcnSC_mono+dist_active	dist_active	-0.0350639245093026	0.00462695429368939	-7.57818692030859	1.57897070203368e-13
1AQL	A	rate~RSA_mono+dist_active	(Intercept)	0.594765433397153	0.0663380889310474	8.96567029561794	5.31042864146944e-18
1AQL	A	rate~RSA_mono+dist_active	RSA_mono	1.96128350625723	0.127730795747925	15.3548210106496	2.84282069664696e-44
1AQL	A	rate~RSA_mono+dist_active	dist_active	-0.000380125884332668	0.00365423593814745	-0.10402335557057	0.917190239450081
1ARZ	A	rate~RSA	(Intercept)	0.466381677757537	0.0904424446975668	5.15666819176643	4.89087482352114e-07
1ARZ	A	rate~RSA	RSA	2.50601673018346	0.297918574581776	8.41175053855387	2.43540435463917e-15
1ARZ	A	rate~wcnSC	(Intercept)	4.3525109177716	0.257475479735054	16.9045647463222	3.92778623699839e-44
1ARZ	A	rate~wcnSC	wcnSC	-2.21700706246024	0.166165241025009	-13.342183050946	1.7454610640891e-31
1ARZ	A	rate~wcnSC+RSA	(Intercept)	4.10008869631954	0.400981567658958	10.2251300982661	6.32448410900175e-21
1ARZ	A	rate~wcnSC+RSA	wcnSC	-2.09097308800908	0.226232701886407	-9.24257665038616	7.88716461593468e-18
1ARZ	A	rate~wcnSC+RSA	RSA	0.290400201806182	0.353494857157973	0.82151181530883	0.412087735813122
1ARZ	A	rate~dist_active	(Intercept)	-0.902097564937306	0.163405438623935	-5.52060918249737	7.97565014950504e-08
1ARZ	A	rate~dist_active	dist_active	0.0831596496521873	0.0066838406714429	12.4418958709611	2.34842097192979e-28
1ARZ	A	rate~wcnSC+RSA+dist_active	(Intercept)	1.07329941968297	0.678042896830018	1.58293734024919	0.114623952844913
1ARZ	A	rate~wcnSC+RSA+dist_active	wcnSC	-0.9280990717002	0.304451562338261	-3.04842932837058	0.00253220909540452
1ARZ	A	rate~wcnSC+RSA+dist_active	RSA	0.866570128652227	0.352745456775123	2.45664433661203	0.0146633668021429
1ARZ	A	rate~wcnSC+RSA+dist_active	dist_active	0.0500868777603717	0.0092770008323968	5.39903775641156	1.48501596021772e-07
1ARZ	A	rate~wcnSC+dist_active	(Intercept)	2.17425892042655	0.513595987282239	4.23340324742786	3.16913811869947e-05
1ARZ	A	rate~wcnSC+dist_active	wcnSC	-1.42984695384896	0.227898261479392	-6.27405818968151	1.41274152782749e-09
1ARZ	A	rate~wcnSC+dist_active	dist_active	0.0431920618647139	0.0089252550093571	4.83930843650204	2.20624355810611e-06
1ARZ	A	rate~RSA+dist_active	(Intercept)	-0.941375479087578	0.153885050299441	-6.11739397203159	3.37062865699566e-09
1ARZ	A	rate~RSA+dist_active	RSA	1.58794766713706	0.265625205509277	5.97815129815156	7.20575802208449e-09
1ARZ	A	rate~RSA+dist_active	dist_active	0.0700938708334357	0.00665765348130477	10.5283146727695	6.5854301682801e-22
1ARZ	A	rate~RSA_mono	(Intercept)	0.596523259304938	0.105554547460589	5.65132695517133	4.06616321333528e-08
1ARZ	A	rate~RSA_mono	RSA_mono	1.48104421833393	0.292456549387837	5.06415131216589	7.64086543609029e-07
1ARZ	A	rate~wcnSC_mono	(Intercept)	2.61064343500853	0.278714102775801	9.36674322902329	3.20342700248779e-18
1ARZ	A	rate~wcnSC_mono	wcnSC_mono	-1.79717158912231	0.301564964709852	-5.95948402312398	7.93945824192962e-09
1ARZ	A	rate~wcnSC_mono+RSA_mono	(Intercept)	2.39522261122425	0.603928868725847	3.96606742161147	9.39116926266998e-05
1ARZ	A	rate~wcnSC_mono+RSA_mono	wcnSC_mono	-1.61926957367326	0.535563747264957	-3.02348615256844	0.0027419480005565
1ARZ	A	rate~wcnSC_mono+RSA_mono	RSA_mono	0.205497941240811	0.510873066619615	0.402248532302879	0.687822959048532
1ARZ	A	rate~wcnSC_mono+RSA_mono+dist_active	(Intercept)	-0.557539401421315	0.560335019192513	-0.995010810184188	0.320635273004645
1ARZ	A	rate~wcnSC_mono+RSA_mono+dist_active	wcnSC_mono	-0.428482251656266	0.452545746664184	-0.946826381232625	0.344586578043952
1ARZ	A	rate~wcnSC_mono+RSA_mono+dist_active	RSA_mono	0.660933619471698	0.421858123045968	1.56672014443984	0.118368944157638
1ARZ	A	rate~wcnSC_mono+RSA_mono+dist_active	dist_active	0.0770124330386678	0.0067771023062277	11.3636226160993	1.17821655463811e-24
1ARZ	A	rate~wcnSC_mono+dist_active	(Intercept)	0.167731670419429	0.316576221849714	0.52983028680864	0.596669898169725
1ARZ	A	rate~wcnSC_mono+dist_active	wcnSC_mono	-1.01109338619846	0.258602263465936	-3.90983966128991	0.000117178130093417
1ARZ	A	rate~wcnSC_mono+dist_active	dist_active	0.076003692903981	0.00676480077084488	11.2351709205604	3.06009122043756e-24
1ARZ	A	rate~RSA_mono+dist_active	(Intercept)	-1.06495007392133	0.163611978399914	-6.50899820622111	3.72669816680365e-10
1ARZ	A	rate~RSA_mono+dist_active	RSA_mono	0.989151042658994	0.240365558637071	4.11519457391363	5.15867499452637e-05
1ARZ	A	rate~RSA_mono+dist_active	dist_active	0.0784982636588956	0.00659163410742276	11.9087713880386	1.64084036696568e-26
1AST	A	rate~RSA	(Intercept)	0.489727431194754	0.0769892420661476	6.36098522406533	1.35996048863461e-09
1AST	A	rate~RSA	RSA	2.1096163689973	0.23769519885763	8.87530071762567	4.17407210080164e-16
1AST	A	rate~wcnSC	(Intercept)	2.97827425418674	0.232709267917235	12.7982623160758	1.0105355721412e-27
1AST	A	rate~wcnSC	wcnSC	-2.40801174641073	0.276246777668314	-8.71688628093971	1.15110709868112e-15
1AST	A	rate~wcnSC+RSA	(Intercept)	1.64898616539836	0.591391464805422	2.78831580016277	0.00581762307076399
1AST	A	rate~wcnSC+RSA	wcnSC	-1.15192182316542	0.58272033591141	-1.97680045156437	0.0494593142202654
1AST	A	rate~wcnSC+RSA	RSA	1.22938130437893	0.503942446802485	2.43952719636806	0.0155917086116107
1AST	A	rate~dist_active	(Intercept)	-0.0431651566007245	0.166886957204566	-0.258649071945232	0.796174695373611
1AST	A	rate~dist_active	dist_active	0.0709674990840192	0.0107243405891007	6.6174230941662	3.34329685469768e-10
1AST	A	rate~wcnSC+RSA+dist_active	(Intercept)	0.917284219791989	0.763619607984508	1.20123188325803	0.231110822812596
1AST	A	rate~wcnSC+RSA+dist_active	wcnSC	-0.663529346662521	0.66509844171586	-0.997640807803893	0.319683624247487
1AST	A	rate~wcnSC+RSA+dist_active	RSA	1.3037844431357	0.504742102176154	2.58307051762581	0.0105207223664574
1AST	A	rate~wcnSC+RSA+dist_active	dist_active	0.0212577728926214	0.0141021494511753	1.50741367237814	0.133314753322375
1AST	A	rate~wcnSC+dist_active	(Intercept)	2.43615144546106	0.494161281822688	4.92987114748336	1.74253121887099e-06
1AST	A	rate~wcnSC+dist_active	wcnSC	-2.06473965792921	0.390330719869562	-5.28971857152109	3.24431146689888e-07
1AST	A	rate~wcnSC+dist_active	dist_active	0.017695633991271	0.0142351763329606	1.24309201216552	0.215311362381619
1AST	A	rate~RSA+dist_active	(Intercept)	0.172089069384651	0.158647396300731	1.08472671721911	0.279368390301983
1AST	A	rate~RSA+dist_active	RSA	1.71448460045295	0.292043204121237	5.87065398632325	1.81641583939591e-08
1AST	A	rate~RSA+dist_active	dist_active	0.0281112363757325	0.0123156250250109	2.28256676527935	0.023523874327534
1AST	A	rate~RSA_mono	(Intercept)	0.489727431194754	0.0769892420661476	6.36098522406533	1.35996048863461e-09
1AST	A	rate~RSA_mono	RSA_mono	2.1096163689973	0.23769519885763	8.87530071762567	4.17407210080164e-16
1AST	A	rate~wcnSC_mono	(Intercept)	2.97827425418674	0.232709267917235	12.7982623160758	1.0105355721412e-27
1AST	A	rate~wcnSC_mono	wcnSC_mono	-2.40801174641073	0.276246777668314	-8.71688628093971	1.15110709868112e-15
1AST	A	rate~wcnSC_mono+RSA_mono	(Intercept)	1.64898616539836	0.591391464805422	2.78831580016277	0.00581762307076399
1AST	A	rate~wcnSC_mono+RSA_mono	wcnSC_mono	-1.15192182316542	0.58272033591141	-1.97680045156437	0.0494593142202654
1AST	A	rate~wcnSC_mono+RSA_mono	RSA_mono	1.22938130437893	0.503942446802485	2.43952719636806	0.0155917086116107
1AST	A	rate~wcnSC_mono+RSA_mono+dist_active	(Intercept)	0.917284219791989	0.763619607984508	1.20123188325803	0.231110822812596
1AST	A	rate~wcnSC_mono+RSA_mono+dist_active	wcnSC_mono	-0.663529346662521	0.66509844171586	-0.997640807803893	0.319683624247487
1AST	A	rate~wcnSC_mono+RSA_mono+dist_active	RSA_mono	1.3037844431357	0.504742102176154	2.58307051762581	0.0105207223664574
1AST	A	rate~wcnSC_mono+RSA_mono+dist_active	dist_active	0.0212577728926214	0.0141021494511753	1.50741367237814	0.133314753322375
1AST	A	rate~wcnSC_mono+dist_active	(Intercept)	2.43615144546106	0.494161281822688	4.92987114748336	1.74253121887099e-06
1AST	A	rate~wcnSC_mono+dist_active	wcnSC_mono	-2.06473965792921	0.390330719869562	-5.28971857152109	3.24431146689888e-07
1AST	A	rate~wcnSC_mono+dist_active	dist_active	0.017695633991271	0.0142351763329606	1.24309201216552	0.215311362381619
1AST	A	rate~RSA_mono+dist_active	(Intercept)	0.172089069384651	0.158647396300731	1.08472671721911	0.279368390301983
1AST	A	rate~RSA_mono+dist_active	RSA_mono	1.71448460045295	0.292043204121237	5.87065398632325	1.81641583939591e-08
1AST	A	rate~RSA_mono+dist_active	dist_active	0.0281112363757325	0.0123156250250109	2.28256676527935	0.023523874327534
1ASY	B	rate~RSA	(Intercept)	0.512172868784028	0.0484546905472555	10.5701401247116	1.18092036780148e-23
1ASY	B	rate~RSA	RSA	2.4294570965819	0.166119254778727	14.6247772410126	1.99172005846434e-40
1ASY	B	rate~wcnSC	(Intercept)	3.14351642107107	0.152222893267679	20.6507467673952	1.48991771931233e-68
1ASY	B	rate~wcnSC	wcnSC	-1.49863978248486	0.10353294715726	-14.4750035967634	9.16998643059259e-40
1ASY	B	rate~wcnSC+RSA	(Intercept)	1.91848842189415	0.254253913411792	7.54556103444099	2.2297406874397e-13
1ASY	B	rate~wcnSC+RSA	wcnSC	-0.841883058796394	0.1495845418998	-5.62814210682499	3.07897273021641e-08
1ASY	B	rate~wcnSC+RSA	RSA	1.42265051653887	0.240757986361426	5.90904807786183	6.47151673607598e-09
1ASY	B	rate~dist_active	(Intercept)	0.142953772444755	0.0731333132817232	1.95470116189143	0.0511889172227489
1ASY	B	rate~dist_active	dist_active	0.0342133564294567	0.00254143691503166	13.4622095976876	2.35879996170652e-35
1ASY	B	rate~wcnSC+RSA+dist_active	(Intercept)	-0.379474081844924	0.357654071838913	-1.06100870009342	0.289212922218356
1ASY	B	rate~wcnSC+RSA+dist_active	wcnSC	0.200179147385435	0.184951416789771	1.08233367908164	0.279641000974276
1ASY	B	rate~wcnSC+RSA+dist_active	RSA	2.062578127056	0.236631596418493	8.71641048056929	4.55651266105667e-17
1ASY	B	rate~wcnSC+RSA+dist_active	dist_active	0.0271056257830138	0.00315772764648462	8.58390235560355	1.24625876003312e-16
1ASY	B	rate~wcnSC+dist_active	(Intercept)	1.955446010598	0.254567449108655	7.68144559504687	8.71091937755286e-14
1ASY	B	rate~wcnSC+dist_active	wcnSC	-0.990853755217602	0.133894133799278	-7.40027757080829	6.00554045390914e-13
1ASY	B	rate~wcnSC+dist_active	dist_active	0.0184342962666182	0.00321936519552968	5.72606558964342	1.80026912513741e-08
1ASY	B	rate~RSA+dist_active	(Intercept)	0.00103283409960426	0.0657451614389325	0.0157096594943129	0.987472454469831
1ASY	B	rate~RSA+dist_active	RSA	1.87336017891082	0.159499278349377	11.7452580243485	3.21904209377274e-28
1ASY	B	rate~RSA+dist_active	dist_active	0.0248623273349494	0.00238272230559873	10.4344208624437	3.85315556201427e-23
1ASY	B	rate~RSA_mono	(Intercept)	0.492744722464724	0.055028003876973	8.9544357008908	7.19424154969019e-18
1ASY	B	rate~RSA_mono	RSA_mono	2.02914700585246	0.163792401378639	12.3885295579841	7.72280852913634e-31
1ASY	B	rate~wcnSC_mono	(Intercept)	3.14725619903561	0.150250250515455	20.9467617407524	5.656334986018e-70
1ASY	B	rate~wcnSC_mono	wcnSC_mono	-2.10569206159661	0.143266790971939	-14.6976982405437	9.44969725813005e-41
1ASY	B	rate~wcnSC_mono+RSA_mono	(Intercept)	2.71093935324922	0.317587868365719	8.53602931119345	1.77923304149722e-16
1ASY	B	rate~wcnSC_mono+RSA_mono	wcnSC_mono	-1.78280076131722	0.251745739487741	-7.08175147251711	5.00514741529142e-12
1ASY	B	rate~wcnSC_mono+RSA_mono	RSA_mono	0.428234618245726	0.274730717752471	1.55874312763074	0.119706773009039
1ASY	B	rate~wcnSC_mono+RSA_mono+dist_active	(Intercept)	0.301358084450208	0.415325614366944	0.725594747893289	0.468436487958306
1ASY	B	rate~wcnSC_mono+RSA_mono+dist_active	wcnSC_mono	-0.264853747022412	0.298226376950733	-0.888096317067775	0.374928255542904
1ASY	B	rate~wcnSC_mono+RSA_mono+dist_active	RSA_mono	1.3223557704625	0.278896615981043	4.7413833466964	2.7929916707461e-06
1ASY	B	rate~wcnSC_mono+RSA_mono+dist_active	dist_active	0.0254752070384967	0.00306435708650279	8.31339374601748	9.39265402457397e-16
1ASY	B	rate~wcnSC_mono+dist_active	(Intercept)	1.97826788047773	0.222486723064711	8.89162217514591	1.17817301852336e-17
1ASY	B	rate~wcnSC_mono+dist_active	wcnSC_mono	-1.44749603617733	0.167040371079992	-8.66554610013502	6.67938944338881e-17
1ASY	B	rate~wcnSC_mono+dist_active	dist_active	0.0198722251871336	0.00288901689674215	6.87854238912304	1.86389630912805e-11
1ASY	B	rate~RSA_mono+dist_active	(Intercept)	-0.06224917075817	0.069755857111105	-0.892386293225835	0.372626637402853
1ASY	B	rate~RSA_mono+dist_active	RSA_mono	1.52951562427749	0.152845144090076	10.0069624938565	1.45423946640251e-21
1ASY	B	rate~RSA_mono+dist_active	dist_active	0.0271414243803744	0.00242234049807373	11.204628086744	4.40726706384903e-26
1AT1	A	rate~RSA	(Intercept)	0.419887137437645	0.0620740134035844	6.76429820491354	6.74444082152915e-11
1AT1	A	rate~RSA	RSA	3.53562200795206	0.243450048744244	14.5229874719245	9.17266434043968e-37
1AT1	A	rate~wcnSC	(Intercept)	5.31819767800594	0.247260292927271	21.5084986555857	2.69767906898165e-63
1AT1	A	rate~wcnSC	wcnSC	-2.09989048092156	0.118375322559711	-17.73925878734	5.29690630046097e-49
1AT1	A	rate~wcnSC+RSA	(Intercept)	3.85517756114857	0.344709561880589	11.183842827325	1.3826767632633e-24
1AT1	A	rate~wcnSC+RSA	wcnSC	-1.51934913573728	0.150583140886655	-10.0897691918972	7.31157627321496e-21
1AT1	A	rate~wcnSC+RSA	RSA	1.64069472816597	0.282709985151239	5.80345518142295	1.61819739344767e-08
1AT1	A	rate~dist_active	(Intercept)	-0.81492626793311	0.126525235482873	-6.44082000577208	4.56262551464628e-10
1AT1	A	rate~dist_active	dist_active	0.111893767305908	0.00725859920113535	15.4153389938387	3.89193132222583e-40
1AT1	A	rate~wcnSC+RSA+dist_active	(Intercept)	2.72500725739052	0.727155429930989	3.74748938840921	0.000213473272842451
1AT1	A	rate~wcnSC+RSA+dist_active	wcnSC	-1.15730947053598	0.254303106234543	-4.55090575837717	7.7141794549998e-06
1AT1	A	rate~wcnSC+RSA+dist_active	RSA	1.62832927770453	0.281830817374267	5.77768355098705	1.86334231703084e-08
1AT1	A	rate~wcnSC+RSA+dist_active	dist_active	0.02390269832483	0.0135546166753407	1.7634359493408	0.0788249642368465
1AT1	A	rate~wcnSC+dist_active	(Intercept)	4.08397244032775	0.723441784063837	5.64519845313134	3.75601294196028e-08
1AT1	A	rate~wcnSC+dist_active	wcnSC	-1.703605859748	0.248209749474196	-6.86357350328461	3.72045548324e-11
1AT1	A	rate~wcnSC+dist_active	dist_active	0.0258512088827901	0.0142471419169127	1.81448384760612	0.070579204595679
1AT1	A	rate~RSA+dist_active	(Intercept)	-0.540880554462492	0.120990259553508	-4.47044709597707	1.09965394742695e-05
1AT1	A	rate~RSA+dist_active	RSA	2.10520941721583	0.269893978590255	7.80013480927595	9.74161115385625e-14
1AT1	A	rate~RSA+dist_active	dist_active	0.0737027601467526	0.00825158377541116	8.93195320471435	3.94097576144399e-17
1AT1	A	rate~RSA_mono	(Intercept)	0.472271061316566	0.0751330070746806	6.28580007249196	1.11358568583125e-09
1AT1	A	rate~RSA_mono	RSA_mono	2.42477466596285	0.242081834915639	10.0163428900307	1.25733199296327e-20
1AT1	A	rate~wcnSC_mono	(Intercept)	3.59854530257221	0.227806031659764	15.7965321477825	1.38554976878721e-41
1AT1	A	rate~wcnSC_mono	wcnSC_mono	-2.5652768869685	0.219111909334471	-11.7076104843422	1.94577091137071e-26
1AT1	A	rate~wcnSC_mono+RSA_mono	(Intercept)	3.21532906163037	0.520133204581339	6.18174158717366	2.01601634308889e-09
1AT1	A	rate~wcnSC_mono+RSA_mono	wcnSC_mono	-2.2662815039366	0.425590309449808	-5.32503079514755	1.95405945780263e-07
1AT1	A	rate~wcnSC_mono+RSA_mono	RSA_mono	0.369156012206854	0.450379703188573	0.81965508124217	0.413048643689226
1AT1	A	rate~wcnSC_mono+RSA_mono+dist_active	(Intercept)	-1.32311426557049	0.606172639788903	-2.18273504728168	0.0298152242386646
1AT1	A	rate~wcnSC_mono+RSA_mono+dist_active	wcnSC_mono	0.373680788321116	0.43469296149514	0.859643061704587	0.390658786944426
1AT1	A	rate~wcnSC_mono+RSA_mono+dist_active	RSA_mono	1.66403231469615	0.40044323453079	4.15547616042493	4.21719866950925e-05
1AT1	A	rate~wcnSC_mono+RSA_mono+dist_active	dist_active	0.0975597089171245	0.0089223317930161	10.9343287360697	1.03591025549433e-23
1AT1	A	rate~wcnSC_mono+dist_active	(Intercept)	0.763295309565587	0.34852085657507	2.19009937329583	0.0292691005871842
1AT1	A	rate~wcnSC_mono+dist_active	wcnSC_mono	-1.15292262317513	0.238447972102643	-4.83511188209579	2.1074790826964e-06
1AT1	A	rate~wcnSC_mono+dist_active	dist_active	0.0865950693500343	0.00874615958175625	9.90092491916845	3.07979783882124e-20
1AT1	A	rate~RSA_mono+dist_active	(Intercept)	-0.812171005741823	0.119001578016274	-6.82487593257594	4.70358857765311e-11
1AT1	A	rate~RSA_mono+dist_active	RSA_mono	1.37310670833112	0.213971104537799	6.41725298047689	5.25162145907493e-10
1AT1	A	rate~RSA_mono+dist_active	dist_active	0.0932996115981523	0.00741637724492925	12.5802138317523	1.49171490575263e-29
1AUG	A	rate~RSA	(Intercept)	0.532565188321512	0.0741140725970601	7.18574988068645	1.17472901436165e-11
1AUG	A	rate~RSA	RSA	2.38126172409523	0.257744826080856	9.23883423890037	2.98582730289952e-17
1AUG	A	rate~wcnSC	(Intercept)	4.32331295861858	0.26626628844446	16.2368018267561	7.77594058611495e-39
1AUG	A	rate~wcnSC	wcnSC	-2.37920595170164	0.187463399562749	-12.691575834275	1.04310717646852e-27
1AUG	A	rate~wcnSC+RSA	(Intercept)	3.66681352366572	0.414086496167654	8.85518740070459	3.80042891263793e-16
1AUG	A	rate~wcnSC+RSA	wcnSC	-2.00183316632495	0.261139068884153	-7.66577431281648	6.7865370838984e-13
1AUG	A	rate~wcnSC+RSA	RSA	0.659098255661414	0.320099421870316	2.05904231819713	0.0407419905986213
1AUG	A	rate~dist_active	(Intercept)	-0.552244328539699	0.133178172996181	-4.14665794037839	4.91261148944931e-05
1AUG	A	rate~dist_active	dist_active	0.109908062804824	0.00878023722531786	12.517664384728	3.64242398337017e-27
1AUG	A	rate~wcnSC+RSA+dist_active	(Intercept)	0.919705930458698	0.666802783378513	1.37927728165559	0.169304821640029
1AUG	A	rate~wcnSC+RSA+dist_active	wcnSC	-0.745604507333459	0.349063187463065	-2.1360158679361	0.0338581845018033
1AUG	A	rate~wcnSC+RSA+dist_active	RSA	0.9154190472457	0.306604747084	2.98566495121781	0.00317228268118982
1AUG	A	rate~wcnSC+RSA+dist_active	dist_active	0.0667042779885407	0.0131111564264318	5.08759683883159	8.14377546115983e-07
1AUG	A	rate~wcnSC+dist_active	(Intercept)	2.07180421133747	0.554104323245511	3.73901470250666	0.000239083772588648
1AUG	A	rate~wcnSC+dist_active	wcnSC	-1.37672439199943	0.283041186157584	-4.86404261757486	2.27421229871681e-06
1AUG	A	rate~wcnSC+dist_active	dist_active	0.0602718587670175	0.0131778484558956	4.57372529125214	8.24378822208071e-06
1AUG	A	rate~RSA+dist_active	(Intercept)	-0.479404624281217	0.125924079368442	-3.80709254882479	0.000185215401232576
1AUG	A	rate~RSA+dist_active	RSA	1.31201665740495	0.246083496653014	5.33159141206018	2.53814639554267e-07
1AUG	A	rate~RSA+dist_active	dist_active	0.0865148689767418	0.00934682957215073	9.25606573960827	2.73758932999891e-17
1AUG	A	rate~RSA_mono	(Intercept)	0.556278889252538	0.0813725195790428	6.83620087137876	8.86054206296247e-11
1AUG	A	rate~RSA_mono	RSA_mono	1.8948891229629	0.248572216125863	7.62309300892838	8.66230682587677e-13
1AUG	A	rate~wcnSC_mono	(Intercept)	3.18121411154104	0.256705012299034	12.3924892741684	8.94691939122122e-27
1AUG	A	rate~wcnSC_mono	wcnSC_mono	-2.38461815848956	0.27410867143354	-8.69953564773571	1.01833329668067e-15
1AUG	A	rate~wcnSC_mono+RSA_mono	(Intercept)	2.63866989213691	0.542712610447451	4.86200217452365	2.29535186279391e-06
1AUG	A	rate~wcnSC_mono+RSA_mono	wcnSC_mono	-1.91760828092386	0.494476512155031	-3.87805736730857	0.00014140945993818
1AUG	A	rate~wcnSC_mono+RSA_mono	RSA_mono	0.49267986381135	0.434301678162752	1.13441851271577	0.257931005290863
1AUG	A	rate~wcnSC_mono+RSA_mono+dist_active	(Intercept)	-0.748770581699918	0.604432266902685	-1.23879981711908	0.216829326273397
1AUG	A	rate~wcnSC_mono+RSA_mono+dist_active	wcnSC_mono	0.179855946861728	0.486235948389595	0.369894384521359	0.711841179709338
1AUG	A	rate~wcnSC_mono+RSA_mono+dist_active	RSA_mono	1.00296945177739	0.376189574890019	2.66612771518352	0.00828201157096558
1AUG	A	rate~wcnSC_mono+RSA_mono+dist_active	dist_active	0.0955450183200516	0.0109113524995637	8.75647801900561	7.37787679853249e-16
1AUG	A	rate~wcnSC_mono+dist_active	(Intercept)	0.488978501782853	0.392722825604625	1.24509824716716	0.214503305359701
1AUG	A	rate~wcnSC_mono+dist_active	wcnSC_mono	-0.846971235708932	0.301153795295156	-2.81242092558996	0.00539012608750007
1AUG	A	rate~wcnSC_mono+dist_active	dist_active	0.0910385115806298	0.0109375249924877	8.32350203936979	1.15066205037239e-14
1AUG	A	rate~RSA_mono+dist_active	(Intercept)	-0.530366019063652	0.128981196729986	-4.11196385604903	5.65690679637817e-05
1AUG	A	rate~RSA_mono+dist_active	RSA_mono	0.892751118904223	0.229153082011267	3.89587218757253	0.000132068172832063
1AUG	A	rate~RSA_mono+dist_active	dist_active	0.0935567528907826	0.00947568423760793	9.87335062511542	4.37107216888003e-19
1AUK	A	rate~RSA	(Intercept)	0.613324689452119	0.0381324851233369	16.0840471704995	7.74233349184402e-47
1AUK	A	rate~RSA	RSA	2.19027624528099	0.139041160806809	15.7527183502465	2.4641573858897e-45
1AUK	A	rate~wcnSC	(Intercept)	2.98376412181657	0.174948836324989	17.0550669812622	2.72459982891767e-51
1AUK	A	rate~wcnSC	wcnSC	-0.948416473484451	0.0822466736818857	-11.5313657200624	2.59443425974465e-27
1AUK	A	rate~wcnSC+RSA	(Intercept)	1.28135206984752	0.233146196355541	5.4959166817952	6.33939762438293e-08
1AUK	A	rate~wcnSC+RSA	wcnSC	-0.289610089689641	0.0997358260043795	-2.90377190716728	0.00385795760905406
1AUK	A	rate~wcnSC+RSA	RSA	1.83760199126949	0.183813773160941	9.99708541786227	1.72022778278662e-21
1AUK	A	rate~dist_active	(Intercept)	0.12605801031206	0.0855328369107004	1.47379667113894	0.141194578380466
1AUK	A	rate~dist_active	dist_active	0.049050563059491	0.00444934348016883	11.0242248723018	2.45988327697671e-25
1AUK	A	rate~wcnSC+RSA+dist_active	(Intercept)	0.591640390505931	0.275970244137853	2.14385573471607	0.0325504044855098
1AUK	A	rate~wcnSC+RSA+dist_active	wcnSC	-0.128731164158214	0.104243694284621	-1.23490600598569	0.21747470798453
1AUK	A	rate~wcnSC+RSA+dist_active	RSA	1.67228642494726	0.18403793295292	9.086639901433	2.75098645953568e-18
1AUK	A	rate~wcnSC+RSA+dist_active	dist_active	0.0214620497998997	0.00480827919608553	4.46356147899485	1.00742695314045e-05
1AUK	A	rate~wcnSC+dist_active	(Intercept)	1.7955923853977	0.26196459011973	6.85433242934487	2.22375548004497e-11
1AUK	A	rate~wcnSC+dist_active	wcnSC	-0.638079391798183	0.0951080327163498	-6.70899579745478	5.56693705071475e-11
1AUK	A	rate~wcnSC+dist_active	dist_active	0.0302546611386419	0.00509671952759273	5.93610477775922	5.62238836476485e-09
1AUK	A	rate~RSA+dist_active	(Intercept)	0.264224822969746	0.0766158717900369	3.44869563964298	0.000613236315245467
1AUK	A	rate~RSA+dist_active	RSA	1.79449535376872	0.155251268776977	11.5586517772461	2.05338529187862e-27
1AUK	A	rate~RSA+dist_active	dist_active	0.0235150614904608	0.00451421077957441	5.20911907721724	2.82810400164405e-07
1AUK	A	rate~RSA_mono	(Intercept)	0.563824198295037	0.0374432132589076	15.0581146547541	3.23376813977472e-42
1AUK	A	rate~RSA_mono	RSA_mono	2.16927551750913	0.123445276792384	17.5727704929328	1.08415381486486e-53
1AUK	A	rate~wcnSC_mono	(Intercept)	3.26908325778638	0.118150723420261	27.668753632242	2.65889444930572e-101
1AUK	A	rate~wcnSC_mono	wcnSC_mono	-1.82385928898647	0.0925093184352206	-19.7154115913591	9.28861649588514e-64
1AUK	A	rate~wcnSC_mono+RSA_mono	(Intercept)	2.46067807132861	0.237449362268703	10.362959276109	7.83863440684825e-23
1AUK	A	rate~wcnSC_mono+RSA_mono	wcnSC_mono	-1.30361899184542	0.161389416057633	-8.07747511385685	5.45455914936065e-15
1AUK	A	rate~wcnSC_mono+RSA_mono	RSA_mono	0.801555226755964	0.205193257660139	3.9063429076387	0.000107236760244912
1AUK	A	rate~wcnSC_mono+RSA_mono+dist_active	(Intercept)	3.39479905842394	0.4115800500818	8.24821090757252	1.5844216152915e-15
1AUK	A	rate~wcnSC_mono+RSA_mono+dist_active	wcnSC_mono	-1.77419393518754	0.233592595209437	-7.59524904287661	1.64018415257585e-13
1AUK	A	rate~wcnSC_mono+RSA_mono+dist_active	RSA_mono	0.605227984943518	0.215755335246732	2.80515883536041	0.00523504404064434
1AUK	A	rate~wcnSC_mono+RSA_mono+dist_active	dist_active	-0.0173539435979949	0.00626690793568349	-2.76913970591179	0.00583990831463043
1AUK	A	rate~wcnSC_mono+dist_active	(Intercept)	4.25023696445522	0.278393292372594	15.2670235989983	3.90904632310641e-43
1AUK	A	rate~wcnSC_mono+dist_active	wcnSC_mono	-2.28123811725178	0.14902583003187	-15.3076692595097	2.57150774977191e-43
1AUK	A	rate~wcnSC_mono+dist_active	dist_active	-0.0231307115999387	0.00596135494906934	-3.88010977329069	0.00011908901654422
1AUK	A	rate~RSA_mono+dist_active	(Intercept)	0.315577974978577	0.0750747329422886	4.20351778302252	3.13851018504144e-05
1AUK	A	rate~RSA_mono+dist_active	RSA_mono	1.87326764639184	0.144558555686118	12.9585387561515	4.08322801168691e-33
1AUK	A	rate~RSA_mono+dist_active	dist_active	0.0172734810902605	0.00454819625304746	3.79787505402534	0.000164788227704718
1AUO	A	rate~RSA	(Intercept)	0.456615212675182	0.0706169250580814	6.46608744716119	6.60768813303809e-10
1AUO	A	rate~RSA	RSA	2.45795312239691	0.224194845255667	10.9634684936396	1.59526075684167e-22
1AUO	A	rate~wcnSC	(Intercept)	3.75138989787098	0.215760063634226	17.386859433962	6.24946690785431e-43
1AUO	A	rate~wcnSC	wcnSC	-2.52936043717192	0.193605488974618	-13.0645078843996	3.94605294254814e-29
1AUO	A	rate~wcnSC+RSA	(Intercept)	3.03448469182653	0.431708706167915	7.02900971991576	2.71606636079194e-11
1AUO	A	rate~wcnSC+RSA	wcnSC	-2.01000848304589	0.332720365195985	-6.04113451805668	6.65958729365711e-09
1AUO	A	rate~wcnSC+RSA	RSA	0.687396126622297	0.359259325337482	1.91337030980774	0.0570290118565267
1AUO	A	rate~dist_active	(Intercept)	-0.0293252576548033	0.125433714771024	-0.233790872799516	0.815368764242832
1AUO	A	rate~dist_active	dist_active	0.0651818726769524	0.00718714907448796	9.0692250851352	7.49946974707299e-17
1AUO	A	rate~wcnSC+RSA+dist_active	(Intercept)	1.76191607764063	0.716527809132525	2.4589639860227	0.0147275109429652
1AUO	A	rate~wcnSC+RSA+dist_active	wcnSC	-1.23674303177841	0.480321162422741	-2.57482519724985	0.0107034212671498
1AUO	A	rate~wcnSC+RSA+dist_active	RSA	1.05451749183208	0.392760947120727	2.68488376851769	0.00782388672182619
1AUO	A	rate~wcnSC+RSA+dist_active	dist_active	0.0221804783080344	0.0100180832218799	2.21404412568576	0.0278811536395144
1AUO	A	rate~wcnSC+dist_active	(Intercept)	3.31718516055194	0.427780309268427	7.75441292803976	3.50913654591402e-13
1AUO	A	rate~wcnSC+dist_active	wcnSC	-2.2873441289267	0.282544806878725	-8.09550936078072	4.19545188068883e-14
1AUO	A	rate~wcnSC+dist_active	dist_active	0.0108250057138288	0.00921171588568419	1.17513456213427	0.241240656588314
1AUO	A	rate~RSA+dist_active	(Intercept)	-0.0617120528548954	0.109992010629201	-0.561059412423466	0.575341312268638
1AUO	A	rate~RSA+dist_active	RSA	1.87838369625078	0.23073576315138	8.14084332049737	3.15251448224984e-14
1AUO	A	rate~RSA+dist_active	dist_active	0.0409365981373411	0.00696689801219456	5.87587159531938	1.58573290945807e-08
1AUO	A	rate~RSA_mono	(Intercept)	0.472856754500483	0.073438993034958	6.43876958219451	7.68587247837488e-10
1AUO	A	rate~RSA_mono	RSA_mono	2.21775512313071	0.219404747141494	10.1080544155249	6.45892815054943e-20
1AUO	A	rate~wcnSC_mono	(Intercept)	3.11417436275495	0.208377381989087	14.9448770928413	3.773492627418e-35
1AUO	A	rate~wcnSC_mono	wcnSC_mono	-2.33072264137788	0.222701107531593	-10.4656984745675	5.34499679813799e-21
1AUO	A	rate~wcnSC_mono+RSA_mono	(Intercept)	2.06018512814081	0.490009479946408	4.20437810379941	3.84087014835294e-05
1AUO	A	rate~wcnSC_mono+RSA_mono	wcnSC_mono	-1.43371973018814	0.437807984700266	-3.27476834660678	0.00123247595442283
1AUO	A	rate~wcnSC_mono+RSA_mono	RSA_mono	1.01108541836185	0.426425089165721	2.37107394487503	0.018619743283158
1AUO	A	rate~wcnSC_mono+RSA_mono+dist_active	(Intercept)	0.757986092021957	0.498144277012145	1.52161959295876	0.129580643948295
1AUO	A	rate~wcnSC_mono+RSA_mono+dist_active	wcnSC_mono	-0.770575625337268	0.417688912269655	-1.8448553521569	0.0664405167483518
1AUO	A	rate~wcnSC_mono+RSA_mono+dist_active	RSA_mono	1.09725427300945	0.393593225280957	2.78778749869538	0.00578462235803145
1AUO	A	rate~wcnSC_mono+RSA_mono+dist_active	dist_active	0.0430726936184336	0.00692581114175097	6.21915509055363	2.58739332359147e-09
1AUO	A	rate~wcnSC_mono+dist_active	(Intercept)	1.92093155244629	0.276518365331663	6.94684980558986	4.37625763972079e-11
1AUO	A	rate~wcnSC_mono+dist_active	wcnSC_mono	-1.75328274505294	0.227565402146701	-7.70452242965599	4.76831296142452e-13
1AUO	A	rate~wcnSC_mono+dist_active	dist_active	0.0423930180961676	0.0070296755183916	6.03057964556907	7.0423727161355e-09
1AUO	A	rate~RSA_mono+dist_active	(Intercept)	-0.138162699322182	0.111020249820198	-1.2444819710453	0.214677137766819
1AUO	A	rate~RSA_mono+dist_active	RSA_mono	1.71005803737181	0.212315176407291	8.05433726551586	5.43503175341101e-14
1AUO	A	rate~RSA_mono+dist_active	dist_active	0.0463344877299862	0.00673365733318386	6.88102845709822	6.39763865027062e-11
1AVQ	A	rate~RSA	(Intercept)	0.583344411181915	0.0576888622397425	10.1119070221503	4.53503851591236e-20
1AVQ	A	rate~RSA	RSA	1.67939507139084	0.17251262004514	9.73491139924376	6.29982975351688e-19
1AVQ	A	rate~wcnSC	(Intercept)	3.10015564223707	0.206285599456478	15.0284636950198	7.45574397282929e-36
1AVQ	A	rate~wcnSC	wcnSC	-1.85051788166089	0.178663318997974	-10.3575702726192	8.00835947627386e-21
1AVQ	A	rate~wcnSC+RSA	(Intercept)	2.16198579119657	0.380052996023051	5.68864293616947	3.96050553348997e-08
1AVQ	A	rate~wcnSC+RSA	wcnSC	-1.19608107366716	0.284846114030427	-4.19904297356642	3.86256315704211e-05
1AVQ	A	rate~wcnSC+RSA	RSA	0.787785509360278	0.26982829165731	2.91958083609998	0.00386124391300561
1AVQ	A	rate~dist_active	(Intercept)	0.163877489513151	0.114172879745081	1.43534515271095	0.152571281308028
1AVQ	A	rate~dist_active	dist_active	0.0429798095322961	0.0054802744347002	7.84263818252514	1.73585808884588e-13
1AVQ	A	rate~wcnSC+RSA+dist_active	(Intercept)	0.935702199102677	0.504242991382538	1.85565732215169	0.0648159901664522
1AVQ	A	rate~wcnSC+RSA+dist_active	wcnSC	-0.546417057185239	0.331556781720007	-1.64803462728347	0.100747476549262
1AVQ	A	rate~wcnSC+RSA+dist_active	RSA	0.995325256274166	0.269291427334366	3.69608964580339	0.000275315367346527
1AVQ	A	rate~wcnSC+RSA+dist_active	dist_active	0.0224885404876126	0.00627405880649375	3.58436877645083	0.000414639986648639
1AVQ	A	rate~wcnSC+dist_active	(Intercept)	2.33811732451173	0.34131886600065	6.8502434451053	6.96632644442572e-11
1AVQ	A	rate~wcnSC+dist_active	wcnSC	-1.47907799050861	0.221040081131058	-6.69144701241603	1.73367989184252e-10
1AVQ	A	rate~wcnSC+dist_active	dist_active	0.017502484507034	0.00629735225445687	2.77934023694591	0.00590759102799516
1AVQ	A	rate~RSA+dist_active	(Intercept)	0.121813092831549	0.102215135921252	1.19173243506123	0.23462166869551
1AVQ	A	rate~RSA+dist_active	RSA	1.33308838185698	0.175346747583892	7.60258402408738	7.80212553738881e-13
1AVQ	A	rate~RSA+dist_active	dist_active	0.0281409436321113	0.00527360364467102	5.33618859668146	2.31183678453613e-07
1AVQ	A	rate~RSA_mono	(Intercept)	0.562635207144018	0.0604015069849181	9.31492002814606	1.12767190809091e-17
1AVQ	A	rate~RSA_mono	RSA_mono	1.59524210661636	0.16829098334964	9.47907056495175	3.67449428847911e-18
1AVQ	A	rate~wcnSC_mono	(Intercept)	2.55549973383058	0.162602242297425	15.7162637963883	4.15535034037326e-38
1AVQ	A	rate~wcnSC_mono	wcnSC_mono	-1.88756327645199	0.191689072762928	-9.84700509656299	2.89240144999802e-19
1AVQ	A	rate~wcnSC_mono+RSA_mono	(Intercept)	1.78564695565241	0.398594252642175	4.47986127199734	1.18850957308307e-05
1AVQ	A	rate~wcnSC_mono+RSA_mono	wcnSC_mono	-1.18672016941427	0.382465053281938	-3.10281987656392	0.00216234429316865
1AVQ	A	rate~wcnSC_mono+RSA_mono	RSA_mono	0.701405915296617	0.332063295388622	2.11226571872614	0.0357662410921137
1AVQ	A	rate~wcnSC_mono+RSA_mono+dist_active	(Intercept)	0.760861205337606	0.465039761642745	1.63612075373916	0.103218577434969
1AVQ	A	rate~wcnSC_mono+RSA_mono+dist_active	wcnSC_mono	-0.553134842063106	0.403713264908787	-1.37011807671982	0.172021703393167
1AVQ	A	rate~wcnSC_mono+RSA_mono+dist_active	RSA_mono	0.858342180927089	0.324188665069912	2.64766252929289	0.00868097742578467
1AVQ	A	rate~wcnSC_mono+RSA_mono+dist_active	dist_active	0.0236269475323604	0.00597212529657807	3.95620425879181	0.000102211688026107
1AVQ	A	rate~wcnSC_mono+dist_active	(Intercept)	1.77277896177322	0.268450163943203	6.60375443893673	2.85189336381481e-10
1AVQ	A	rate~wcnSC_mono+dist_active	wcnSC_mono	-1.44983137782194	0.222651138750342	-6.51167286167635	4.78811743174954e-10
1AVQ	A	rate~wcnSC_mono+dist_active	dist_active	0.0216921375390537	0.00600588946531146	3.61181098392538	0.000374963190673448
1AVQ	A	rate~RSA_mono+dist_active	(Intercept)	0.139728392360945	0.103847972186496	1.34550910739029	0.179815249501014
1AVQ	A	rate~RSA_mono+dist_active	RSA_mono	1.23096175557598	0.176795191120328	6.96264274936176	3.62474583760049e-11
1AVQ	A	rate~RSA_mono+dist_active	dist_active	0.0268728860746594	0.00549279951249396	4.89238429575559	1.89773597513708e-06
1AX4	A	rate~RSA	(Intercept)	0.485409810564554	0.0415344879499601	11.6869097110181	8.00861396391489e-28
1AX4	A	rate~RSA	RSA	3.21908404167282	0.163275418209574	19.7156686350724	3.10029185618706e-63
1AX4	A	rate~wcnSC	(Intercept)	3.68537474582035	0.151379323992023	24.3452979484474	7.65474250416271e-85
1AX4	A	rate~wcnSC	wcnSC	-1.38844491131867	0.0763323719029755	-18.1894637452573	3.7687595854958e-56
1AX4	A	rate~wcnSC+RSA	(Intercept)	2.04671312442837	0.223370283222276	9.16287115234431	1.66856696041866e-18
1AX4	A	rate~wcnSC+RSA	wcnSC	-0.713559776735633	0.100479628896171	-7.10153674505488	4.70103777120989e-12
1AX4	A	rate~wcnSC+RSA	RSA	2.08546530715267	0.222629598392446	9.36742159268716	3.31600988552842e-19
1AX4	A	rate~dist_active	(Intercept)	-0.195929974902468	0.116961770515623	-1.67516252565873	0.0945790070191888
1AX4	A	rate~dist_active	dist_active	0.0606469535158444	0.00558933705997164	10.8504734756777	1.37598222847499e-24
1AX4	A	rate~wcnSC+RSA+dist_active	(Intercept)	1.22473825462896	0.254463718486047	4.81301720306392	2.01964099285097e-06
1AX4	A	rate~wcnSC+RSA+dist_active	wcnSC	-0.565877664071961	0.099833693566062	-5.66820322737542	2.55037622413784e-08
1AX4	A	rate~wcnSC+RSA+dist_active	RSA	1.99336496183006	0.215030916269246	9.27013192528142	7.22333282176953e-19
1AX4	A	rate~wcnSC+RSA+dist_active	dist_active	0.0279452503124983	0.00461647371532707	6.05337580927142	2.94640899912886e-09
1AX4	A	rate~wcnSC+dist_active	(Intercept)	2.69412471484109	0.216628906160613	12.4365892003518	8.04689275996758e-31
1AX4	A	rate~wcnSC+dist_active	wcnSC	-1.19172616649046	0.0800336283349334	-14.8903178736717	3.17725018416945e-41
1AX4	A	rate~wcnSC+dist_active	dist_active	0.0309732721164928	0.00501118752556721	6.18082479621174	1.40454036846306e-09
1AX4	A	rate~RSA+dist_active	(Intercept)	-0.127575669385701	0.0914369271787646	-1.39523137229102	0.163617839823298
1AX4	A	rate~RSA+dist_active	RSA	2.81760267533578	0.163668437574274	17.2153086880733	1.18879752327868e-51
1AX4	A	rate~RSA+dist_active	dist_active	0.03433978431071	0.00462517537645705	7.42453669659868	5.51245478706734e-13
1AX4	A	rate~RSA_mono	(Intercept)	0.543498251144297	0.0516322604046946	10.5263307646101	2.26597309274276e-23
1AX4	A	rate~RSA_mono	RSA_mono	2.22165371400724	0.172245487930843	12.8981823599306	1.00237141240538e-32
1AX4	A	rate~wcnSC_mono	(Intercept)	3.29129263835107	0.152848834371378	21.5329914152579	9.98911889450924e-72
1AX4	A	rate~wcnSC_mono	wcnSC_mono	-1.94444199784773	0.126138146520441	-15.4151781319589	1.4794004148032e-43
1AX4	A	rate~wcnSC_mono+RSA_mono	(Intercept)	2.79504530283841	0.304170413458	9.18907684367648	1.35837304628785e-18
1AX4	A	rate~wcnSC_mono+RSA_mono	wcnSC_mono	-1.61492879031978	0.21534134855014	-7.4993901598223	3.32021939328973e-13
1AX4	A	rate~wcnSC_mono+RSA_mono	RSA_mono	0.525385653988569	0.278676709454583	1.88528727433604	0.0600196834134142
1AX4	A	rate~wcnSC_mono+RSA_mono+dist_active	(Intercept)	1.57465910386842	0.354561989131265	4.44113907338628	1.12194912781307e-05
1AX4	A	rate~wcnSC_mono+RSA_mono+dist_active	wcnSC_mono	-1.16201811411886	0.22020455074783	-5.27699409559232	2.02707839746373e-07
1AX4	A	rate~wcnSC_mono+RSA_mono+dist_active	RSA_mono	0.663483907066398	0.26926876491209	2.46402105822786	0.0141035437133504
1AX4	A	rate~wcnSC_mono+RSA_mono+dist_active	dist_active	0.0333835825642103	0.0054672440987839	6.10610793317898	2.1732452740657e-09
1AX4	A	rate~wcnSC_mono+dist_active	(Intercept)	2.2382878748374	0.231866045604988	9.65336631759616	3.33174724776231e-20
1AX4	A	rate~wcnSC_mono+dist_active	wcnSC_mono	-1.59055941374094	0.135804019164306	-11.7121674566683	6.46704179447823e-28
1AX4	A	rate~wcnSC_mono+dist_active	dist_active	0.0322520928524979	0.00547780920852512	5.88777221417349	7.54756438504054e-09
1AX4	A	rate~RSA_mono+dist_active	(Intercept)	-0.216875624489662	0.105182682929376	-2.06189477630345	0.0397776815378479
1AX4	A	rate~RSA_mono+dist_active	RSA_mono	1.78574669796637	0.169897800254245	10.5107111174723	2.61868003678991e-23
1AX4	A	rate~RSA_mono+dist_active	dist_active	0.0431015818837258	0.00529552215100587	8.13925060733411	3.73861323841812e-15
1AZY	A	rate~RSA	(Intercept)	0.366323181664319	0.05623060504618	6.51465836733346	2.00416601851208e-10
1AZY	A	rate~RSA	RSA	3.06874879600285	0.189972653215484	16.1536344524388	2.20683203266453e-46
1AZY	A	rate~wcnSC	(Intercept)	4.7143621391436	0.169592643939821	27.7981522642955	9.39303860367309e-99
1AZY	A	rate~wcnSC	wcnSC	-2.81732649404568	0.1259038544526	-22.3768089253086	1.63620241975309e-74
1AZY	A	rate~wcnSC+RSA	(Intercept)	4.2301031151256	0.314700201847162	13.4416917761622	1.02216236882054e-34
1AZY	A	rate~wcnSC+RSA	wcnSC	-2.52565528525391	0.203264930442173	-12.4254355129521	1.44816481122795e-30
1AZY	A	rate~wcnSC+RSA	RSA	0.482919779452615	0.264646427828051	1.82477346630344	0.0687177891730899
1AZY	A	rate~dist_active	(Intercept)	-0.427216328812264	0.104953006088698	-4.07054876018713	5.56518885618754e-05
1AZY	A	rate~dist_active	dist_active	0.072983295983625	0.00492859894619212	14.8081223042123	1.63229680948945e-40
1AZY	A	rate~wcnSC+RSA+dist_active	(Intercept)	2.9863159900451	0.547423293105669	5.45522272737607	8.21380942868336e-08
1AZY	A	rate~wcnSC+RSA+dist_active	wcnSC	-1.90807848145551	0.300879138386223	-6.34167756425242	5.68986748387167e-10
1AZY	A	rate~wcnSC+RSA+dist_active	RSA	0.816765166666512	0.289048399452344	2.82570382058515	0.00493442708532502
1AZY	A	rate~wcnSC+RSA+dist_active	dist_active	0.0184418370615609	0.00666598365657866	2.76655899738978	0.00590600339955479
1AZY	A	rate~wcnSC+dist_active	(Intercept)	4.19295452384625	0.345252692612249	12.1445961568657	1.91327227489764e-29
1AZY	A	rate~wcnSC+dist_active	wcnSC	-2.57874353969222	0.186393222404113	-13.8349640959656	2.3281523235638e-36
1AZY	A	rate~wcnSC+dist_active	dist_active	0.0105781584006134	0.00610550427294275	1.73256096920474	0.0838792570807349
1AZY	A	rate~RSA+dist_active	(Intercept)	-0.441208333916643	0.0907537973001642	-4.86159639642808	1.6268445994984e-06
1AZY	A	rate~RSA+dist_active	RSA	2.26274318357995	0.185450088344685	12.2013594265554	1.13813091736339e-29
1AZY	A	rate~RSA+dist_active	dist_active	0.0498055423463996	0.00466567933321425	10.6748747158515	8.54286491978756e-24
1AZY	A	rate~RSA_mono	(Intercept)	0.388068621389125	0.059362321185893	6.53728852977108	1.74650568521286e-10
1AZY	A	rate~RSA_mono	RSA_mono	2.81626178349538	0.193931885156898	14.5219120683374	2.76025326027328e-39
1AZY	A	rate~wcnSC_mono	(Intercept)	3.72972263126634	0.171534364472201	21.7432969932435	1.24349811410275e-71
1AZY	A	rate~wcnSC_mono	wcnSC_mono	-2.38066897051365	0.145457188830093	-16.3668017350073	2.52100859092526e-47
1AZY	A	rate~wcnSC_mono+RSA_mono	(Intercept)	2.71142265301089	0.323360995508546	8.38512588306042	7.03915363394705e-16
1AZY	A	rate~wcnSC_mono+RSA_mono	wcnSC_mono	-1.70128226431247	0.233189860590227	-7.29569570480619	1.40985260552972e-12
1AZY	A	rate~wcnSC_mono+RSA_mono	RSA_mono	1.10132602157815	0.298088232526215	3.69463098977344	0.000248145838611012
1AZY	A	rate~wcnSC_mono+RSA_mono+dist_active	(Intercept)	0.710557528952308	0.366940265492298	1.93643924031886	0.0534597945427394
1AZY	A	rate~wcnSC_mono+RSA_mono+dist_active	wcnSC_mono	-0.800228640899402	0.234772706987377	-3.40852499921308	0.000713850591215024
1AZY	A	rate~wcnSC_mono+RSA_mono+dist_active	RSA_mono	1.34601860383563	0.274229065957987	4.90837322124653	1.2999531414464e-06
1AZY	A	rate~wcnSC_mono+RSA_mono+dist_active	dist_active	0.0467662019298482	0.00506596781909506	9.23144473077252	1.16894447752463e-18
1AZY	A	rate~wcnSC_mono+dist_active	(Intercept)	2.046306705419	0.252563349171651	8.10215224073649	5.45427192001544e-15
1AZY	A	rate~wcnSC_mono+dist_active	wcnSC_mono	-1.66911188028818	0.158235964020841	-10.5482460363331	2.5098212091684e-23
1AZY	A	rate~wcnSC_mono+dist_active	dist_active	0.0443627377692052	0.00517375450817697	8.57457339715117	1.73917340012897e-16
1AZY	A	rate~RSA_mono+dist_active	(Intercept)	-0.500527213066877	0.0927560931960541	-5.39616531723621	1.11835803857652e-07
1AZY	A	rate~RSA_mono+dist_active	RSA_mono	2.05080287345494	0.182306630761471	11.2491951877395	5.88624818839198e-26
1AZY	A	rate~RSA_mono+dist_active	dist_active	0.0539451740429349	0.00466302685150399	11.5687032824046	3.47452610356829e-27
1B04	A	rate~RSA	(Intercept)	0.605544712343102	0.0618611698118514	9.7887691775769	7.06594550117727e-20
1B04	A	rate~RSA	RSA	1.56588781877971	0.185582882436501	8.43767376722094	1.27862355123193e-15
1B04	A	rate~wcnSC	(Intercept)	2.40216401567541	0.171923124998461	13.9723147522878	1.06192880417923e-34
1B04	A	rate~wcnSC	wcnSC	-1.5112851715886	0.180073814999836	-8.39258707097405	1.74802023854644e-15
1B04	A	rate~wcnSC+RSA	(Intercept)	1.52886531009861	0.372914509229697	4.09977427066775	5.30004008925011e-05
1B04	A	rate~wcnSC+RSA	wcnSC	-0.807087320712215	0.321530364010325	-2.51014339873138	0.0125823814118057
1B04	A	rate~wcnSC+RSA	RSA	0.873133639683365	0.33169912037191	2.63230616561293	0.00890955207243727
1B04	A	rate~dist_active	(Intercept)	0.580124582019926	0.110282030809351	5.26037268050326	2.69668705799486e-07
1B04	A	rate~dist_active	dist_active	0.018623233231515	0.00449015105760399	4.14757387727009	4.35022353787445e-05
1B04	A	rate~wcnSC+RSA+dist_active	(Intercept)	1.38730012466479	0.495778313388068	2.79822672190764	0.00546434580214024
1B04	A	rate~wcnSC+RSA+dist_active	wcnSC	-0.720054141271926	0.379285518826349	-1.8984488084334	0.0585776637220855
1B04	A	rate~wcnSC+RSA+dist_active	RSA	0.913359803428259	0.344824500178925	2.64876713503341	0.00849780309535213
1B04	A	rate~wcnSC+RSA+dist_active	dist_active	0.00224800279114235	0.00517886086043816	0.434072830246332	0.664541446572822
1B04	A	rate~wcnSC+dist_active	(Intercept)	2.46701046960876	0.284949988813824	8.65769632025011	2.77196540888546e-16
1B04	A	rate~wcnSC+dist_active	wcnSC	-1.54621976527216	0.217910431954584	-7.09566656081165	8.94357782567822e-12
1B04	A	rate~wcnSC+dist_active	dist_active	-0.00143859637858728	0.00503696940830372	-0.285607527458015	0.775371341171794
1B04	A	rate~RSA+dist_active	(Intercept)	0.466446812284646	0.102987221654019	4.52917172434901	8.48657651275112e-06
1B04	A	rate~RSA+dist_active	RSA	1.45169662482872	0.1970289244127	7.36793660705355	1.61243636667648e-12
1B04	A	rate~RSA+dist_active	dist_active	0.00744543841119532	0.00441467716883235	1.68651933685212	0.0927116817236369
1B04	A	rate~RSA_mono	(Intercept)	0.605544712343102	0.0618611698118514	9.7887691775769	7.06594550117727e-20
1B04	A	rate~RSA_mono	RSA_mono	1.56588781877971	0.185582882436501	8.43767376722094	1.27862355123193e-15
1B04	A	rate~wcnSC_mono	(Intercept)	2.40216401567541	0.171923124998461	13.9723147522878	1.06192880417923e-34
1B04	A	rate~wcnSC_mono	wcnSC_mono	-1.5112851715886	0.180073814999836	-8.39258707097405	1.74802023854644e-15
1B04	A	rate~wcnSC_mono+RSA_mono	(Intercept)	1.52886531009861	0.372914509229697	4.09977427066775	5.30004008925011e-05
1B04	A	rate~wcnSC_mono+RSA_mono	wcnSC_mono	-0.807087320712215	0.321530364010325	-2.51014339873138	0.0125823814118057
1B04	A	rate~wcnSC_mono+RSA_mono	RSA_mono	0.873133639683365	0.33169912037191	2.63230616561293	0.00890955207243727
1B04	A	rate~wcnSC_mono+RSA_mono+dist_active	(Intercept)	1.38730012466479	0.495778313388068	2.79822672190764	0.00546434580214024
1B04	A	rate~wcnSC_mono+RSA_mono+dist_active	wcnSC_mono	-0.720054141271926	0.379285518826349	-1.8984488084334	0.0585776637220855
1B04	A	rate~wcnSC_mono+RSA_mono+dist_active	RSA_mono	0.913359803428259	0.344824500178925	2.64876713503341	0.00849780309535213
1B04	A	rate~wcnSC_mono+RSA_mono+dist_active	dist_active	0.00224800279114235	0.00517886086043816	0.434072830246332	0.664541446572822
1B04	A	rate~wcnSC_mono+dist_active	(Intercept)	2.46701046960876	0.284949988813824	8.65769632025011	2.77196540888546e-16
1B04	A	rate~wcnSC_mono+dist_active	wcnSC_mono	-1.54621976527216	0.217910431954584	-7.09566656081165	8.94357782567822e-12
1B04	A	rate~wcnSC_mono+dist_active	dist_active	-0.00143859637858728	0.00503696940830372	-0.285607527458015	0.775371341171794
1B04	A	rate~RSA_mono+dist_active	(Intercept)	0.466446812284646	0.102987221654019	4.52917172434901	8.48657651275112e-06
1B04	A	rate~RSA_mono+dist_active	RSA_mono	1.45169662482872	0.1970289244127	7.36793660705355	1.61243636667648e-12
1B04	A	rate~RSA_mono+dist_active	dist_active	0.00744543841119532	0.00441467716883235	1.68651933685212	0.0927116817236369
1B2M	A	rate~RSA	(Intercept)	0.625539724150014	0.0854212972240563	7.32299490265584	5.79022724933138e-11
1B2M	A	rate~RSA	RSA	1.18065754755073	0.210920071958687	5.59765382491424	1.84087741017872e-07
1B2M	A	rate~wcnSC	(Intercept)	2.35405818648951	0.229110757003185	10.2747606322857	2.00714874349972e-17
1B2M	A	rate~wcnSC	wcnSC	-2.11428189250861	0.348385867685643	-6.06879350920279	2.21687129062026e-08
1B2M	A	rate~wcnSC+RSA	(Intercept)	1.99081589087699	0.646219110826489	3.08071342602483	0.00266090055956867
1B2M	A	rate~wcnSC+RSA	wcnSC	-1.68701242919812	0.791733953427514	-2.13078196519783	0.0355347812602625
1B2M	A	rate~wcnSC+RSA	RSA	0.282518816159327	0.469747635600691	0.601426797599642	0.548903296435259
1B2M	A	rate~dist_active	(Intercept)	0.189826690777909	0.118744871912751	1.59860958810403	0.113000624841983
1B2M	A	rate~dist_active	dist_active	0.0750971882133852	0.0100345025452489	7.48389747022803	2.63244486242859e-11
1B2M	A	rate~wcnSC+RSA+dist_active	(Intercept)	0.796483834220381	0.621884779406879	1.28075788408912	0.203241214270355
1B2M	A	rate~wcnSC+RSA+dist_active	wcnSC	-0.778690560544278	0.728738887517191	-1.06854536498975	0.287847230166993
1B2M	A	rate~wcnSC+RSA+dist_active	RSA	0.279228906124875	0.419560028022891	0.665527904173083	0.50724508855174
1B2M	A	rate~wcnSC+RSA+dist_active	dist_active	0.0568813860028899	0.0110270353070986	5.15835711220338	1.26369264680393e-06
1B2M	A	rate~wcnSC+dist_active	(Intercept)	1.15526113285002	0.309185908509677	3.73646114216056	0.000309342262195056
1B2M	A	rate~wcnSC+dist_active	wcnSC	-1.20080538296761	0.357868497670386	-3.35543751625103	0.00111736559438755
1B2M	A	rate~wcnSC+dist_active	dist_active	0.0568925418754797	0.0109965703586817	5.17366233468998	1.16829304191515e-06
1B2M	A	rate~RSA+dist_active	(Intercept)	0.143313442825098	0.114487024246914	1.25178764814443	0.21353855569986
1B2M	A	rate~RSA+dist_active	RSA	0.669421892297761	0.206752736195102	3.23778976093482	0.00163020574558064
1B2M	A	rate~RSA+dist_active	dist_active	0.059728521591847	0.0107077869143349	5.57804540468454	2.04243783350209e-07
1B2M	A	rate~RSA_mono	(Intercept)	0.625539724150014	0.0854212972240563	7.32299490265584	5.79022724933138e-11
1B2M	A	rate~RSA_mono	RSA_mono	1.18065754755073	0.210920071958687	5.59765382491424	1.84087741017872e-07
1B2M	A	rate~wcnSC_mono	(Intercept)	2.35405818648951	0.229110757003185	10.2747606322857	2.00714874349972e-17
1B2M	A	rate~wcnSC_mono	wcnSC_mono	-2.11428189250861	0.348385867685643	-6.06879350920279	2.21687129062026e-08
1B2M	A	rate~wcnSC_mono+RSA_mono	(Intercept)	1.99081589087699	0.646219110826489	3.08071342602483	0.00266090055956868
1B2M	A	rate~wcnSC_mono+RSA_mono	wcnSC_mono	-1.68701242919812	0.791733953427514	-2.13078196519783	0.0355347812602625
1B2M	A	rate~wcnSC_mono+RSA_mono	RSA_mono	0.282518816159327	0.469747635600691	0.601426797599642	0.548903296435259
1B2M	A	rate~wcnSC_mono+RSA_mono+dist_active	(Intercept)	0.796483834220381	0.621884779406879	1.28075788408912	0.203241214270355
1B2M	A	rate~wcnSC_mono+RSA_mono+dist_active	wcnSC_mono	-0.778690560544278	0.728738887517191	-1.06854536498975	0.287847230166992
1B2M	A	rate~wcnSC_mono+RSA_mono+dist_active	RSA_mono	0.279228906124875	0.419560028022891	0.665527904173083	0.50724508855174
1B2M	A	rate~wcnSC_mono+RSA_mono+dist_active	dist_active	0.0568813860028899	0.0110270353070986	5.15835711220338	1.26369264680393e-06
1B2M	A	rate~wcnSC_mono+dist_active	(Intercept)	1.15526113285002	0.309185908509677	3.73646114216056	0.000309342262195056
1B2M	A	rate~wcnSC_mono+dist_active	wcnSC_mono	-1.20080538296761	0.357868497670386	-3.35543751625103	0.00111736559438755
1B2M	A	rate~wcnSC_mono+dist_active	dist_active	0.0568925418754797	0.0109965703586817	5.17366233468998	1.16829304191515e-06
1B2M	A	rate~RSA_mono+dist_active	(Intercept)	0.143313442825098	0.114487024246914	1.25178764814443	0.21353855569986
1B2M	A	rate~RSA_mono+dist_active	RSA_mono	0.669421892297761	0.206752736195102	3.23778976093482	0.00163020574558064
1B2M	A	rate~RSA_mono+dist_active	dist_active	0.059728521591847	0.0107077869143349	5.57804540468454	2.04243783350209e-07
1B2R	A	rate~RSA	(Intercept)	0.64911616435197	0.0574236222027353	11.3039919714617	7.86355412729917e-25
1B2R	A	rate~RSA	RSA	1.40721182561458	0.168395648366879	8.35658070301631	2.62511609340769e-15
1B2R	A	rate~wcnSC	(Intercept)	2.561367816914	0.147733577429835	17.3377498973144	7.83388289041295e-47
1B2R	A	rate~wcnSC	wcnSC	-1.65446919152696	0.151619977319305	-10.9119472300324	1.72556940525864e-23
1B2R	A	rate~wcnSC+RSA	(Intercept)	2.67820148541078	0.326089302750566	8.21309212789295	7.04420421800379e-15
1B2R	A	rate~wcnSC+RSA	wcnSC	-1.74760555658478	0.276981335103922	-6.30947047724025	1.0357113507289e-09
1B2R	A	rate~wcnSC+RSA	RSA	-0.116056545490859	0.288663707801184	-0.402047581162481	0.68794313559841
1B2R	A	rate~dist_active	(Intercept)	-0.214181851805543	0.11247859018846	-1.90420107014746	0.0578633782724197
1B2R	A	rate~dist_active	dist_active	0.0672975522106245	0.00590112807563574	11.4041843098575	3.54749143871814e-25
1B2R	A	rate~wcnSC+RSA+dist_active	(Intercept)	0.279777634132576	0.649638334689633	0.430666755936195	0.667029500643504
1B2R	A	rate~wcnSC+RSA+dist_active	wcnSC	-0.282824537961539	0.438682710769999	-0.644713208471586	0.519620963490427
1B2R	A	rate~wcnSC+RSA+dist_active	RSA	0.423486891144318	0.308286074203287	1.37368154639728	0.170597852955731
1B2R	A	rate~wcnSC+RSA+dist_active	dist_active	0.0488602659749307	0.0115512128914263	4.22988186904567	3.1356629854709e-05
1B2R	A	rate~wcnSC+dist_active	(Intercept)	0.955392401976706	0.425067732635815	2.24762391643418	0.0253465272248519
1B2R	A	rate~wcnSC+dist_active	wcnSC	-0.761318300579845	0.267067610511425	-2.85065755117945	0.00467374076955051
1B2R	A	rate~wcnSC+dist_active	dist_active	0.0422949154211701	0.010532043750333	4.01583172495204	7.53878189464767e-05
1B2R	A	rate~RSA+dist_active	(Intercept)	-0.132548482919993	0.113930518543047	-1.16341507626783	0.245610945925739
1B2R	A	rate~RSA+dist_active	RSA	0.581306213241583	0.187210843688462	3.10508836875355	0.00208901474277585
1B2R	A	rate~RSA+dist_active	dist_active	0.0547390580803454	0.00708403589083502	7.72710061381312	1.77941293185731e-13
1B2R	A	rate~RSA_mono	(Intercept)	0.64911616435197	0.0574236222027353	11.3039919714617	7.86355412729917e-25
1B2R	A	rate~RSA_mono	RSA_mono	1.40721182561458	0.168395648366879	8.35658070301631	2.62511609340769e-15
1B2R	A	rate~wcnSC_mono	(Intercept)	2.561367816914	0.147733577429835	17.3377498973144	7.83388289041295e-47
1B2R	A	rate~wcnSC_mono	wcnSC_mono	-1.65446919152696	0.151619977319305	-10.9119472300324	1.72556940525864e-23
1B2R	A	rate~wcnSC_mono+RSA_mono	(Intercept)	2.67820148541078	0.326089302750566	8.21309212789295	7.04420421800379e-15
1B2R	A	rate~wcnSC_mono+RSA_mono	wcnSC_mono	-1.74760555658478	0.276981335103922	-6.30947047724025	1.0357113507289e-09
1B2R	A	rate~wcnSC_mono+RSA_mono	RSA_mono	-0.116056545490859	0.288663707801184	-0.402047581162481	0.68794313559841
1B2R	A	rate~wcnSC_mono+RSA_mono+dist_active	(Intercept)	0.279777634132576	0.649638334689633	0.430666755936195	0.667029500643504
1B2R	A	rate~wcnSC_mono+RSA_mono+dist_active	wcnSC_mono	-0.282824537961539	0.438682710769999	-0.644713208471586	0.519620963490427
1B2R	A	rate~wcnSC_mono+RSA_mono+dist_active	RSA_mono	0.423486891144318	0.308286074203287	1.37368154639728	0.170597852955731
1B2R	A	rate~wcnSC_mono+RSA_mono+dist_active	dist_active	0.0488602659749307	0.0115512128914263	4.22988186904567	3.1356629854709e-05
1B2R	A	rate~wcnSC_mono+dist_active	(Intercept)	0.955392401976706	0.425067732635815	2.24762391643418	0.0253465272248519
1B2R	A	rate~wcnSC_mono+dist_active	wcnSC_mono	-0.761318300579845	0.267067610511425	-2.85065755117945	0.00467374076955051
1B2R	A	rate~wcnSC_mono+dist_active	dist_active	0.0422949154211701	0.010532043750333	4.01583172495204	7.53878189464767e-05
1B2R	A	rate~RSA_mono+dist_active	(Intercept)	-0.132548482919993	0.113930518543047	-1.16341507626783	0.245610945925739
1B2R	A	rate~RSA_mono+dist_active	RSA_mono	0.581306213241583	0.187210843688462	3.10508836875355	0.00208901474277585
1B2R	A	rate~RSA_mono+dist_active	dist_active	0.0547390580803454	0.00708403589083502	7.72710061381312	1.77941293185731e-13
1B3R	A	rate~RSA	(Intercept)	0.326503171447008	0.0649538765803272	5.02669261076708	7.36189606905807e-07
1B3R	A	rate~RSA	RSA	3.85944623024358	0.246985439332046	15.6262095477416	7.76514655446356e-44
1B3R	A	rate~wcnSC	(Intercept)	4.15599956844009	0.234695671073793	17.7080367499976	5.53374052866217e-53
1B3R	A	rate~wcnSC	wcnSC	-1.6623144854904	0.120699142752928	-13.7723802139438	5.9190240413503e-36
1B3R	A	rate~wcnSC+RSA	(Intercept)	2.10662476737297	0.325743522083604	6.46712712473309	2.74929119777017e-10
1B3R	A	rate~wcnSC+RSA	wcnSC	-0.829951125263956	0.149025064827661	-5.56920492686076	4.54559185270667e-08
1B3R	A	rate~wcnSC+RSA	RSA	2.68807331143232	0.318159376675366	8.4488263068704	4.72456666959278e-16
1B3R	A	rate~dist_active	(Intercept)	-0.669997300986866	0.131033658150364	-5.11316947450271	4.79642124251731e-07
1B3R	A	rate~dist_active	dist_active	0.103812040364105	0.00751240927904944	13.8187412996274	3.7954618013004e-36
1B3R	A	rate~wcnSC+RSA+dist_active	(Intercept)	0.374507710691326	0.389277500135549	0.962058455885379	0.336568569113677
1B3R	A	rate~wcnSC+RSA+dist_active	wcnSC	-0.386562575869157	0.1533975215138	-2.52000535637325	0.0121016158398132
1B3R	A	rate~wcnSC+RSA+dist_active	RSA	2.40853902508872	0.302870907021551	7.95236177939445	1.6781806047465e-14
1B3R	A	rate~wcnSC+RSA+dist_active	dist_active	0.0583772007983852	0.008041856764369	7.25916943174574	1.87428715758126e-12
1B3R	A	rate~wcnSC+dist_active	(Intercept)	1.93982795544365	0.359597268441418	5.39444574718638	1.1436694458504e-07
1B3R	A	rate~wcnSC+dist_active	wcnSC	-1.05855517026038	0.137078300548916	-7.72226651498818	8.27550839170838e-14
1B3R	A	rate~wcnSC+dist_active	dist_active	0.0665081838450353	0.00854071934471433	7.78718760805503	5.28664481094191e-14
1B3R	A	rate~RSA+dist_active	(Intercept)	-0.562582803502677	0.115860322380849	-4.85569858552085	1.68871484224166e-06
1B3R	A	rate~RSA+dist_active	RSA	2.82898387493824	0.254359260161978	11.1220007210931	2.14635077135295e-25
1B3R	A	rate~RSA+dist_active	dist_active	0.0664465218471299	0.00742314398716563	8.95126404149154	1.10263938436416e-17
1B3R	A	rate~RSA_mono	(Intercept)	0.405467068735335	0.077808946661126	5.21105973200264	2.93192801577642e-07
1B3R	A	rate~RSA_mono	RSA_mono	2.57360392363231	0.241785226764083	10.644173583622	1.2784444705772e-23
1B3R	A	rate~wcnSC_mono	(Intercept)	3.9278862956548	0.211497683065796	18.5717698592133	7.81212835940919e-57
1B3R	A	rate~wcnSC_mono	wcnSC_mono	-2.61182210855851	0.183284522210776	-14.2500963914178	5.92200872312069e-38
1B3R	A	rate~wcnSC_mono+RSA_mono	(Intercept)	3.63590770525928	0.388305961909049	9.36351244102429	4.5425679685845e-19
1B3R	A	rate~wcnSC_mono+RSA_mono	wcnSC_mono	-2.41576283477845	0.285335993905452	-8.46637958889593	4.15362744621187e-16
1B3R	A	rate~wcnSC_mono+RSA_mono	RSA_mono	0.312510473564095	0.348519643667619	0.896679654195141	0.370397505922802
1B3R	A	rate~wcnSC_mono+RSA_mono+dist_active	(Intercept)	-0.0255277346641433	0.832146030951895	-0.0306769890315309	0.975541577144761
1B3R	A	rate~wcnSC_mono+RSA_mono+dist_active	wcnSC_mono	-0.374277409148516	0.498008497741521	-0.751548238324992	0.452739728769468
1B3R	A	rate~wcnSC_mono+RSA_mono+dist_active	RSA_mono	1.20482602512242	0.384406093566975	3.13425319027235	0.00184263230038446
1B3R	A	rate~wcnSC_mono+RSA_mono+dist_active	dist_active	0.0725298281065258	0.0146848602650615	4.93908874836827	1.13121049445306e-06
1B3R	A	rate~wcnSC_mono+dist_active	(Intercept)	1.94349335165256	0.551344798769876	3.52500532514093	0.000469486808923354
1B3R	A	rate~wcnSC_mono+dist_active	wcnSC_mono	-1.57204489756321	0.322626415997847	-4.87264780443055	1.55708644958511e-06
1B3R	A	rate~wcnSC_mono+dist_active	dist_active	0.0508983964559205	0.0130958348294665	3.88660953033675	0.000117894000425788
1B3R	A	rate~RSA_mono+dist_active	(Intercept)	-0.643663342611139	0.126382163730622	-5.09299195085058	5.30845073686374e-07
1B3R	A	rate~RSA_mono+dist_active	RSA_mono	1.42651740941728	0.246359253946663	5.7903950696576	1.36670788447519e-08
1B3R	A	rate~RSA_mono+dist_active	dist_active	0.0816896995811436	0.00818712542346331	9.97782437130264	3.31754703790998e-21
1B5D	A	rate~RSA	(Intercept)	0.617260446897925	0.0670699933405682	9.2032280928313	1.61958524160571e-17
1B5D	A	rate~RSA	RSA	1.97447013225336	0.238182781282213	8.28972657731245	7.64576278175984e-15
1B5D	A	rate~wcnSC	(Intercept)	3.39934416454727	0.234199645073234	14.5147280794738	7.84472121604603e-35
1B5D	A	rate~wcnSC	wcnSC	-1.69823472908177	0.162566570140242	-10.4463957603138	2.3599096693655e-21
1B5D	A	rate~wcnSC+RSA	(Intercept)	3.02675737166539	0.426488472172257	7.09692657400337	1.39303669260209e-11
1B5D	A	rate~wcnSC+RSA	wcnSC	-1.48595447930204	0.260123539833535	-5.71249522535703	3.24113707198237e-08
1B5D	A	rate~wcnSC+RSA	RSA	0.374875772683107	0.358649910387408	1.0452415066218	0.296949998285731
1B5D	A	rate~dist_active	(Intercept)	-0.0394744969457019	0.12154170839969	-0.324781488309264	0.745624738123729
1B5D	A	rate~dist_active	dist_active	0.0629222552730208	0.00677619980294495	9.28577330994206	9.14487228506093e-18
1B5D	A	rate~wcnSC+RSA+dist_active	(Intercept)	1.4780645896368	0.709148551686826	2.08428062938432	0.0381837028407535
1B5D	A	rate~wcnSC+RSA+dist_active	wcnSC	-0.768066868993084	0.368658198710963	-2.08341187495268	0.0382634918841599
1B5D	A	rate~wcnSC+RSA+dist_active	RSA	0.641746632775277	0.36744529938102	1.74650930044916	0.0819912736486122
1B5D	A	rate~wcnSC+RSA+dist_active	dist_active	0.0292189654430781	0.0107663853795876	2.71390670247375	0.0071277371287976
1B5D	A	rate~wcnSC+dist_active	(Intercept)	2.33693177049422	0.513092913473968	4.55459763548808	8.30800292221242e-06
1B5D	A	rate~wcnSC+dist_active	wcnSC	-1.2290775847668	0.258441838359912	-4.75572218711414	3.39139153883892e-06
1B5D	A	rate~wcnSC+dist_active	dist_active	0.0241868062729971	0.0104173574337161	2.32177943656955	0.0210723630188651
1B5D	A	rate~RSA+dist_active	(Intercept)	0.0207684105026861	0.117526979588253	0.176711854379707	0.859881920676611
1B5D	A	rate~RSA+dist_active	RSA	1.18987723818929	0.258268837715218	4.60712662323326	6.5933116299031e-06
1B5D	A	rate~RSA+dist_active	dist_active	0.045313658704768	0.00755049945996708	6.00141208472659	7.0641884130968e-09
1B5D	A	rate~RSA_mono	(Intercept)	0.6246953314815	0.0768542953325126	8.12830732204017	2.19185250881438e-14
1B5D	A	rate~RSA_mono	RSA_mono	1.44271697651943	0.221575090460047	6.51118757764681	4.21371605476501e-10
1B5D	A	rate~wcnSC_mono	(Intercept)	2.72002401379327	0.208238661039421	13.0620510150051	6.40785225903837e-30
1B5D	A	rate~wcnSC_mono	wcnSC_mono	-2.07400511786985	0.24422173133067	-8.49230372157872	2.00755081557387e-15
1B5D	A	rate~wcnSC_mono+RSA_mono	(Intercept)	3.14302777135598	0.497526296192534	6.3173098495676	1.25885188965089e-09
1B5D	A	rate~wcnSC_mono+RSA_mono	wcnSC_mono	-2.46205261226336	0.481118504876998	-5.11735172791328	6.2961317484582e-07
1B5D	A	rate~wcnSC_mono+RSA_mono	RSA_mono	-0.388972577369362	0.415476420509776	-0.936208550396448	0.350095298174626
1B5D	A	rate~wcnSC_mono+RSA_mono+dist_active	(Intercept)	0.358010443055533	0.79713701585481	0.449120334314949	0.653746790860762
1B5D	A	rate~wcnSC_mono+RSA_mono+dist_active	wcnSC_mono	-0.33884252056686	0.671441851942202	-0.504649091483842	0.614264524530421
1B5D	A	rate~wcnSC_mono+RSA_mono+dist_active	RSA_mono	0.487799956639128	0.448078667137255	1.08864802637369	0.277392082946355
1B5D	A	rate~wcnSC_mono+RSA_mono+dist_active	dist_active	0.048190432930573	0.0110131565384747	4.3757148790375	1.80059965776686e-05
1B5D	A	rate~wcnSC_mono+dist_active	(Intercept)	1.09225673570258	0.42505614120967	2.56967640226092	0.0107768348152902
1B5D	A	rate~wcnSC_mono+dist_active	wcnSC_mono	-0.9643875836705	0.347494735574791	-2.77525811168133	0.00594476176286868
1B5D	A	rate~wcnSC_mono+dist_active	dist_active	0.0428289743547264	0.00985439653758513	4.3461793110694	2.03750850535984e-05
1B5D	A	rate~RSA_mono+dist_active	(Intercept)	-0.0396904681369447	0.119676514435213	-0.331647928787492	0.740440976143431
1B5D	A	rate~RSA_mono+dist_active	RSA_mono	0.681311317422365	0.231452373740578	2.94363503994999	0.00355805828812489
1B5D	A	rate~RSA_mono+dist_active	dist_active	0.0522068319656294	0.00760062181071198	6.8687580129367	5.38941858933755e-11
1B5T	A	rate~RSA	(Intercept)	0.35027174058772	0.069496985520735	5.04009976782681	8.48187461453097e-07
1B5T	A	rate~RSA	RSA	2.67117061814408	0.211149937206041	12.6505868459603	3.52736007307894e-29
1B5T	A	rate~wcnSC	(Intercept)	3.40564894394012	0.232304525556534	14.6602780801673	2.72690426928507e-36
1B5T	A	rate~wcnSC	wcnSC	-2.00216737835875	0.188877857892519	-10.6003287028916	3.24830334983083e-22
1B5T	A	rate~wcnSC+RSA	(Intercept)	1.24636011043965	0.407633627339623	3.05754978698369	0.00245382108210137
1B5T	A	rate~wcnSC+RSA	wcnSC	-0.628445822482831	0.281757206867716	-2.23045163411875	0.0265333008504008
1B5T	A	rate~wcnSC+RSA	RSA	2.09150353953514	0.33389535309264	6.26394922889163	1.4606170173799e-09
1B5T	A	rate~dist_active	(Intercept)	-0.506295244659256	0.157170259598515	-3.22131709874735	0.00143058211561129
1B5T	A	rate~dist_active	dist_active	0.090155046106785	0.00891243106585319	10.1156514356899	1.23285489852606e-20
1B5T	A	rate~wcnSC+RSA+dist_active	(Intercept)	-0.187068573736853	0.447347299112266	-0.418173025986923	0.676151786397525
1B5T	A	rate~wcnSC+RSA+dist_active	wcnSC	-0.163879466771293	0.274803694033286	-0.59635103286291	0.551438548111549
1B5T	A	rate~wcnSC+RSA+dist_active	RSA	1.93866137637945	0.314185529736712	6.17043495925496	2.47128681366609e-09
1B5T	A	rate~wcnSC+RSA+dist_active	dist_active	0.0546102443057356	0.00884540906196173	6.17385176007046	2.42489814642292e-09
1B5T	A	rate~wcnSC+dist_active	(Intercept)	1.68911274933743	0.349774987784865	4.82914104303064	2.29141252466728e-06
1B5T	A	rate~wcnSC+dist_active	wcnSC	-1.39272149161138	0.201850595971726	-6.89976407999541	3.65346058379593e-11
1B5T	A	rate~wcnSC+dist_active	dist_active	0.0589108982675652	0.00939966739944019	6.26733859445641	1.43311822649457e-09
1B5T	A	rate~RSA+dist_active	(Intercept)	-0.441133814208866	0.136276774400653	-3.2370432610324	0.00135737311019919
1B5T	A	rate~RSA+dist_active	RSA	2.07444452178188	0.216237815974601	9.59334754854138	5.81607442890149e-19
1B5T	A	rate~RSA+dist_active	dist_active	0.0560546489910141	0.00849725703309682	6.59679338552208	2.18364499466979e-10
1B5T	A	rate~RSA_mono	(Intercept)	0.340901729261622	0.0704292846301066	4.8403406488087	2.17176460382653e-06
1B5T	A	rate~RSA_mono	RSA_mono	2.59768039402196	0.206906053280396	12.5548786651574	7.59735664200766e-29
1B5T	A	rate~wcnSC_mono	(Intercept)	3.69131853821691	0.193907564899995	19.0364854518217	5.31629780889439e-52
1B5T	A	rate~wcnSC_mono	wcnSC_mono	-2.92797091151758	0.205292767583147	-14.2624162847417	7.19728230047286e-35
1B5T	A	rate~wcnSC_mono+RSA_mono	(Intercept)	2.86635338453684	0.43983694350325	6.51685454547468	3.46814697456122e-10
1B5T	A	rate~wcnSC_mono+RSA_mono	wcnSC_mono	-2.24364044284917	0.386257225767069	-5.80866917995778	1.75484780303946e-08
1B5T	A	rate~wcnSC_mono+RSA_mono	RSA_mono	0.772272939469119	0.370111319049946	2.08659638254647	0.037855935952652
1B5T	A	rate~wcnSC_mono+RSA_mono+dist_active	(Intercept)	1.24066847020851	0.737421451027071	1.68244152442342	0.0936350257428224
1B5T	A	rate~wcnSC_mono+RSA_mono+dist_active	wcnSC_mono	-1.21179184200189	0.537290923702645	-2.25537374361556	0.0249077910919147
1B5T	A	rate~wcnSC_mono+RSA_mono+dist_active	RSA_mono	1.22475932217207	0.401618946715198	3.049555635234	0.00251868128698088
1B5T	A	rate~wcnSC_mono+RSA_mono+dist_active	dist_active	0.033662523631128	0.0123341926261537	2.72920365778536	0.00676430033864713
1B5T	A	rate~wcnSC_mono+dist_active	(Intercept)	3.07591454276157	0.432619648957508	7.10997420060245	1.02422445373731e-11
1B5T	A	rate~wcnSC_mono+dist_active	wcnSC_mono	-2.58809258324618	0.29596074839363	-8.74471563304738	2.37134634281027e-16
1B5T	A	rate~wcnSC_mono+dist_active	dist_active	0.0181349833713534	0.0114042782378155	1.59019124167101	0.112953281463151
1B5T	A	rate~RSA_mono+dist_active	(Intercept)	-0.393282561001974	0.138628338238773	-2.83695646935179	0.00489719738306248
1B5T	A	rate~RSA_mono+dist_active	RSA_mono	1.98561098075836	0.219558457453186	9.04365517862924	2.94796507572115e-17
1B5T	A	rate~RSA_mono+dist_active	dist_active	0.0532374337928481	0.00882933730262085	6.02960697594432	5.34024627877728e-09
1B65	A	rate~RSA	(Intercept)	0.56518901073541	0.0467705871742962	12.0842829838583	1.82710523191198e-28
1B65	A	rate~RSA	RSA	2.98412948184077	0.192323081390466	15.5162316465916	5.82141008768984e-42
1B65	A	rate~wcnSC	(Intercept)	3.8552641891228	0.174866143013795	22.0469447239919	7.64600566565822e-69
1B65	A	rate~wcnSC	wcnSC	-1.46621838672481	0.0878379430034144	-16.6923124175143	9.14727086507994e-47
1B65	A	rate~wcnSC+RSA	(Intercept)	2.63008220711973	0.296545404065128	8.86907087773345	3.48878932504229e-17
1B65	A	rate~wcnSC+RSA	wcnSC	-0.944302603072112	0.134119173788632	-7.04077259348693	9.74156611449548e-12
1B65	A	rate~wcnSC+RSA	RSA	1.43314758113565	0.284828788695087	5.03161070094586	7.69483464774568e-07
1B65	A	rate~dist_active	(Intercept)	-0.0840361411257172	0.101274599835551	-0.82978497335141	0.407208738997977
1B65	A	rate~dist_active	dist_active	0.0556130466849208	0.00474729272516533	11.7146866444778	4.39669033347814e-27
1B65	A	rate~wcnSC+RSA+dist_active	(Intercept)	1.66580376530045	0.329095315975404	5.06176686338784	6.64909031128272e-07
1B65	A	rate~wcnSC+RSA+dist_active	wcnSC	-0.703286185991801	0.134990779615957	-5.20988313418605	3.19261188385136e-07
1B65	A	rate~wcnSC+RSA+dist_active	RSA	1.34027208413616	0.273214794723315	4.90556188764763	1.41507623647099e-06
1B65	A	rate~wcnSC+RSA+dist_active	dist_active	0.0260851323729307	0.00449966278400479	5.79713050179161	1.47868783423271e-08
1B65	A	rate~wcnSC+dist_active	(Intercept)	2.7597999459157	0.249643938231889	11.0549447563681	1.17415064190257e-24
1B65	A	rate~wcnSC+dist_active	wcnSC	-1.17774146964378	0.0971408261836216	-12.1240627233038	1.32911409001187e-28
1B65	A	rate~wcnSC+dist_active	dist_active	0.0273794849351115	0.00463358086411264	5.90892567499301	7.98640044659554e-09
1B65	A	rate~RSA+dist_active	(Intercept)	0.00691268711851597	0.0861373195007093	0.0802519414184818	0.93608147346905
1B65	A	rate~RSA+dist_active	RSA	2.36011813197049	0.197396724927087	11.9562172718025	5.66883189283615e-28
1B65	A	rate~RSA+dist_active	dist_active	0.0333051356179229	0.00443365486916973	7.51189179146906	4.648686652282e-13
1B65	A	rate~RSA_mono	(Intercept)	0.530901456552007	0.0546712871243861	9.71079124850528	5.85773404047296e-20
1B65	A	rate~RSA_mono	RSA_mono	2.23532526967725	0.176438507901255	12.6691463006945	1.09817584242192e-30
1B65	A	rate~wcnSC_mono	(Intercept)	3.31538446487368	0.139473772415344	23.7706660360535	7.62770080539159e-76
1B65	A	rate~wcnSC_mono	wcnSC_mono	-2.05822936981992	0.11981488801124	-17.1784108301034	9.16550962528363e-49
1B65	A	rate~wcnSC_mono+RSA_mono	(Intercept)	3.34457997708192	0.295936168814259	11.301693843246	1.49119696337108e-25
1B65	A	rate~wcnSC_mono+RSA_mono	wcnSC_mono	-2.07827361824329	0.215594455866964	-9.63973591011878	1.02969110625772e-19
1B65	A	rate~wcnSC_mono+RSA_mono	RSA_mono	-0.0316736528766851	0.283051897838792	-0.111900514070124	0.910964654193533
1B65	A	rate~wcnSC_mono+RSA_mono+dist_active	(Intercept)	2.26581568238933	0.37788353697799	5.99606879016089	4.92944173438473e-09
1B65	A	rate~wcnSC_mono+RSA_mono+dist_active	wcnSC_mono	-1.55124993998483	0.241674038146628	-6.41876947925892	4.34970119849009e-10
1B65	A	rate~wcnSC_mono+RSA_mono+dist_active	RSA_mono	0.206938502239469	0.281252351730493	0.7357751889583	0.462347965857486
1B65	A	rate~wcnSC_mono+RSA_mono+dist_active	dist_active	0.0223583609590303	0.00505603426620095	4.42211420687823	1.29715241173046e-05
1B65	A	rate~wcnSC_mono+dist_active	(Intercept)	2.48397810822248	0.234114727252335	10.6100890677637	4.58279862276723e-23
1B65	A	rate~wcnSC_mono+dist_active	wcnSC_mono	-1.6942113223852	0.143622418785522	-11.7962873534058	2.24021334350272e-27
1B65	A	rate~wcnSC_mono+dist_active	dist_active	0.0216446512683106	0.00495895082187744	4.36476425070011	1.66504483795125e-05
1B65	A	rate~RSA_mono+dist_active	(Intercept)	-0.0957969319701099	0.0908747275322118	-1.05416472292754	0.292514490965155
1B65	A	rate~RSA_mono+dist_active	RSA_mono	1.65835328732984	0.176340812440998	9.40425114512107	6.29419022235928e-19
1B65	A	rate~RSA_mono+dist_active	dist_active	0.0383624869579819	0.00463758539454002	8.27208206303807	2.58386770347757e-15
1B6T	A	rate~RSA	(Intercept)	0.330558995998148	0.0987249318483448	3.34828284820629	0.00102080295523613
1B6T	A	rate~RSA	RSA	3.32693595176529	0.333660303460503	9.9710271712293	2.11934049173221e-18
1B6T	A	rate~wcnSC	(Intercept)	5.25858564645908	0.33068642174377	15.9020307478293	2.20341756269405e-34
1B6T	A	rate~wcnSC	wcnSC	-2.9178480484222	0.222316312924654	-13.1247590877917	6.15956814538175e-27
1B6T	A	rate~wcnSC+RSA	(Intercept)	4.19744981790965	0.544655711958149	7.706611214668	1.48134920887642e-12
1B6T	A	rate~wcnSC+RSA	wcnSC	-2.33478493373929	0.324760312263357	-7.18925572360563	2.64170860789625e-11
1B6T	A	rate~wcnSC+RSA	RSA	1.04442655373564	0.429760963581484	2.43024993482827	0.0162377107451622
1B6T	A	rate~dist_active	(Intercept)	-0.393350455228688	0.223479574238624	-1.76011815204499	0.0803603167965389
1B6T	A	rate~dist_active	dist_active	0.10280368193123	0.015348351119543	6.69802776405929	3.67498188547488e-10
1B6T	A	rate~wcnSC+RSA+dist_active	(Intercept)	3.49417995743575	0.673467543385827	5.18834202442619	6.64085953426033e-07
1B6T	A	rate~wcnSC+RSA+dist_active	wcnSC	-2.08199315298854	0.353341517365345	-5.8922969723816	2.34022545022369e-08
1B6T	A	rate~wcnSC+RSA+dist_active	RSA	1.05300231438651	0.426922878752585	2.46649305247647	0.0147477673704585
1B6T	A	rate~wcnSC+RSA+dist_active	dist_active	0.0245394659621186	0.0139944765257577	1.7535108167106	0.0815169151801031
1B6T	A	rate~wcnSC+dist_active	(Intercept)	4.57522039429348	0.519702663073144	8.80353463505257	2.55902767915044e-15
1B6T	A	rate~wcnSC+dist_active	wcnSC	-2.67383996751239	0.263614482718311	-10.1429934347331	7.79691448543977e-19
1B6T	A	rate~wcnSC+dist_active	dist_active	0.0241440526125903	0.0142226488761624	1.69757777350859	0.0916073690596551
1B6T	A	rate~RSA+dist_active	(Intercept)	-0.344211950811518	0.188673652232492	-1.82437741962701	0.0700332471348126
1B6T	A	rate~RSA+dist_active	RSA	2.76132065959234	0.345991669472935	7.98088770113681	3.1094719986502e-13
1B6T	A	rate~RSA+dist_active	dist_active	0.0581829617403661	0.0141062913687841	4.1246108009026	6.05676730780134e-05
1B6T	A	rate~RSA_mono	(Intercept)	0.375504812216284	0.127302802012668	2.94969793499846	0.00367430299605444
1B6T	A	rate~RSA_mono	RSA_mono	2.26554965706093	0.352091393306772	6.43454994961205	1.4654656197901e-09
1B6T	A	rate~wcnSC_mono	(Intercept)	3.00324805685909	0.343395577182515	8.74573889827028	3.47424501923643e-15
1B6T	A	rate~wcnSC_mono	wcnSC_mono	-2.70004814558343	0.448948698991661	-6.01415741185517	1.25061645721738e-08
1B6T	A	rate~wcnSC_mono+RSA_mono	(Intercept)	1.14347519084257	0.899753611832436	1.27087591069934	0.205689185674
1B6T	A	rate~wcnSC_mono+RSA_mono	wcnSC_mono	-0.820629739604795	0.9517611946116	-0.862222314011953	0.389905848246054
1B6T	A	rate~wcnSC_mono+RSA_mono	RSA_mono	1.68829204503037	0.756573719079518	2.23149708013175	0.0270922427585737
1B6T	A	rate~wcnSC_mono+RSA_mono+dist_active	(Intercept)	-1.89890981093216	1.06674495763336	-1.78009729255717	0.0770448476214068
1B6T	A	rate~wcnSC_mono+RSA_mono+dist_active	wcnSC_mono	1.43817477506027	1.01596670568594	1.41557274171625	0.158932982450553
1B6T	A	rate~wcnSC_mono+RSA_mono+dist_active	RSA_mono	2.42975305320506	0.727689604041556	3.33899651679826	0.00105611739680411
1B6T	A	rate~wcnSC_mono+RSA_mono+dist_active	dist_active	0.085743598788888	0.0183665475267264	4.66846578890871	6.58621799815456e-06
1B6T	A	rate~wcnSC_mono+dist_active	(Intercept)	1.12505842039999	0.581961564295722	1.93321774052468	0.0550438821479252
1B6T	A	rate~wcnSC_mono+dist_active	wcnSC_mono	-1.49040121034647	0.529377839717874	-2.81538269743358	0.00550929278105826
1B6T	A	rate~wcnSC_mono+dist_active	dist_active	0.0723588119485747	0.0185049374309972	3.91024353464541	0.000137882339906462
1B6T	A	rate~RSA_mono+dist_active	(Intercept)	-0.418937782440745	0.21255788700855	-1.97093501604057	0.0505237819563966
1B6T	A	rate~RSA_mono+dist_active	RSA_mono	1.54047122751817	0.368455211738353	4.18089140400622	4.85515803617528e-05
1B6T	A	rate~RSA_mono+dist_active	dist_active	0.0733617724410996	0.0162025477500953	4.52779239244445	1.18656246363922e-05
1B73	A	rate~RSA	(Intercept)	0.386132191300974	0.0637020192527585	6.0615377005377	4.93982656637649e-09
1B73	A	rate~RSA	RSA	2.87574041029455	0.210426930492433	13.6662184995279	3.94630907093853e-32
1B73	A	rate~wcnSC	(Intercept)	3.97255246888143	0.18112269888735	21.9329354812241	3.4782975446556e-60
1B73	A	rate~wcnSC	wcnSC	-2.53241657330328	0.150327048947086	-16.8460472751958	4.56546070952958e-43
1B73	A	rate~wcnSC+RSA	(Intercept)	3.08210609288995	0.332846619004745	9.25983896758768	9.86835433769122e-18
1B73	A	rate~wcnSC+RSA	wcnSC	-1.94643184636424	0.23680650700065	-8.21950321812271	1.12883130133048e-14
1B73	A	rate~wcnSC+RSA	RSA	0.949184943963151	0.299845172801951	3.16558354131014	0.00174049057573242
1B73	A	rate~dist_active	(Intercept)	-0.604362850957688	0.125918991661888	-4.79961634842578	2.73750717893261e-06
1B73	A	rate~dist_active	dist_active	0.110499699461441	0.00809483208466278	13.650647512603	4.46029176207743e-32
1B73	A	rate~wcnSC+RSA+dist_active	(Intercept)	1.7824729357078	0.553279232012516	3.22165162285991	0.00144511205123507
1B73	A	rate~wcnSC+RSA+dist_active	wcnSC	-1.2959012249649	0.322782840155076	-4.01477731697976	7.88780650391144e-05
1B73	A	rate~wcnSC+RSA+dist_active	RSA	1.04515063011845	0.297252339930355	3.51603836108852	0.000520690599000043
1B73	A	rate~wcnSC+RSA+dist_active	dist_active	0.0355085673928178	0.0121750950675241	2.91649200239376	0.00386428481338013
1B73	A	rate~wcnSC+dist_active	(Intercept)	2.92436981370673	0.458038784074102	6.3845462772725	8.35369228702334e-10
1B73	A	rate~wcnSC+dist_active	wcnSC	-2.02003873736435	0.25414776715988	-7.94828441712642	6.57614172963492e-14
1B73	A	rate~wcnSC+dist_active	dist_active	0.0307699039267341	0.0123732753421929	2.48680345953417	0.0135456396762086
1B73	A	rate~RSA+dist_active	(Intercept)	-0.391624276754468	0.11683908450502	-3.35182596143709	0.000927639406082211
1B73	A	rate~RSA+dist_active	RSA	1.80660475951424	0.235728049733669	7.66393630946924	4.02369086377699e-13
1B73	A	rate~RSA+dist_active	dist_active	0.0692862879589486	0.00906371439862595	7.64435913486554	4.55167487744092e-13
1B73	A	rate~RSA_mono	(Intercept)	0.385138515129882	0.0715381771062699	5.38367806825381	1.68097734896058e-07
1B73	A	rate~RSA_mono	RSA_mono	2.48202963669764	0.213699420604096	11.6145829019158	3.17165752414474e-25
1B73	A	rate~wcnSC_mono	(Intercept)	3.48677458851093	0.170906472600523	20.4016532285523	3.92046857382131e-55
1B73	A	rate~wcnSC_mono	wcnSC_mono	-2.72649464528482	0.18127988274823	-15.0402493864777	7.58725732992576e-37
1B73	A	rate~wcnSC_mono+RSA_mono	(Intercept)	3.18817968653851	0.367203116168213	8.68233287289976	5.186327733692e-16
1B73	A	rate~wcnSC_mono+RSA_mono	wcnSC_mono	-2.48384355474382	0.320354710336626	-7.75341668032232	2.28487854736403e-13
1B73	A	rate~wcnSC_mono+RSA_mono	RSA_mono	0.311951558436719	0.339515128517753	0.918814898760564	0.359081580625159
1B73	A	rate~wcnSC_mono+RSA_mono+dist_active	(Intercept)	0.930623939180819	0.743248473757775	1.25210339750272	0.21171174765911
1B73	A	rate~wcnSC_mono+RSA_mono+dist_active	wcnSC_mono	-1.01212324499399	0.52741660146454	-1.91902045211225	0.056129465559453
1B73	A	rate~wcnSC_mono+RSA_mono+dist_active	RSA_mono	0.803738351584849	0.361198594146918	2.2251978955874	0.0269678925036874
1B73	A	rate~wcnSC_mono+RSA_mono+dist_active	dist_active	0.0546453539841681	0.0157485762241875	3.46985995472027	0.000613945351760205
1B73	A	rate~wcnSC_mono+dist_active	(Intercept)	2.14958158069256	0.506301040397416	4.24565902334562	3.07914205475991e-05
1B73	A	rate~wcnSC_mono+dist_active	wcnSC_mono	-1.91138983648502	0.341571009460114	-5.5958784075562	5.77580683563043e-08
1B73	A	rate~wcnSC_mono+dist_active	dist_active	0.0408945275323117	0.0146000045841358	2.80099415699822	0.00549446877969648
1B73	A	rate~RSA_mono+dist_active	(Intercept)	-0.476958369434164	0.120689568036756	-3.95194362854052	0.000101028058793691
1B73	A	rate~RSA_mono+dist_active	RSA_mono	1.33485715524963	0.233335734301029	5.72075751383847	3.03200078036858e-08
1B73	A	rate~RSA_mono+dist_active	dist_active	0.0789495041873637	0.00941077144844905	8.38927016980899	3.68506747530582e-15
1B7Y	A	rate~RSA	(Intercept)	0.768556767580794	0.0690186877749014	11.135487972292	7.50945582911001e-24
1B7Y	A	rate~RSA	RSA	1.46347673632212	0.284949996323617	5.13590719495942	5.47244347200936e-07
1B7Y	A	rate~wcnSC	(Intercept)	2.66439980955896	0.353902435642673	7.52862806586938	8.2024952749462e-13
1B7Y	A	rate~wcnSC	wcnSC	-0.846215754544821	0.177931448716223	-4.75585266489019	3.26015169595815e-06
1B7Y	A	rate~wcnSC+RSA	(Intercept)	1.53583315707038	0.612454849530562	2.50766755826585	0.0127584917603115
1B7Y	A	rate~wcnSC+RSA	wcnSC	-0.354365411171361	0.281063534493131	-1.26080180344427	0.208501861784113
1B7Y	A	rate~wcnSC+RSA	RSA	1.01905079769118	0.453064430227337	2.24924035016353	0.0253280019142483
1B7Y	A	rate~dist_active	(Intercept)	0.347032574998079	0.106488331517808	3.25887888420944	0.00126579284062091
1B7Y	A	rate~dist_active	dist_active	0.037588217384994	0.00540027572437409	6.96042559740791	2.69892182729852e-11
1B7Y	A	rate~wcnSC+RSA+dist_active	(Intercept)	0.32511958599315	0.618269010105148	0.525854572490795	0.599435755779352
1B7Y	A	rate~wcnSC+RSA+dist_active	wcnSC	-0.0167668606436992	0.272656441322189	-0.0614944600699396	0.951012489763211
1B7Y	A	rate~wcnSC+RSA+dist_active	RSA	0.975074401122219	0.428790127092302	2.27401318154026	0.0237774728357929
1B7Y	A	rate~wcnSC+RSA+dist_active	dist_active	0.0318712429980047	0.00566952318685855	5.62150324596598	4.85639529952022e-08
1B7Y	A	rate~wcnSC+dist_active	(Intercept)	1.39568913425148	0.40395035078209	3.45510068638207	0.000641483277706068
1B7Y	A	rate~wcnSC+dist_active	wcnSC	-0.484743598901085	0.180277409257171	-2.68887599893109	0.00762913913418127
1B7Y	A	rate~wcnSC+dist_active	dist_active	0.0321064563174825	0.00571352431957038	5.61937860446469	4.89362285491933e-08
1B7Y	A	rate~RSA+dist_active	(Intercept)	0.28765986458442	0.105560237886718	2.72507783558731	0.00686167103020811
1B7Y	A	rate~RSA+dist_active	RSA	0.994976381610225	0.280745784677161	3.5440474476024	0.000466458452419666
1B7Y	A	rate~RSA+dist_active	dist_active	0.0319480348026739	0.00551976454104073	5.78793435211463	2.03001218355835e-08
1B7Y	A	rate~RSA_mono	(Intercept)	0.646499396576799	0.0773845824349723	8.35436951695209	3.82473574722264e-15
1B7Y	A	rate~RSA_mono	RSA_mono	1.27263077466268	0.20851008334315	6.10344955149381	3.70332844367426e-09
1B7Y	A	rate~wcnSC_mono	(Intercept)	2.18374616111856	0.18207396580319	11.9937309624982	9.95386380235169e-27
1B7Y	A	rate~wcnSC_mono	wcnSC_mono	-1.3673675269528	0.202030389227219	-6.76812796422896	8.45656225830733e-11
1B7Y	A	rate~wcnSC_mono+RSA_mono	(Intercept)	1.96292799462422	0.479916583435916	4.09014412582044	5.74132877135003e-05
1B7Y	A	rate~wcnSC_mono+RSA_mono	wcnSC_mono	-1.18135472520331	0.425179746012198	-2.77848306812202	0.00585645977406306
1B7Y	A	rate~wcnSC_mono+RSA_mono	RSA_mono	0.215229738449975	0.432695117308879	0.497416610080055	0.619312480031558
1B7Y	A	rate~wcnSC_mono+RSA_mono+dist_active	(Intercept)	0.592610000115245	0.675167347286701	0.877723134118927	0.380901222502395
1B7Y	A	rate~wcnSC_mono+RSA_mono+dist_active	wcnSC_mono	-0.196855752566392	0.543648915996881	-0.362100883077124	0.717569647393542
1B7Y	A	rate~wcnSC_mono+RSA_mono+dist_active	RSA_mono	0.503464931899689	0.438779853880783	1.14742034632356	0.252258620970207
1B7Y	A	rate~wcnSC_mono+RSA_mono+dist_active	dist_active	0.0252113881214537	0.00885437174674476	2.84733788489538	0.0047592510451521
1B7Y	A	rate~wcnSC_mono+dist_active	(Intercept)	1.20905328722471	0.409173806264367	2.9548648244691	0.00341266276580409
1B7Y	A	rate~wcnSC_mono+dist_active	wcnSC_mono	-0.700346114544109	0.321140774155048	-2.18080720639348	0.0300873024181372
1B7Y	A	rate~wcnSC_mono+dist_active	dist_active	0.0228674744104831	0.00862071259044767	2.652619974342	0.00847448360380402
1B7Y	A	rate~RSA_mono+dist_active	(Intercept)	0.351145042923004	0.105510238604205	3.32806604902331	0.00099993368410005
1B7Y	A	rate~RSA_mono+dist_active	RSA_mono	0.631705771181152	0.258606865690907	2.44272621878563	0.0152379000802698
1B7Y	A	rate~RSA_mono+dist_active	dist_active	0.0272505188529554	0.00682147576602922	3.99481282168622	8.41809629056347e-05
1B8F	A	rate~RSA	(Intercept)	0.411001253078654	0.0494049674290483	8.31902690086586	8.35032163483916e-16
1B8F	A	rate~RSA	RSA	3.8658974080268	0.197480986761359	19.5760486689204	6.91947473257581e-64
1B8F	A	rate~wcnSC	(Intercept)	3.93766463161254	0.183764892516251	21.4277307144743	6.79728321979262e-73
1B8F	A	rate~wcnSC	wcnSC	-1.35164927014174	0.0823178663659352	-16.4198773584962	7.62795051499928e-49
1B8F	A	rate~wcnSC+RSA	(Intercept)	1.79501455526546	0.267229829865334	6.71711895401062	5.02654596353061e-11
1B8F	A	rate~wcnSC+RSA	wcnSC	-0.564151040406219	0.107145706570862	-5.26526968239375	2.07779728316367e-07
1B8F	A	rate~wcnSC+RSA	RSA	2.82957504788158	0.275270914881016	10.2792372710522	1.261169337807e-22
1B8F	A	rate~dist_active	(Intercept)	-1.24828619418046	0.129287979098446	-9.65508319400645	2.3758703370275e-20
1B8F	A	rate~dist_active	dist_active	0.100011690306371	0.00546467655531085	18.3014839568455	9.55768266957366e-58
1B8F	A	rate~wcnSC+RSA+dist_active	(Intercept)	-0.751752980531459	0.342881377198574	-2.19245788929532	0.0288047517656924
1B8F	A	rate~wcnSC+RSA+dist_active	wcnSC	-0.03702662304427	0.109343978919697	-0.338625166287964	0.735033708290574
1B8F	A	rate~wcnSC+RSA+dist_active	RSA	2.64036697294444	0.250177971653004	10.5539546727424	1.18430748395138e-23
1B8F	A	rate~wcnSC+RSA+dist_active	dist_active	0.0636090563924368	0.00606099190593226	10.4948261571144	1.98073883083471e-23
1B8F	A	rate~wcnSC+dist_active	(Intercept)	1.05267628410804	0.328210470083916	3.20732085066906	0.0014250988677531
1B8F	A	rate~wcnSC+dist_active	wcnSC	-0.729849826908303	0.0965652323321442	-7.55810149555611	1.95030451423957e-13
1B8F	A	rate~wcnSC+dist_active	dist_active	0.0682187735582456	0.00667568768879486	10.2189881759674	2.11196138381268e-22
1B8F	A	rate~RSA+dist_active	(Intercept)	-0.861169053956535	0.114624925566114	-7.51293010401847	2.66189589590259e-13
1B8F	A	rate~RSA+dist_active	RSA	2.69122747289759	0.199898493865245	13.4629702348423	1.67736165945921e-35
1B8F	A	rate~RSA+dist_active	dist_active	0.0645518268104504	0.0053789708384075	12.000776496041	2.36053915535925e-29
1B8F	A	rate~RSA_mono	(Intercept)	0.534582177817794	0.067185117502259	7.9568541023958	1.17366751981531e-14
1B8F	A	rate~RSA_mono	RSA_mono	2.10375586215825	0.214171588823912	9.82275881553985	5.92671571631694e-21
1B8F	A	rate~wcnSC_mono	(Intercept)	2.54679159466262	0.208048470297577	12.2413377566289	2.39622453505413e-30
1B8F	A	rate~wcnSC_mono	wcnSC_mono	-1.32373427335071	0.172993846402749	-7.65191537662506	1.01452017537527e-13
1B8F	A	rate~wcnSC_mono+RSA_mono	(Intercept)	0.307759361815853	0.432561703352417	0.711480834828124	0.477116139549361
1B8F	A	rate~wcnSC_mono+RSA_mono	wcnSC_mono	0.161476018600071	0.304199860716604	0.530822131935506	0.595776328817466
1B8F	A	rate~wcnSC_mono+RSA_mono	RSA_mono	2.2761410722275	0.389099442405255	5.84976698541976	8.87495155925596e-09
1B8F	A	rate~wcnSC_mono+RSA_mono+dist_active	(Intercept)	-2.56483070168077	0.37703599019012	-6.80261505111875	2.93232731295032e-11
1B8F	A	rate~wcnSC_mono+RSA_mono+dist_active	wcnSC_mono	0.823980792305044	0.24211055898955	3.40332448012153	0.000718938191522779
1B8F	A	rate~wcnSC_mono+RSA_mono+dist_active	RSA_mono	2.29600481048069	0.305940409467504	7.50474517072439	2.82376576819182e-13
1B8F	A	rate~wcnSC_mono+RSA_mono+dist_active	dist_active	0.0931509297378485	0.00527685094938351	17.652749837236	1.31600382991133e-54
1B8F	A	rate~wcnSC_mono+dist_active	(Intercept)	-0.301797448223834	0.238452240037074	-1.26565155427733	0.206223781925979
1B8F	A	rate~wcnSC_mono+dist_active	wcnSC_mono	-0.675206484117344	0.144115550401442	-4.68517437734179	3.60512268718147e-06
1B8F	A	rate~wcnSC_mono+dist_active	dist_active	0.0930052756926141	0.00555942603505633	16.7292945541764	2.84625786956299e-50
1B8F	A	rate~RSA_mono+dist_active	(Intercept)	-1.34936172091014	0.122119867349693	-11.0494856422192	1.46789374051295e-25
1B8F	A	rate~RSA_mono+dist_active	RSA_mono	1.43689949033227	0.17466144816626	8.22676959007281	1.6572218614285e-15
1B8F	A	rate~RSA_mono+dist_active	dist_active	0.0903671100648551	0.00526762161371212	17.1552014726382	2.832983225753e-52
1B93	A	rate~RSA	(Intercept)	0.326978075421707	0.0884482452631321	3.69682942209823	0.00030820031848839
1B93	A	rate~RSA	RSA	3.53319938379857	0.313263202101261	11.2786926779114	1.30417750318363e-21
1B93	A	rate~wcnSC	(Intercept)	4.73755965636327	0.25490897474505	18.5852995607612	2.60899122417576e-40
1B93	A	rate~wcnSC	wcnSC	-2.50494424083548	0.166674639273566	-15.0289465257164	1.92610543952854e-31
1B93	A	rate~wcnSC+RSA	(Intercept)	3.65647949919031	0.4140483881126	8.83104391701179	3.10577012172909e-15
1B93	A	rate~wcnSC+RSA	wcnSC	-1.93916411126731	0.237325785425816	-8.17089515910803	1.38018011259262e-13
1B93	A	rate~wcnSC+RSA	RSA	1.24363991776478	0.382328866779362	3.25280151676979	0.00142161850928979
1B93	A	rate~dist_active	(Intercept)	-0.41741156855303	0.14203019895865	-2.93889307776407	0.00382998147601926
1B93	A	rate~dist_active	dist_active	0.0925559493560421	0.00823320663941506	11.2417862698777	1.6318185225491e-21
1B93	A	rate~wcnSC+RSA+dist_active	(Intercept)	1.44121549231927	0.72641056617687	1.98402330503595	0.049154262167348
1B93	A	rate~wcnSC+RSA+dist_active	wcnSC	-0.942382148640869	0.356036015839264	-2.64687308787973	0.00902827143975944
1B93	A	rate~wcnSC+RSA+dist_active	RSA	1.73741638134583	0.391316823041711	4.43992253601793	1.77933951472973e-05
1B93	A	rate~wcnSC+RSA+dist_active	dist_active	0.0413955284009731	0.0113606908171178	3.64375098903319	0.000374291812612348
1B93	A	rate~wcnSC+dist_active	(Intercept)	3.70517750813247	0.549733651837798	6.73995033002946	3.48029449530854e-10
1B93	A	rate~wcnSC+dist_active	wcnSC	-2.05862065241888	0.267874942219677	-7.68500642635943	2.11155483649579e-12
1B93	A	rate~wcnSC+dist_active	dist_active	0.0239279255313672	0.0113245845479359	2.11291861790448	0.0363208179643448
1B93	A	rate~RSA+dist_active	(Intercept)	-0.45803027023361	0.115474791421825	-3.96649575716005	0.000114226798346328
1B93	A	rate~RSA+dist_active	RSA	2.46880687439425	0.282762766079052	8.73101826180343	5.5501679274891e-15
1B93	A	rate~RSA+dist_active	dist_active	0.0644999662899178	0.00742027920363706	8.69239074700896	6.9415444632801e-15
1B93	A	rate~RSA_mono	(Intercept)	0.470991700718291	0.126460565660618	3.72441557775639	0.000279003967065976
1B93	A	rate~RSA_mono	RSA_mono	1.90608104435451	0.348789538186209	5.46484580433976	1.95183744231513e-07
1B93	A	rate~wcnSC_mono	(Intercept)	3.23967127910268	0.304733633734795	10.6311575765283	6.60142231288167e-20
1B93	A	rate~wcnSC_mono	wcnSC_mono	-3.10526134976851	0.409286558958531	-7.58701032760554	3.53941929338149e-12
1B93	A	rate~wcnSC_mono+RSA_mono	(Intercept)	4.19962931709448	0.753717231499265	5.57188975067047	1.19056544911335e-07
1B93	A	rate~wcnSC_mono+RSA_mono	wcnSC_mono	-4.08981340896378	0.816676096395511	-5.00787696250034	1.57593307434624e-06
1B93	A	rate~wcnSC_mono+RSA_mono	RSA_mono	-0.900237610319112	0.646883126015072	-1.39165418622797	0.166158334894962
1B93	A	rate~wcnSC_mono+RSA_mono+dist_active	(Intercept)	-0.0604868936121802	0.80425690356008	-0.0752084232593245	0.940153264047377
1B93	A	rate~wcnSC_mono+RSA_mono+dist_active	wcnSC_mono	-0.540883905006949	0.796295730068513	-0.679250038123917	0.498069785941946
1B93	A	rate~wcnSC_mono+RSA_mono+dist_active	RSA_mono	0.808006961758219	0.571088896478118	1.41485321591991	0.159270328200848
1B93	A	rate~wcnSC_mono+RSA_mono+dist_active	dist_active	0.0800796188774507	0.00960417712735324	8.33799895770138	5.51952741247689e-14
1B93	A	rate~wcnSC_mono+dist_active	(Intercept)	0.949567051241897	0.37166333338469	2.55491184076275	0.0116523444280327
1B93	A	rate~wcnSC_mono+dist_active	wcnSC_mono	-1.52687827487435	0.386599792643718	-3.94950619200536	0.00012179331262016
1B93	A	rate~wcnSC_mono+dist_active	dist_active	0.0752048273923852	0.00899580104596166	8.3599922906416	4.69961066385411e-14
1B93	A	rate~RSA_mono+dist_active	(Intercept)	-0.598219859475751	0.141541004132428	-4.22647743063943	4.17937430453014e-05
1B93	A	rate~RSA_mono+dist_active	RSA_mono	1.14749310286594	0.275795837611161	4.16066142551348	5.41352508008395e-05
1B93	A	rate~RSA_mono+dist_active	dist_active	0.0835666111236053	0.00810195737624717	10.3143730882368	4.76114325428188e-19
1B9H	A	rate~RSA	(Intercept)	0.580194271619114	0.0412995655215001	14.0484352387938	1.96541864195387e-36
1B9H	A	rate~RSA	RSA	2.31166250067362	0.146966606376188	15.7291683986803	2.45392973127385e-43
1B9H	A	rate~wcnSC	(Intercept)	3.39439619196287	0.127426416940626	26.6380886589983	4.05921352866412e-89
1B9H	A	rate~wcnSC	wcnSC	-1.64099151318015	0.0850724779156134	-19.2893348517239	2.24082526420303e-58
1B9H	A	rate~wcnSC+RSA	(Intercept)	2.74352107998889	0.232683318118039	11.7907940379169	1.44060924003822e-27
1B9H	A	rate~wcnSC+RSA	wcnSC	-1.28395105730582	0.136318752390059	-9.41874125749002	4.472303061957e-19
1B9H	A	rate~wcnSC+RSA	RSA	0.715360245731391	0.215150628125324	3.32492752619202	0.000970230035835873
1B9H	A	rate~dist_active	(Intercept)	-0.175377723041561	0.0951852957800449	-1.84248755655312	0.066178631642988
1B9H	A	rate~dist_active	dist_active	0.0662415012839741	0.00502055897657842	13.1940490278074	5.16195291488072e-33
1B9H	A	rate~wcnSC+RSA+dist_active	(Intercept)	2.27392230746626	0.333257149285814	6.82332640826876	3.52380391423105e-11
1B9H	A	rate~wcnSC+RSA+dist_active	wcnSC	-1.10964022245706	0.162304423566466	-6.83678360745752	3.24137898999224e-11
1B9H	A	rate~wcnSC+RSA+dist_active	RSA	0.715477706445394	0.214351207767123	3.33787578758459	0.000927586198705731
1B9H	A	rate~wcnSC+RSA+dist_active	dist_active	0.0121302917920924	0.00618441880402021	1.96142793308355	0.0505588977358358
1B9H	A	rate~wcnSC+dist_active	(Intercept)	2.92512750522614	0.27375362940954	10.6852556129954	1.74103456935818e-23
1B9H	A	rate~wcnSC+dist_active	wcnSC	-1.46682214944847	0.123645631750025	-11.8631133885422	7.67243345926985e-28
1B9H	A	rate~wcnSC+dist_active	dist_active	0.0121245246133877	0.00626618609220664	1.9349129494362	0.0537408363515238
1B9H	A	rate~RSA+dist_active	(Intercept)	0.0685741405052358	0.0885983289061319	0.773989096091064	0.439417234275982
1B9H	A	rate~RSA+dist_active	RSA	1.68167700354425	0.170565012645735	9.85944876653638	1.41868577148575e-20
1B9H	A	rate~RSA+dist_active	dist_active	0.0352814326111157	0.00547680711060347	6.44197100584544	3.56164345073797e-10
1B9H	A	rate~RSA_mono	(Intercept)	0.568801471371866	0.047005330340264	12.1007865970605	9.33360392349316e-29
1B9H	A	rate~RSA_mono	RSA_mono	1.96591800604274	0.149898731825642	13.1149742369365	1.0604531514559e-32
1B9H	A	rate~wcnSC_mono	(Intercept)	2.84312085838066	0.134568118386724	21.127744762025	3.43566937079751e-66
1B9H	A	rate~wcnSC_mono	wcnSC_mono	-1.66820080459342	0.118125611431754	-14.122261754871	9.87967858762071e-37
1B9H	A	rate~wcnSC_mono+RSA_mono	(Intercept)	2.06635673939351	0.280642400949647	7.36295275553981	1.12033166910689e-12
1B9H	A	rate~wcnSC_mono+RSA_mono	wcnSC_mono	-1.12613729474803	0.208263871397189	-5.40726188941495	1.13191036593718e-07
1B9H	A	rate~wcnSC_mono+RSA_mono	RSA_mono	0.810908660510455	0.257971600762126	3.1434028323846	0.0018007936115905
1B9H	A	rate~wcnSC_mono+RSA_mono+dist_active	(Intercept)	-0.384085956619309	0.593572726234471	-0.647074805906073	0.517974206635173
1B9H	A	rate~wcnSC_mono+RSA_mono+dist_active	wcnSC_mono	0.221745545509242	0.353753492902729	0.626836342136741	0.531142923052927
1B9H	A	rate~wcnSC_mono+RSA_mono+dist_active	RSA_mono	1.36984164363668	0.278522052439087	4.91825200784152	1.30229688760901e-06
1B9H	A	rate~wcnSC_mono+RSA_mono+dist_active	dist_active	0.0472633239086131	0.0101624945195644	4.65076008824641	4.57163307101935e-06
1B9H	A	rate~wcnSC_mono+dist_active	(Intercept)	1.80193652553564	0.405208451471518	4.44693717268703	1.14432517005319e-05
1B9H	A	rate~wcnSC_mono+dist_active	wcnSC_mono	-1.13851065786381	0.227177948922231	-5.011536829455	8.28407477383117e-07
1B9H	A	rate~wcnSC_mono+dist_active	dist_active	0.0256964441438878	0.0094426121198536	2.72132793529235	0.00680031560980527
1B9H	A	rate~RSA_mono+dist_active	(Intercept)	-0.0165464432831089	0.0923029878754765	-0.179262271611741	0.857827061787185
1B9H	A	rate~RSA_mono+dist_active	RSA_mono	1.23334469119286	0.173519738731887	7.10780629458276	5.8498636717937e-12
1B9H	A	rate~RSA_mono+dist_active	dist_active	0.0420443880068927	0.00582259924584581	7.22089675618491	2.82651537179006e-12
1BBS	A	rate~RSA	(Intercept)	0.478633337160846	0.0569347770195121	8.40669555967198	1.29329818814331e-15
1BBS	A	rate~RSA	RSA	2.27397733817752	0.17721524586966	12.8317252108772	7.75660934545834e-31
1BBS	A	rate~wcnSC	(Intercept)	3.67654324854882	0.168481273722566	21.8216729213651	6.53161235933155e-66
1BBS	A	rate~wcnSC	wcnSC	-2.61961234334071	0.161010182554384	-16.2698551220877	4.39298567560725e-44
1BBS	A	rate~wcnSC+RSA	(Intercept)	3.35241477494251	0.352864476929583	9.5005731495367	4.54933486016092e-19
1BBS	A	rate~wcnSC+RSA	wcnSC	-2.3701496359244	0.287858607589559	-8.23372855087194	4.354806477629e-15
1BBS	A	rate~wcnSC+RSA	RSA	0.30201388381427	0.288902571223144	1.0453831633814	0.296615701286034
1BBS	A	rate~dist_active	(Intercept)	-0.390203869749219	0.118345843368752	-3.29714892084032	0.00108344279995517
1BBS	A	rate~dist_active	dist_active	0.0800011408759589	0.0064046675249914	12.4910685158581	1.43494048356967e-29
1BBS	A	rate~wcnSC+RSA+dist_active	(Intercept)	2.15576706459777	0.763125888985623	2.82491669554455	0.00501973872963002
1BBS	A	rate~wcnSC+RSA+dist_active	wcnSC	-1.62752451229899	0.508889774841742	-3.19818670517625	0.00151824606965221
1BBS	A	rate~wcnSC+RSA+dist_active	RSA	0.625578304957566	0.341263621598721	1.83312332567683	0.067693187184081
1BBS	A	rate~wcnSC+RSA+dist_active	dist_active	0.0209294952931329	0.0118449242620529	1.76695898007418	0.0781678667540834
1BBS	A	rate~wcnSC+dist_active	(Intercept)	3.29999561013445	0.44059875533918	7.48979784927912	6.44209196055929e-13
1BBS	A	rate~wcnSC+dist_active	wcnSC	-2.40887735642788	0.279004193246364	-8.63383925667674	2.62016472309152e-16
1BBS	A	rate~wcnSC+dist_active	dist_active	0.00927835934073799	0.0100311407525766	0.924955552872165	0.355669023492815
1BBS	A	rate~RSA+dist_active	(Intercept)	-0.26039672559586	0.109265238659627	-2.38316164216713	0.0177335255752055
1BBS	A	rate~RSA+dist_active	RSA	1.53974542717697	0.189036260731077	8.14523849139934	8.01739142023096e-15
1BBS	A	rate~RSA+dist_active	dist_active	0.0522158919623098	0.00677193101153936	7.71063554447527	1.50985418818269e-13
1BBS	A	rate~RSA_mono	(Intercept)	0.478633337160846	0.0569347770195121	8.40669555967198	1.29329818814331e-15
1BBS	A	rate~RSA_mono	RSA_mono	2.27397733817752	0.17721524586966	12.8317252108772	7.75660934545834e-31
1BBS	A	rate~wcnSC_mono	(Intercept)	3.67654324854882	0.168481273722566	21.8216729213651	6.53161235933155e-66
1BBS	A	rate~wcnSC_mono	wcnSC_mono	-2.61961234334071	0.161010182554384	-16.2698551220877	4.39298567560725e-44
1BBS	A	rate~wcnSC_mono+RSA_mono	(Intercept)	3.35241477494251	0.352864476929583	9.5005731495367	4.54933486016092e-19
1BBS	A	rate~wcnSC_mono+RSA_mono	wcnSC_mono	-2.3701496359244	0.287858607589559	-8.23372855087194	4.354806477629e-15
1BBS	A	rate~wcnSC_mono+RSA_mono	RSA_mono	0.30201388381427	0.288902571223144	1.0453831633814	0.296615701286034
1BBS	A	rate~wcnSC_mono+RSA_mono+dist_active	(Intercept)	2.15576706459777	0.763125888985623	2.82491669554455	0.00501973872963002
1BBS	A	rate~wcnSC_mono+RSA_mono+dist_active	wcnSC_mono	-1.62752451229899	0.508889774841742	-3.19818670517625	0.00151824606965221
1BBS	A	rate~wcnSC_mono+RSA_mono+dist_active	RSA_mono	0.625578304957566	0.341263621598721	1.83312332567683	0.067693187184081
1BBS	A	rate~wcnSC_mono+RSA_mono+dist_active	dist_active	0.0209294952931329	0.0118449242620529	1.76695898007418	0.0781678667540834
1BBS	A	rate~wcnSC_mono+dist_active	(Intercept)	3.29999561013445	0.44059875533918	7.48979784927912	6.44209196055929e-13
1BBS	A	rate~wcnSC_mono+dist_active	wcnSC_mono	-2.40887735642788	0.279004193246364	-8.63383925667674	2.62016472309152e-16
1BBS	A	rate~wcnSC_mono+dist_active	dist_active	0.00927835934073799	0.0100311407525766	0.924955552872165	0.355669023492815
1BBS	A	rate~RSA_mono+dist_active	(Intercept)	-0.26039672559586	0.109265238659627	-2.38316164216713	0.0177335255752055
1BBS	A	rate~RSA_mono+dist_active	RSA_mono	1.53974542717697	0.189036260731077	8.14523849139934	8.01739142023096e-15
1BBS	A	rate~RSA_mono+dist_active	dist_active	0.0522158919623098	0.00677193101153936	7.71063554447527	1.50985418818269e-13
1BD3	A	rate~RSA	(Intercept)	0.332967409330097	0.0904571589232294	3.68094038430596	0.000291771670201027
1BD3	A	rate~RSA	RSA	3.5122858834784	0.331098900050385	10.6079660275039	1.56370161015885e-21
1BD3	A	rate~wcnSC	(Intercept)	4.38101071880662	0.287001822170132	15.2647487938582	1.88952779185037e-36
1BD3	A	rate~wcnSC	wcnSC	-2.34964372597346	0.194737830264058	-12.065676827083	4.14514638791098e-26
1BD3	A	rate~wcnSC+RSA	(Intercept)	3.20188898540554	0.538375899346718	5.94731114318231	1.05528427265973e-08
1BD3	A	rate~wcnSC+RSA	wcnSC	-1.70436094012413	0.315804553500369	-5.39688526094079	1.74265832963429e-07
1BD3	A	rate~wcnSC+RSA	RSA	1.31951541101685	0.512231617965894	2.57601320327851	0.0106462482654119
1BD3	A	rate~dist_active	(Intercept)	0.352395612645474	0.162890766487377	2.16338605462196	0.0315794058530143
1BD3	A	rate~dist_active	dist_active	0.0320026653174267	0.00710891713655564	4.50176372894569	1.08804772959801e-05
1BD3	A	rate~wcnSC+RSA+dist_active	(Intercept)	2.64584376746482	0.556393922336477	4.75534268302944	3.58172945380158e-06
1BD3	A	rate~wcnSC+RSA+dist_active	wcnSC	-1.5724269346949	0.312395591756835	-5.03344789807039	1.00113129034355e-06
1BD3	A	rate~wcnSC+RSA+dist_active	RSA	1.32436353222141	0.50214970923435	2.63738783049526	0.00895083376315564
1BD3	A	rate~wcnSC+RSA+dist_active	dist_active	0.0180509705259648	0.00571809300806929	3.15681652965272	0.00181844355609058
1BD3	A	rate~wcnSC+dist_active	(Intercept)	3.8307074987028	0.33263547530185	11.5162325823084	2.40194380708094e-24
1BD3	A	rate~wcnSC+dist_active	wcnSC	-2.22041165045259	0.195524291545501	-11.356193304175	7.64959215155921e-24
1BD3	A	rate~wcnSC+dist_active	dist_active	0.0180048476771144	0.005794603228371	3.10717524005107	0.00213659482739564
1BD3	A	rate~RSA+dist_active	(Intercept)	-0.0722344325197859	0.141242874084388	-0.511420013137289	0.609567567625056
1BD3	A	rate~RSA+dist_active	RSA	3.31221833959681	0.326767358042746	10.1363194886912	4.49046678860835e-20
1BD3	A	rate~RSA+dist_active	dist_active	0.021901489797594	0.00597054059278896	3.66825908931026	0.000306049758342846
[truncated: 16,865 more rows]
